# Supplementary material for: Features of reactive cysteines discovered through computation: from kinase inhibition to enrichment around protein degrons
Source: Sci Rep. 2017 Nov 27;7:16338. doi: 10.1038/s41598-017-15997-z (PMC5703995; doi:10.1038/s41598-017-15997-z)
Supplement: Supplementary file 1 — Supplementary Information [file 41598_2017_15997_MOESM1_ESM.xlsx]

## Sheet: Table S1
UniProt	21 aa motif
P27958	RRLHQWISSECTTPCSGSWLR
P27958	QWISSECTTPCSGSWLRDIWD
Q8CGL2	LLLLGTTAWLCVQCSRPGVKR
Q8CGL2	LGTTAWLCVQCSRPGVKRNEK
P03385	VLLMILLFGPCILNRLVQFVK
Q67018	IMIAGISIWMCSNGSLQCRIC
O08530	MRRAFIRIVSCCKCPNGDSAG
Q289M7	VSLGAISFWMCSNGSLQCRIC
P17755	TRLLTGLYNSCRGLLSKNSPT
Q67211	LWILDRLFLKCIYRRFKYGLK
P30872	NFKRSFQRILCLSWMDNAAEE
O82480	RRRKNHRRSGCSIASIVCGGC
Q61923	TFELLVRFSACPSKAAFFRNI
Q9TTK7	RPAALILGLLCLGLLVTVILL
Q6DPQ1	LWILDRLFFKCIYRRLKYGLK
P35463	RFKNCFKSCLCCWCQSFEEKQ
P35463	FKNCFKSCLCCWCQSFEEKQS
P35463	NCFKSCLCCWCQSFEEKQSLE
P17000	VVLLGFIMWACQKGNIRCNIC
Q9R066	ALVLIGAILFCCHKKRREEKY
Q9R066	LVLIGAILFCCHKKRREEKYE
Q2QLH7	SFLHIWAVVPCIKSFLIEIQC
Q2QLH7	CIKSFLIEIQCISRVYSIYVH
Q2QLH7	RVYSIYVHTFCDPLFEAIGKI
O62793	QFRNCMLTTLCCGRNPLGDDE
O62793	FRNCMLTTLCCGRNPLGDDEV
Q67206	LWILDRLFFKCIYRRLEYGLK
P79132	SFLHIWAVVPCIKSFLIEIQC
P79132	CIKSFLIEIQCISRVYSIYVH
P79132	RVYSIYVHTFCDPLFEAIGKI
P97295	YRKAFLSAFRCEQRLDAIHSE
O08858	NFRQSFRKALCLRRGYGVEDA
P49912	QFRNCMLTTICCGKNPLGDDE
P49912	FRNCMLTTICCGKNPLGDDEA
P26663	KRLHQWINEDCSTPCSGSWLR
P26663	QWINEDCSTPCSGSWLRDVWD
P26376	SLFNTLFMNFCCLGFIAYAYS
P26376	LFNTLFMNFCCLGFIAYAYSV
P26376	GAQAYASTAKCLNISSLVLSI
P11267	IRLLTWLFSNCRTLLSRAYQI
P31377	NNSRFKDNGNCVIILVLIVVL
P20693	SGYWEPPRKRCCCARRGTQLM
P20693	GYWEPPRKRCCCARRGTQLML
Q9D4B1	FEKNVQGSIPCCFSWPLSWPP
Q9D4B1	EKNVQGSIPCCFSWPLSWPPG
Q9D4B1	FSWPLSWPPGCFKSSCRKYSR
Q9D4B1	SWPPGCFKSSCRKYSRVQKIG
P03436	VVLLGFIMWACQRGNIRCNIC
Q13787	TEVALMGHLSCDTKEERKIKG
O88767	AGLAGKDPVQCSRDVVICPDT
O88767	PVQCSRDVVICPDTSLEEAKT
O88767	ENRKGLIAAICAGPTALLAHE
Q9TST5	DFRIAFQELLCLRRSSLKAYG
Q3T0V4	AIEGTYIDKKCPFTGNVSIRG
Q28589	VIYVVRVFLRCVKYVFFPSSK
O60755	FRARFRRLWPCGRRRRHRARR
Q2IBG8	SFLHIWAVVPCIKSFLIEIQC
Q2IBG8	CIKSFLIEIQCISRVYSIYVH
Q2IBG8	RVYSIYVHTFCDPLFEAIGKV
Q8IZP1	QQKRLTKTSRCGPWARFCNRF
Q8IZP1	TSRCGPWARFCNRFVDTWARD
Q0VC81	YLLILKACVICQPSKSMDPSI
O70526	KKSREVYHGLCRSGGCVSEPA
Q9P6P5	DFLAKTEWPRCADFRETGETV
Q2QLF2	SFLHIWAVVPCIKSFLIEIQC
Q2QLF2	CIKSFLIEIQCISRVYSIYVH
Q2QLF2	RVYSIYVHTVCDPLFEAVGKI
P06211	MMNLQGEEFVCLKSIILLNSG
Q91X05	EGIKPSGLGACEWLLVLASLI
P21841	AGPRSQFRIPCCPVHLKRLLI
P21841	GPRSQFRIPCCPVHLKRLLIV
P50130	FRKAFSTLLGCYRLCPTSTNA
P50130	FSTLLGCYRLCPTSTNAIETV
P60202	QIFGDYKTTICGKGLSATVTG
P60202	QHQAHSLERVCHCLGKWLGHP
P60202	QAHSLERVCHCLGKWLGHPDK
A4GBX7	VSLGAISFWMCSNGSLQCRIC
Q91MA7	VVLLGFIMWACQRGNIRCNIC
Q9TSP5	EYRYRSVINACQLEEDISKFA
Q9TSP5	RRTLKQAFADCTVILCEHRIE
P23423	FRILMCVISMCLQAYKQVKQI
Q5IS84	ENFKRCFREFCIPTPSAIEQQ
Q6B3Y2	SFLHIWAVVPCIKSFLIEIQC
Q6B3Y2	CIKSFLIEIQCISRVYSIYVH
Q6B3Y2	RVYSIYVHTFCDPLFEAIGKI
Q5R4C5	MKELPLVSLFCSCFLADPLNK
Q5R4C5	ELPLVSLFCSCFLADPLNKSS
Q9JL06	EMRRTFRRLLCCMCLRWSSHK
O62798	QFRNCMLTTLCCGRNPLGDDE
O62798	FRNCMLTTLCCGRNPLGDDEA
Q6BP97	NYCILKFDHYCVWVGTVIGQR
P10269	TLLLLLTIGPCIFNRLTAFIN
P33705	LLLIGLCVFCCVKCWRRRRQA
P33705	IGLCVFCCVKCWRRRRQAERM
Q0A2E4	LCILDRLFFKCIYRRLKYGLK
P12439	LAVVMGLVFFCLKNGNMRCTI
Q7JII7	EYRYRSVINACQLEEDISKFA
Q7JII7	RRTLKQAFADCTVILCEHRIE
Q4R690	NSCVARYDQHCLWTGRCIGFG
O02721	DFFLLLGKFGCCKHRAELYRR
O02721	FFLLLGKFGCCKHRAELYRRK
A3DRP0	VSLGAISFWMCSNGSLQCRIC
Q67170	LWIFDRLFFKCAYRRFRHGLK
Q67160	LWILDRLFFKCIYRRLKYGLK
Q9Q714	PLVWEDLRNLCLFSYRRLRDL
P46089	DVQKVLWAVCCCCSSSKIPFR
Q17QD9	PRLTRQALMRCCLVKWILSSA
Q17QD9	RLTRQALMRCCLVKWILSSAA
P36327	GLRDRQLVMGCCWAFRRHKIT
P26255	DFRDAFRRLLCSYGGRGPEEP
Q28886	QFRNCMLTTICCGKNPLGDDE
Q28886	FRNCMLTTICCGKNPLGDDEA
P32239	RQACLETCARCCPRPPRARPR
Q306W7	VWLLCRTRNLCITPYRLAPNA
Q306W7	AQVPILLAVLCCVKPTRADDT
Q306W7	QVPILLAVLCCVKPTRADDTL
Q9H9H5	MAWPCISRLCCLARRWNQLDR
P32305	LRTTYRSLLQCQYRNINRKLS
P34971	DFRKAFQRLLCCARRAACRRR
Q29435	AIVYLIALAVCQCRRKNYGQL
Q29435	VYLIALAVCQCRRKNYGQLDI
B0V1P1	EMRKTFKEICCCWYGLASLCV
Q28524	DFRSAFRRLLCHCGGRLPREP
Q9WUK7	KFRRSLLQLLCFRLLRCQRPA
P18094	TRLLIGLYNICRDLLSKNSPT
O08722	AVGVIVYRRNCRDFDTDITDS
Q6I7B9	GFVLGRWERWCGDIKTTIMPE
Q5R4M0	FSLGAFMRQGCDISPRSLSGR
Q5R4M0	LAMLVALIEFCYKSRAEAKRM
Q8HZP3	RTKVWELYKQCTPKSLAPISS
Q5B0V6	SRCVAKHDHHCPWIDNCVGVN
Q876L5	NAVVARFDHYCPWIFNDVGLK
P16994	VVLLGFIMWACQKGNIRCNIC
P03372	MMNLQGEEFVCLKSIILLNSG
P26136	ALILGFVLWACQNGNIRCQIC
Q14254	PNEALVVSGGCCGSDYKQYVF
Q14254	NEALVVSGGCCGSDYKQYVFG
Q5IS73	RHAFRSMFPSCEGTAQPLDNS
P04920	MHLFTALQLLCLALLWAVMST
P32250	PVTLCIAVSNCCFDPIVYYFT
P09483	TVLVFYLPSECGEKVTLCISV
Q0Z8I9	ELRKTFKEIICCYPLGGLCDL
Q67333	IMMAGISFWMCSNGSLQCRIC
Q95KU1	QFRNCMLTTLCCGKNPLGDDE
Q95KU1	FRNCMLTTLCCGKNPLGDDEA
P32245	ELRKTFKEIICCYPLGGLCDL
Q5VKN9	VVAILFIGTCCLRCRAGRNRR
P30931	IVVLSVSLHKCRKVRAERSGK
Q2ICR0	VVLLGFIMWACQKGNIRCNIC
Q28998	DFRKAFQRLLCCARRVARGSC
Q8JTH0	FALAIIFAVCCRRCKRRKKAR
Q9QBZ8	ALAWDDLRNLCLFSYRHLRDL
A4K143	VSLGAISFWMCSNGSLQCRIC
A4GCL9	VSLGAISFWMCSNGSLQCRIC
P56479	FRKAYKQVFKCHVCDESPRSE
P01730	LLFIGLGIFFCVRCRHRRRQA
P01730	IGLGIFFCVRCRHRRRQAERM
Q17ST2	SFELLVRLVACPSKAVFFKNV
Q9Z2S9	PNEALVVSGGCCGSDYKQYVF
Q9Z2S9	NEALVVSGGCCGSDYKQYVFG
Q5IS39	ENFKRCFREFCIPTSSNIEQQ
Q9JLU8	VIALFLLVCKCRKAKARQSGK
Q6DQ21	IMVAGLSLWMCSNGSLQCRIC
Q9Z2D5	YRKAFLSAFRCQQRLDAIQSE
Q9YH03	QFRHCMITTLCCGKNPFEEEE
Q8QV59	LWILDRLFFKCIYRFFKHGLK
P26628	VFGVLSLVLACYLMYKQKAQQ
O39842	GFVLGRWERWCGDIKTTIMPE
P03442	VVLLGFIMWACQRGNIRCNIC
O35049	YEKRQRADDPCYLQLFCTVLF
O35049	ADDPCYLQLFCTVLFTPVYLA
O35049	YDVGVYGCHGCCNFKCLNSGL
O35049	DVGVYGCHGCCNFKCLNSGLF
P16109	KRFRQKDDGKCPLNPHSHLGT
O92972	KRLHQWINEDCSTPCSGSWLR
O92972	QWINEDCSTPCSGSWLRDVWD
P23064	LLLLVILAGPCILRQLRHLPS
Q2QL90	SFLHIWAVVPCIKSFLIEIQC
Q2QL90	CIKSFLIEIQCISRVYSIYVH
Q2QL90	RVYSIYVHTFCDPLFEAIGKV
P18040	TRLLTGLYKICRDLLSTNSPT
P34969	LRTTYRSLLQCQYRNINRKLS
Q8HXW7	QIFGDYKTTICGKGLSATVTG
Q8HXW7	QAHSLERVRHCLGKWLGHPDK
Q5Y388	CYMFATARRKCLTPYALTPGA
Q5Y388	AVVPVTLGVLCCAPRAHAASF
Q5Y388	VVPVTLGVLCCAPRAHAASFA
P24275	ERQEEKASMLCFKRRKKAAKA
P24275	KKAKSRLKIPCIKFSKGEKRS
Q91X56	LRHALLRLLCCGRGPCNQDSS
O88319	FRQVFLSTLACLCPGWRRRRK
O88319	QVFLSTLACLCPGWRRRRKKR
P63042	MKELPLVSLFCSCFLSDPLNK
P63042	ELPLVSLFCSCFLSDPLNKSS
Q9QXT8	PRFTRQALMRCCLIKWILSSA
Q9QXT8	RFTRQALMRCCLIKWILSSAA
P49892	FLQIWNQYFCCKTNKSSSSST
P03315	LLALISIFASCYMLVAARSKC
P03315	CYMLVAARSKCLTPYALTPGA
P03315	AAVPWTLGILCCAPRAHAASV
P03315	AVPWTLGILCCAPRAHAASVA
Q2PIK5	LWILDRLFFKCIYRFFEHGLK
O02666	FKRAFLRLLRCQCRRRRRRRP
A0A075	AIVAVLLILTCCFCLCKKCLF
A0A075	IVAVLLILTCCFCLCKKCLFK
A0A075	AVLLILTCCFCLCKKCLFKKK
A0A075	LLILTCCFCLCKKCLFKKKNK
A0A075	LTCCFCLCKKCLFKKKNKKKG
Q28969	KSVGQEPGPPCGLGLGLGLGL
Q28969	GLGLGLGLGLCGKQGPATPAP
P47789	QIFGDYKTTICGKGLSATVTG
P47789	QHQAHSLERVCHCLGKWLGHP
P47789	QAHSLERVCHCLGKWLGHPDK
P79350	ENFKRCFREFCIPTSSTIEQQ
P29276	FHRIISRYVLCQTDTKGGSGQ
P46095	EIQRALWLLLCGCFQSKVPFR
O89746	IMVAGLSLWMCSNGSLQCRIC
Q82559	VVLLGFIMWACQKGNIRCNIC
Q8UUG8	FRQAFTRYITCNYRNFASKEQ
P46626	DFRSAFRRLLCRCRPEEHLAA
Q76638	RNLLIWLYNGCRNLLLKTSQI
P97792	ALVLIGAILFCCHRKRREEKY
P97792	LVLIGAILFCCHRKRREEKYE
Q8QPL1	IMVAGLSLWMCSNGSLQCRIC
Q9QZJ5	MMDLQGEEFVCLKSIILLNSG
Q2HJ17	FFRKYFASRFCKGCPVFQGEA
Q2HJ17	KYFASRFCKGCPVFQGEAPER
Q9DLD4	VFGILSLILACYLMYKQKAQQ
Q8VYS8	NNCVERFDHHCPWRNYRYFFM
Q9QZA6	MGEFNEKKATCGTVCLKYLLF
Q9QZA6	NEKKATCGTVCLKYLLFTYNC
Q9QZA6	CVQVFGMIFTCCLYRSLKLEH
Q9QZA6	VQVFGMIFTCCLYRSLKLEHY
P97714	FKRAFLRLLRCQCRRRRRRLW
Q00269	KRLHQWINEDCSTPCSGSWLK
Q00269	QWINEDCSTPCSGSWLKDVWD
P55086	FRDHARNALLCRSVRTVNRMQ
P25962	DFRDAFRRLLCSYGGRGPEEP
O39927	QWVNEDTATPCATSWLRDVWD
Q9JM59	LKQRFLKLLPCCGPQALPSVS
Q9JM59	KQRFLKLLPCCGPQALPSVSE
P25103	FRLGFKHAFRCCPFISAGDYE
Q5S7W5	LMLLGVAVSACVRCQLYATKR
Q5S7W5	LGVAVSACVRCQLYATKRGKD
Q95NC7	FFQKHIAKRFCKCCSIFQQEA
Q95NC7	QKHIAKRFCKCCSIFQQEAPE
Q95NC7	KHIAKRFCKCCSIFQQEAPER
O36405	MASRWMEWTCCGLWLFGKPTQ
P21818	MKELSMLSLICSCFYPEPRNI
P21818	ELSMLSLICSCFYPEPRNINI
Q9YGZ8	QFRHCMITTLCCGKNPFEEEE
Q9GK74	YRKAFLSAFRCEQRLDAIHSE
O70377	AEKTLTELNKCCGLCVCPCNR
O70377	EKTLTELNKCCGLCVCPCNRT
O70377	LTELNKCCGLCVCPCNRTKNF
O70377	ELNKCCGLCVCPCNRTKNFES
O70377	NKCCGLCVCPCNRTKNFESGK
Q769E8	QFRTCMITTLCCGKNPLGDDE
Q769E8	FRTCMITTLCCGKNPLGDDEA
P19700	ALLLAFILWACQNGNIRCQIC
P18130	KAFQNVLRIQCLRRKQSSKHT
Q67203	LWILDRLFFKCIYRRFKYGLK
Q8VIN5	ENFKRCFREFCIPTSSTIEQQ
P43006	PKHRNLGMRMCDKLGKNLLLS
Q64077	FRSGFRLAFRCCPWVTPTEED
Q00PJ2	EYRYRSVIKACQLEEDISKFT
Q00PJ2	RRTIKQAFADCTVILCEHRIE
Q9D6H5	DRCVHRFDHHCVWVNNCIGAW
P03451	IMMAGISFWMCSNGSLQCRIC
Q864H7	LRRTLKEVLLCSSWPGCWAEG
Q28265	WRTLKYLWTVCCHCGDKTKEA
Q28265	RTLKYLWTVCCHCGDKTKEAQ
Q28265	LKYLWTVCCHCGDKTKEAQKI
Q9BDQ5	RTRVWDLFKQCAPRRPPAVSW
Q9H237	LQAVQGRPLSCRWLQKVARSL
Q61739	LALLVFLLWKCGFFKRSRYDD
Q8R2H3	MVIGGVLWSMCQCYPKITFVP
Q8R2H3	IGGVLWSMCQCYPKITFVPAD
P03458	LAIAMGLVFICIKNGNMRCTI
Q5I2N3	QWVNEDTATPCATSWLRDVWD
Q0A448	LAVVMGLVFFCLKNGNMRCTI
E1BLT8	DNCVEEFDHHCPWVNNCIGRR
O90371	LGMCICARRRCITPYELTPGA
O90371	ATIPFLLGILCCVKTAKAASY
O90371	TIPFLLGILCCVKTAKAASYY
Q7TQ57	WRTLKYLWTVCCHCGGKTKEA
Q7TQ57	RTLKYLWTVCCHCGGKTKEAQ
Q7TQ57	LKYLWTVCCHCGGKTKEAQKI
Q9MYZ3	TKPKRFNGFICYGTIAIILFF
Q07FI5	VSLGAISFWMCSNGSLQCRIC
Q8B0H6	FLVLRVGIYLCIKLKHTRKRK
Q49LX6	NFKKSFQNVLCLVKVSGPDDG
P48018	AIVAVLLVLTCCFCICKKCLF
P48018	IVAVLLVLTCCFCICKKCLFK
P48018	AVLLVLTCCFCICKKCLFKKK
P48018	LLVLTCCFCICKKCLFKKKNK
P48018	LTCCFCICKKCLFKKKNKKKG
D3ZF92	LLLVLVLIVVCSIRKSSRTLK
Q62600	KSVGQEPGPPCGLGLGLGLGL
Q62600	GLGLGLGLGLCGKQGPASPAP
P56497	RFKNCFKSCLCCWCQSFEEKQ
P56497	FKNCFKSCLCCWCQSFEEKQS
P56497	NCFKSCLCCWCQSFEEKQSLE
Q4KL14	DFLARSCVRRCHSYSEIINII
P05882	ALFWDDLRNLCLFSYHRLRDL
P15409	QFRNCMLTTLCCGKNPLGDDD
P15409	FRNCMLTTLCCGKNPLGDDDA
P48303	MRRAFIRIISCCKCPNGDSAG
O62794	QFRTCMITTLCCGKNPLGDDE
O62794	FRTCMITTLCCGKNPLGDDEV
Q5DUB1	FRLGFKHAFRCCPFISAGDYE
Q76V11	LWILDRLFFKCIYRLFKHGLK
Q2QLF9	EYRYRSVIKACQLEEDISKFA
Q2QLF9	RRALKQAFADCTVILCEHRIE
O42604	QFRHCMITTLCCGKNPFEEEE
O42604	FRHCMITTLCCGKNPFEEEEG
Q08IG9	LWILDRLFFKCIYRRLKYGLK
P02700	QFRNCMLTTLCCGKNPLGDDE
P02700	FRNCMLTTLCCGKNPLGDDEA
A4U6V3	LWILDRLFFKCIYRLFKHGLK
P19699	VVLLGFIMWACQKGNIRCNIC
P05885	IRLLTWLFSNCRTLLSRAYQI
P35938	LWILDRLFFKCIYRLFKHGLK
O88721	SVSSELRSLLCCAQRHTTHSL
O88721	VSSELRSLLCCAQRHTTHSLG
P42262	FSLGAFMQQGCDISPRSLSGR
P42262	LAMLVALIEFCYKSRAEAKRM
Q0A2I6	LWILDRLFFKCIYRRLKYGLK
Q5Y5T2	DNCVERFDHHCPWVGNCVGRR
B1MTL0	MHLFTCIQLGCIALLWVVKST
Q81258	QWINEDYPSPCSDDWLRTIWD
Q9H400	CALLLSLWALCTACRRPEDAV
Q9H400	LLSLWALCTACRRPEDAVAPR
P33612	VFGVLSLVLACYLMYKQKAQQ
P63232	LWILDRLFFKCIYRFFEHGLK
P13897	AACIAKARRDCLTPYALAPNA
P13897	ATVPTALAVLCCIRPTNAETF
P13897	TVPTALAVLCCIRPTNAETFG
Q9TV42	FFQKHIAKRFCKCCSIFQQEA
Q9TV42	QKHIAKRFCKCCSIFQQEAPE
Q9TV42	KHIAKRFCKCCSIFQQEAPER
P60881	EKNLTDLGKFCGLCVCPCNKL
P60881	LTDLGKFCGLCVCPCNKLKSS
P60881	DLGKFCGLCVCPCNKLKSSDA
P60881	GKFCGLCVCPCNKLKSSDAYK
P26141	VVLLGFIMWACQKGNIRCNIC
P42288	FRKAFSTLLGCYRLCPTANNA
P42288	FSTLLGCYRLCPTANNAIETV
P43681	TVLVFYLPSECGEKITLCISV
P04580	ALIWDDLRNLCLFSYHRLRDL
P04578	ALIWDDLRSLCLFSYHRLRDL
P04578	DRVIEVVQGACRAIRHIPRRI
P19491	FSLGAFMQQGCDISPRSLSGR
P19491	LAMLVALIEFCYKSRAEAKRM
P08100	QFRNCMLTTICCGKNPLGDDE
P08100	FRNCMLTTICCGKNPLGDDEA
Q91499	SIFNLFYMNVCCLGLTAMIFS
Q91499	IFNLFYMNVCCLGLTAMIFSV
A4GCJ7	VSLGAISFWMCSNGSLQCRIC
P32309	QFRHCMITTLCCGKNPFEEEE
P32309	FRHCMITTLCCGKNPFEEEEG
Q6YNI2	EIQRALWLLFCGCFQSKVPFR
O77808	SVSSELRSLFCWARSRAPPSL
Q0A436	LWILDRLFFKCISRRLKYGLK
P56493	FFQKHIAKRFCKCCSIFQQEA
P56493	QKHIAKRFCKCCSIFQQEAPE
P56493	KHIAKRFCKCCSIFQQEAPER
P31819	ALIWVDLRSLCLFSYHRLRDL
P58196	KESMMRVRGPCATYGCGSDSV
P58196	RVRGPCATYGCGSDSVFEINS
Q9NRY6	RQTVLRVVGPCWTCGCGTDTN
Q9NRY6	VLRVVGPCWTCGCGTDTNFEV
Q9NRY6	RVVGPCWTCGCGTDTNFEVKT
Q04261	LWILDRLSFKCIYRRLKYGLK
P14075	LLLLVILAGPCILRQLRHLPS
Q6DPU3	LWILDRLFFKCIYRRLKYGLK
Q2PIM5	LWILDRLFFKCIYRFFEHGLK
Q0GBY1	LVLIFSLMTWCRRANRPESKQ
O43665	SEENVLFWLACEDFKKMQDKT
P43250	LLQRLFSRQDCCGNCSDSEEE
P43250	LQRLFSRQDCCGNCSDSEEEL
P43250	LFSRQDCCGNCSDSEEELPTR
P21579	AIVAVLLVLTCCFCICKKCLF
P21579	IVAVLLVLTCCFCICKKCLFK
P21579	AVLLVLTCCFCICKKCLFKKK
P21579	LLVLTCCFCICKKCLFKKKNK
P21579	LTCCFCICKKCLFKKKNKKKG
O90370	LLGVRERTLTCCCLWAFRKHK
O90370	GVRERTLTCCCLWAFRKHKTH
Q07065	AAAAASSSASCSRRLGRALNF
P16389	SFEFLVRFFACPSKAGFFTNI
Q6W3E1	QFRTCMLTTLCCGKIPLGDDE
Q6W3E1	FRTCMLTTLCCGKIPLGDDEA
O97504	ELRKTFKEIICCYPLGGLCDL
O89292	ALAWDDLRNLCLFSYRHLRDF
P40241	ALMMLVGFLGCCGAVQESQCM
P40241	LMMLVGFLGCCGAVQESQCML
P40241	GCCGAVQESQCMLGLFFGFLL
P40241	IFGMIFSMILCCAIRRSREMV
P41233	KNLTFRRRQTCQLLLEVAWPL
P41233	RIAIISHGKLCCVGSSLFLKN
P41233	IAIISHGKLCCVGSSLFLKNQ
P0CK50	MAFYLPDWSCCGLWLFGRPRN
P51476	QFQSCLLKMLCCGHHPRGTGR
P51476	FQSCLLKMLCCGHHPRGTGRT
P61756	FFQKHIAKRFCKCCSIFQQEA
P61756	QKHIAKRFCKCCSIFQQEAPE
P61756	KHIAKRFCKCCSIFQQEAPER
Q9Z0L1	EVQRAVLAFLCCGCLWLGLRG
Q01629	SLFNTLFMNTCCLGFIAFAYS
Q01629	LFNTLFMNTCCLGFIAFAYSV
Q01629	GAQAYASTAKCLNIWALILGI
Q9ERR1	VGALESKLAACRNFAKDQASR
P56440	FFQKHIAKRFCKCCSIFQQEA
P56440	QKHIAKRFCKCCSIFQQEAPE
P56440	KHIAKRFCKCCSIFQQEAPER
P35936	VCGILSLVLACYLMYKQKAQQ
P12582	VVLLGFIMWACQRGNIRCNIC
Q9WMX2	KRLHQWINEDCSTPCSGSWLR
Q9WMX2	QWINEDCSTPCSGSWLRDVWD
P12487	ALIWDDLRNLCLFSYHRLRDL
P12487	DRVIEIVRRACRAVLHIPTRI
Q9FLM3	NNCVERFDHHCPWVGQCIAQR
Q7XA86	DRCVLQFDHHCVWLGTCIGQK
Q16518	EFGTCAFPDPCKNIFSRFFSY
Q16518	SKSEIVVQFPCSDRFKPSYVH
Q16518	EDNGFLIVDLCCWKGFEFVYN
Q16518	DNGFLIVDLCCWKGFEFVYNY
P23348	MHLFTFIQLGCIALLWVVKST
P27283	GTRERKLTYGCLWAFRTKKVH
P11261	ILLLILLFGPCILNRLVQFVK
O93459	QFRNCMITTICCGKNPFEEEE
P03375	ALIWDDLRSLCLFSYHRLRDL
Q5BIS3	MSEFWHKLGCCVVEKPQPKKK
Q5ZKB1	MSDFWHKLGCCVVEKPQPKKR
Q5XJ36	AGLAGKEPVQCSREVMICPDS
Q5XJ36	PVQCSREVMICPDSSLEDAHK
Q5XJ36	EGRKGLIAAICAGPTALLAHG
P13843	SLIAIGLLLYCKAKNTPVTLS
P79902	FRNCMITTLFCGKNPFEGEEE
Q6Q7Y5	FLPSRSVLSVCFPGCVLTNGE
Q6Q7Y5	RSVLSVCFPGCVLTNGEAEQQ
P22398	AAPRGRFGIPCCPVHLKRLLI
P22398	APRGRFGIPCCPVHLKRLLIV
Q557H5	NNCVENFDHHCVWIGNCIGRR
Q8K4Z4	DFRIAFQELLCLRRSALKAYG
P97288	FRRAFLIILCCDDERYKRPPI
P79808	FRNCMITTLFCGKNPFEGEEE
P13101	GLILAFIMWTCNSGNCRFNIC
D2XNR2	KKAWILPGQSCSVLDLSPVNY
P41149	EMRRTFKEIVCCHGFRRPCRL
P41149	MRRTFKEIVCCHGFRRPCRLL
P0DMS8	YLLILKACVVCHPSDSLDTSI
P26135	VVLGGFIMWACQRGNIRCNIC
P0C5T5	LWILDRLFFKCIYRRLKYGLK
O97880	FFQKHIAKRFCKCCYIFQQEA
O97880	QKHIAKRFCKCCYIFQQEAPE
O97880	KHIAKRFCKCCYIFQQEAPER
P27282	GLRDRQLVMGCCWAFRRHKIT
P70596	ELRKTFKEIICFYPLGGICEL
Q95247	ENFKRCFREFCIPTSSTIEQQ
Q2THW9	DNCVEEFDHHCPWVNNCIGRR
Q9YH00	QFRHCMITTLCCGKNPFEEEE
A4IFK9	MKELSVLSLICSCFYSQPHPN
A4IFK9	ELSVLSLICSCFYSQPHPNTV
Q9VNE7	TGEIWLQWFSCCFQQQRSPSR
Q9VNE7	GEIWLQWFSCCFQQQRSPSRR
P51651	EIQRALWLLFCGCFQSKVPFR
Q2THX0	DNCVEDFDHHCPWVNNCIGRR
P11615	FKRAFVRILGCQCRGRRRRRR
P36331	VWLFCKSRISCLTPYRLTPNA
P36331	ARMPLCLAVLCCARTARAETT
P36331	RMPLCLAVLCCARTARAETTW
O46480	VGALESKLAACRNFAKDQASR
P97428	CRTLATFPNTCLERAKEFKTR
P49799	CKGLAGLPASCLRSAKDMKHR
P49799	SEENIDFWISCEEYKKIKSPS
Q9TT23	EMRKTFKEIICCRGFRIACSF
Q9TT23	MRKTFKEIICCRGFRIACSFP
Q9EQR5	FSLLLWLWALCTACHRKRAQR
Q9EQR5	LLWLWALCTACHRKRAQRQQT
O97882	FFQKHIAKRFCKCCSIFQQEA
O97882	QKHIAKRFCKCCSIFQQEAPE
O97882	KHIAKRFCKCCSIFQQEAPER
Q13393	SGGHRIPGLNCCGQGRACYRW
Q13393	GGHRIPGLNCCGQGRACYRWS
Q5WQY5	VGMCMCARRRCITPYELTPGA
Q5WQY5	ATVPFLLSLICCIRTAKAATY
Q5WQY5	TVPFLLSLICCIRTAKAATYQ
P20352	IFIILLSISLCKRRKNRAGQK
Q4V853	MTEFLFCFSCCIGEQPQPKRR
Q77GW2	LWILDRLFFKCIYRLFKHGLK
Q5RBQ8	PPSQPLLQRLCSGPRLLLLSL
P20789	FRQVFLSTLACLCPGWRHRRK
P20789	QVFLSTLACLCPGWRHRRKKR
P03443	ALLLAFILWACQNGNIRCQIC
D3YVF0	ERQERKTATLCFKRRKKANKT
D3YVF0	KKAKSRLKFPCLRFSRGAKRS
P30550	FRKQFNTQLLCCQPGLIIRSH
Q764M8	VFYGVKVVSRCINYVFFPSSK
Q00552	EYRYRSVIKACQLEEDISKFA
Q00552	RRTIKQAFADCTVILCEHRIE
Q99IB8	RRLHNWITEDCPIPCSGSWLR
Q99IB8	NWITEDCPIPCSGSWLRDVWD
Q9WC69	ALAWDDLRSLCLFSYHRLRDF
Q9WVD0	QRDLQFFFNFCDFRSRDDDYE
Q95M54	ENFKRCFREFCIPTSSNIEQQ
P35253	LSIAVLIALSCICRIFTKYIG
Q7TSJ2	MAWPCITRACCIARFWNQLDK
Q8VC90	RRCVRRYDHHCPWMENCVGER
O92531	EWINSDWSTPCSGSWLRDIWD
Q9XS78	LAGFCIFSAKCWHRRRRAERT
P17658	TFELLVRFSACPSKPAFFRNI
Q76R36	LWILDRLFFKCIYRFFEHGLK
P03438	VVLLGFIMWTCQRGNIRCNIC
P87506	IMVAGLSFWMCSNGSLQCRIC
A4GCK8	VSLGAISFWMCSNGSLQCRIC
Q9WTK7	PGTANPARKVCSSNKIRRLSA
P41983	EMRKTFKEIVCFQGFRTPCRF
Q68798	HWITEDYATPCGSTWLRDIWD
P97717	FKRAFMRILGCQCRGGRRRRR
Q2QLB4	EYRYRSVIKACQLEEDISKFA
Q2QLB4	RRALKQAFADCTVILCEHRIE
Q2QL74	EYRYRSVIKACQLEEDISKFA
Q2QL74	RRVLKNAFANCTVILSEHRIE
P07976	IMVAGLSFWMCSNGSLQCRIC
Q9BTU6	PKWTKWLQKLCCPCCFGRDCL
Q9BTU6	KWTKWLQKLCCPCCFGRDCLV
Q9BTU6	TKWLQKLCCPCCFGRDCLVLN
Q9BTU6	KWLQKLCCPCCFGRDCLVLNQ
Q9BG98	WRTLKYLWTVCCHCGGKAKEA
Q9BG98	RTLKYLWTVCCHCGGKAKEAQ
Q9BG98	LKYLWTVCCHCGGKAKEAQKI
Q95NC3	FFQKHIAKRFCKCCSIFQQEA
Q95NC3	QKHIAKRFCKCCSIFQQEAPE
Q95NC3	KHIAKRFCKCCSIFQQEAPER
Q6DQ18	IMVAGLSLWMCSNGSLQCRIC
Q9EQ09	FPAAMTLVILCLVLSVTLIVQ
Q38SQ8	VVLLGFIMWACQKGNIRCNIC
P47745	FLKIWNDHFRCQPEPPIDEDL
Q80S27	CCLCVSARNKCLTPYALTPGA
Q80S27	AVVPCTLSLLCCAPRAKAATF
Q80S27	VVPCTLSLLCCAPRAKAATFA
P26803	ILLLILLFGPCILNRLVQFVK
P04581	ALIWDDLRSLCLFSYHRLRDL
P04581	DRVIEIIQRACRAVLNIPRRI
Q6PQZ2	EYRYRSVIKACQLEEDISKFA
Q6PQZ2	RRTLKQAFADCTVILSEHRIE
Q07DZ6	EYRYRSVIKACQLEEEISKFA
Q07DZ6	RKTLKQAFTNCTVILSEHRIE
P40239	ALMMLVGFLGCCGAVQESQCM
P40239	LMMLVGFLGCCGAVQESQCML
P40239	GCCGAVQESQCMLGLFFGFLL
P40239	IFGMIFSMILCCAIRRSREMV
P40240	ALMMLVGFLGCCGAVQESQCM
P40240	LMMLVGFLGCCGAVQESQCML
P40240	GCCGAVQESQCMLGLFFGFLL
P40240	IFGMIFSMILCCAIRRSREMV
P30411	KKSWEVYQGVCQKGGCRSEPI
P10921	LWILDRLFFKCIYRLFKHGLK
Q9YGZ4	QFRHCMITTLCCGKNPFEEEE
O02835	QRDLQFFFNFCDFRSRDDDYE
O54798	FQQHFKAQLCCLKAEQPEPPL
P33533	ENFKRCFRQLCRAPCGGQEPG
P03454	VSLGAISFWMCSNGSLQCRIC
P25057	LALLLLFLAPCLIKCLTSRLS
Q913D4	KRLHVWISSDCIAPCASSWLK
Q913D4	VWISSDCIAPCASSWLKDVWD
Q9TV47	FFQKHIAKRFCKCCSIFQQEA
Q9TV47	QKHIAKRFCKCCSIFQQEAPE
Q9TV47	KHIAKRFCKCCSIFQQEAPER
P16388	SFELVVRFFACPSKTDFFKNI
P32300	ENFKRCFRQLCRTPCGRQEPG
P06821	LWILDRLFFKCIYRRFKYGLK
P11268	VLLLILLLGPCILNRLVQFVK
A4GCH6	LWILDRLFFKCIYRLFKHGLK
Q8JJX1	YGITSVTTWICICRAYDKRQQ
Q8JJX1	ITSVTTWICICRAYDKRQQHT
P26007	LALLVFLLWKCGFFKRSKKDH
Q67207	LWILDRLFFKCIYRRFKYGLK
Q8JUX6	LLGVRERTLTCCCLWAFKKQK
Q8JUX6	GVRERTLTCCCLWAFKKQKTH
Q61762	TFELLVRFFACPSKAEFSRNI
P30951	EIQKALCLICCGCIPNTLSQR
Q2IBD7	SFLHIWAVVPCIKSFLIEIQC
Q2IBD7	CIKSFLIEIQCISRVYSIYVH
Q2IBD7	RVYSIYVHTVCDPLFEAVGKI
F1MMS9	LGLIILLLWKCGFFKRARTRA
Q5E9P3	MRRAFVRIMSCCKCPSRDSAS
O42574	DFRKAFKRLLCCPKKADRHLH
Q9JHU6	MKELSVLSLICSCFYSQPHPN
Q9JHU6	ELSVLSLICSCFYSQPHPNTI
Q00788	SVSSELRSLLCCAQRHTTHSL
Q00788	VSSELRSLLCCAQRHTTHSLG
P18875	VSLGAISFWMCSNGSLQCRIC
O88626	FRARFRRLWPCGRRRHRHHHR
P26662	KRLHQWINEDCSTPCSGSWLK
P26662	QWINEDCSTPCSGSWLKDVWD
Q86YW5	KRKQGNRLGVCGRFLSSRVSG
P26098	LAIAMGLAFICIKNGNMRCTI
P52592	LRREVLRPLQCWRRGKGVTGR
Q62470	LGLIILLLWKCGFFKRARTRA
P29275	FHKIISRYLLCQADVKSGNGQ
O70156	GLHLLSSTWWCPAAVTLAILC
O70156	CPAAVTLAILCLVLSVTLIVQ
Q8BGH7	MSEFWLCFNCCIAEQPQPKRR
P03492	LWILNRLFFKCIYRRLKYGLK
P02706	PPAPRLLQRLCSGFRLFLLSL
P06445	ILLLILLFGPCILNRLVQFVK
O36634	SLIAIGLLLYCKAKNTPVTLS
Q4WN54	KACVSRHDHHCVWLTNCVGRN
P56451	EMRKTFKEIVCFQSFRTPCRF
O88853	FRARFRRLWPCGHRRHRHHHH
O02662	DFRSAFRRLLCRCRREEHRAA
P43259	VVLLGFIMWACQRGNIRCNIC
Q5R8T7	VGALESKLAACRNFAKDQASR
P20872	IRLLNRLYNICRDLLSRSFQT
Q95ND2	FFQKHIAKRFCKCCSIFQQEA
Q95ND2	QKHIAKRFCKCCSIFQQEAPE
Q95ND2	KHIAKRFCKCCSIFQQEAPER
Q2KIP6	ENFKRCFRDFCFPIKMRMERQ
Q9WCD8	VSLGAISFWMCSNGSLQCRIC
P0C212	LLLLVILAGPCILRQLRHLPS
Q6WN98	FFQKHIAKCFCECCSIFQKEA
Q6WN98	QKHIAKCFCECCSIFQKEAPE
Q6WN98	KHIAKCFCECCSIFQKEAPER
Q9WCE3	VSLGAVSFWMCSNGSLQCRIC
Q38PU5	FSLGAFMQQGCDISPRSLSGR
Q38PU5	LAMLVALIEFCYKSRAEAKRM
P07306	PPPQPLLQRLCSGPRLLLLSL
Q93045	MKELSMLSLICSCFYPEPRNI
Q93045	ELSMLSLICSCFYPEPRNINI
O62743	FFQKHIAKRFCKCCSIFQQEA
O62743	QKHIAKRFCKCCSIFQQEASE
O62743	KHIAKRFCKCCSIFQQEASER
P36329	TWLLCKSRVSCLTPYRLTPNA
P36329	ARMPLCLAVLCCARTARAETT
P36329	RMPLCLAVLCCARTARAETTW
Q28927	DFRKAFQRLLCCARRAACGSH
P26101	LAIAMGLVFICIKNGNMRCTI
F4IH31	GNALTFLYGKCCKPTTTDDSL
P0CS66	NRCVARFDHHCPWIWNCVGAK
Q9ULC8	DNCVEDFDHHCPWVNNCIGRR
Q61041	KKDIKALVLTCHCRSPRGESE
O08684	SGGHRIPGLNCCGQGRACYRW
O08684	GGHRIPGLNCCGQGRACYRWS
D2XNQ9	KKAWIFPGQSCTVLDLSPVNY
Q9BXL1	SAEMTEPKSVCVSVDEVVSSN
Q9BXL1	LINGLPRDLRCFRKVSCYIMQ
Q9BXL1	VPYLRDLGLNCPTYHNPADFV
Q9BXL1	LRKDSSSMEGCHSFSASCLTQ
Q9BXL1	SFSASCLTQFCILFKRTFLSI
Q8VYP5	GRCVLKMDHHCVWVVNCVGAL
Q2PIM1	LWILDRLFFKCIYRFFEHGLK
P12585	AVLLGFIMWACQRGNIRCNIC
Q9DHD6	RRLHAWITEDCPVPCSGSWLR
Q9DHD6	AWITEDCPVPCSGSWLRDIWE
Q08B31	PKWTKWLQKLCCPCCFGRDCL
Q08B31	KWTKWLQKLCCPCCFGRDCLV
Q08B31	TKWLQKLCCPCCFGRDCLVLN
Q08B31	KWLQKLCCPCCFGRDCLVLNQ
P03448	GLIIAVGLWMCSNGSMQCRIC
Q6TYA0	YGVLRCFPVLCTTCRKPKWKK
O91936	TWIGEDYSTPCDGTWLRAIWD
Q9QSQ7	ALAWDDLRNLCLFSYRHLRDF
Q0A3Y1	GLILAFIMWTCNSGNCRFNVC
O02777	RHAFRSMFPSCEGTAQPLDNS
Q4JM44	FEKNVQGSIPCCFSWPLSWPP
Q4JM44	EKNVQGSIPCCFSWPLSWPPG
Q4JM44	FSWPLSWPPGCFKSSCKKYSR
Q4JM44	SWPPGCFKSSCKKYSRVQKIG
P32238	FRLGFMATFPCCPNPGPPGAR
O42305	PNEALVVSGACCGSDAKTYVV
O42305	NEALVVSGACCGSDAKTYVVG
Q2VND2	VVLLGFIMWACQKGNIRCNIC
P41144	ENFKRCFRDFCFPIKMRMERQ
P24614	IFFLLAVIYYCSRVRKTKPKH
Q14434	KSVAQEPGPPCGLGLGLGLGL
Q14434	GLGLGLGLGLCGKQGPATPAP
P08360	VLLLILLFGPCILNRLVQFVK
O75509	LLLVLVVIVVCSIRKSSRTLK
Q9DGG4	QFRHCMITTLCCGKNPFEEEE
P16995	VVLLGFIMWACQKGNIRCNIC
Q28175	EFGTCAFPDPCKNIFSRFFSY
Q28175	SKSEIVVQFPCSDRFKPSYVH
Q28175	EDHEFLIVDLCCWKGFEFVYN
Q28175	DHEFLIVDLCCWKGFEFVYNY
Q463X4	LWILDRLFFKCIYRFFEHGLK
P0C5T0	LWILDRLFFKCIYRRLKYGLK
P25504	LALFLLFLAPCLIKCLTSRLL
A8C8W4	LWILDRLFFKCIYRRFKYGLK
Q0P591	MAWPCISRLCCLARRWNQLDR
O00168	LGILIVLSRRCRCKFNQQQRT
O00168	ILIVLSRRCRCKFNQQQRTGE
Q876L4	GALVARFNHYCPWVYNDIGLK
P11685	TGPRSQFRIPCCPVHLKRLLI
P11685	GPRSQFRIPCCPVHLKRLLIV
Q7JII8	EYRYRSVINACQLEEDISKFA
Q7JII8	RRTLKQAFADCTVILCEHRIE
P26137	ALILGFVLWACQNGNIRCQIC
P43140	KAFQNVLRIQCLRRRQSSKHA
Q5D0K2	FRLGFLATFPCCPHPGPPGPR
Q8HZP2	RTKVWELYKQCTPKSLAPISS
Q9H169	MKELPLVSLFCSCFLADPLNK
Q9H169	ELPLVSLFCSCFLADPLNKSS
P42289	FRKAFSNLLGCYRLCPTSNNI
P30875	NFKKSFQNVLCLVKVSGTEDG
P61171	MGEFNEKKTTCGTVCLKYLLF
P61171	NEKKTTCGTVCLKYLLFTYNC
P61171	CVQVFGMIFTCCLYRSLKLEH
P61171	VQVFGMIFTCCLYRSLKLEHY
Q8LNW4	KKAWVFAGQKCSRFDISPVNY
Q62463	LLQDCVQSFPCCQSIAQKFAK
Q62463	LQDCVQSFPCCQSIAQKFAKD
P34970	FLKIWNDHFRCRPAPAGDGDE
A3RM22	LMLTIFIMTCCGRVHRPKSTQ
P30932	ALMMLVGFLGCCGAVQESQCM
P30932	LMMLVGFLGCCGAVQESQCML
P30932	GCCGAVQESQCMLGLFFSFLL
P30932	IFGMVFSMILCCAIRRNRDMV
P14623	VFGVLSLVLACYLMYKQKAQQ
P41350	SFLHIWAVVPCIKSFLIEIQC
P41350	CIKSFLIEIQCISRVYSIYVH
P41350	RVYSIYVHTFCDPLFEAIGKI
P25505	LALFLLFLAPCLIKCLTSRLL
Q38912	KLIGAPAYIECSAKTQQNVKA
Q811M9	ILLLILLFGPCILNRLVQFVK
P42261	FSLGAFMQQGCDISPRSLSGR
P42261	LAMLVALIEFCYKSRSESKRM
Q6DQ20	IMVAGLSLWMCSNGSLQCRIC
Q8L5Y5	DKCVDCFDHHCRWLNNCVGRK
P30547	FRLGFKHAFRCCPFISAADYE
Q5RB85	MHLFICIQLGCIALLWVVKST
P68270	FFQKHIAKRFCKCCSIFQQEA
P68270	QKHIAKRFCKCCSIFQQEAPE
P68270	KHIAKRFCKCCSIFQQEAPER
P19695	ALLLAFILWACQNGNIRCQIC
Q0A458	LWILDRLFFKCIYRRIKYGLK
Q0IUU4	RSSNSHKKSGCCGPNSSCTIL
P36330	TWLLCRSRASCLTPYRLTPNA
P36330	AKMPLCLAVLCCARSARAETT
P36330	KMPLCLAVLCCARSARAETTW
Q6W3F4	FHKIISRYVLCQTDVLKSGNG
P79848	QFRHCMITTLCCGKNPFEEEE
P79848	FRHCMITTLCCGKNPFEEEEG
Q9IPJ6	LMLIIFLMTCCRKVDRPESTQ
P10499	SFELVVRFFACPSKTDFFKNI
Q6X1D5	LALTIILAVCCRRIKRRKQSK
P13890	LMALLTLAATCCMLATARRKC
P13890	CCMLATARRKCLTPYALTPGA
P13890	VVPLTLGLLXCAPRANAASFA
Q8K5E0	DMYNTMRKMICCAPHDSNAER
P32308	QFRNCMITTLCCGKNPLGDDE
P32308	FRNCMITTLCCGKNPLGDDEA
Q07E42	EYRYRSVIKACQLVEDISKFA
Q07E42	RRTLKQAFADCTVILCEHRIE
P79863	QFRNCMITTICLGKNPFEEEE
P35373	TVSQRLSDTKCASNKIALWIF
Q8NHM8	RFKNCFKSCLCCWCQSFEEKQ
Q8NHM8	FKNCFKSCLCCWCQSFEEKQS
Q8NHM8	NCFKSCLCCWCQSFEEKQSLE
Q91559	LRTTFWNLLRCKYTNINRRLS
Q288Z5	LWILDRLFFKCIYRSFEHGLK
P35412	EIQKALCLICCGCIPSSLSQR
P15384	SFELLVRFFACPSKATFSRNI
P31356	ISQTFPWVLTCCQFDDKETED
P31356	SQTFPWVLTCCQFDDKETEDD
P09343	LAIAMGLVFMCVKNGNMRCTI
A4GCI6	VSLGAISFWMCSNGSLQCRIC
Q8WZ55	MVIGGIIWSMCQCYPKITFVP
Q8WZ55	IGGIIWSMCQCYPKITFVPAD
O97962	FFQKHIAKRFCKCCSIFQQEA
O97962	QKHIAKRFCKCCSIFQQEAPE
O97962	KHIAKRFCKCCSIFQQEAPER
Q62758	FRRAFLIILCCDDERYKRPPI
P48748	RTKVWELCQQCSPRSLAPVSS
P08290	PPSRPFPQRLCSKFRLSLLAL
Q91C28	LALSIIIAVCCKRFRKRKKSK
P08768	AIIMVSCDHPCGSFSGLRNLC
P08768	CGSFSGLRNLCITPYKLAPNA
P08768	AQVPILLALLCCIKPTRADDT
P08768	QVPILLALLCCIKPTRADDTL
P87369	QFRNCMITTLCCGKNPFEEEE
P87369	FRNCMITTLCCGKNPFEEEEG
O62792	QLRNCMLTTLCCGRNPLGDDE
O62792	LRNCMLTTLCCGRNPLGDDEA
P26006	LGLIILLLWKCGFFKRARTRA
Q9YGZ9	QFRHCMITTLCCGKNPFEEEE
A9C3R8	EFGTTAYPDPCKNIFSRFFTY
A9C3R8	EDQGFIVVDLCTWKGHEFVYN
A6NDS4	QQKRLTKTSRCGPWARFCNRF
A6NDS4	TSRCGPWARFCNRFVDTWARD
P36328	GLRDRQLVMGCCWAFRRHKIT
Q86VV3	DTKESNVKTFCSKNILAILGF
P43252	AVFQRLKFWLCCLCARSVHGD
P43252	QRLKFWLCCLCARSVHGDLQA
Q9WCE8	VSLGAISFWMCSNGSLQCRIC
Q9TUX8	KSVGQEPGPPCGLGLGLGLGL
Q9TUX8	GLGLGLGLGLCGKQGPASPTS
P23290	RQPVHTIELICRCLGKWLGHP
P23290	PVHTIELICRCLGKWLGHPDK
P10865	VCGILSLVLACYLMHKQKAQQ
Q8K4G9	EGIKPSGLGACEWLLVLSSLI
O43561	LPILAMLMALCVHCHRLPGSY
O43561	LAMLMALCVHCHRLPGSYDST
Q9JM80	FFLITFLILLCSSCDRDKKPR
Q9JM80	ITFLILLCSSCDRDKKPRQHS
P79798	FRQCMLTTLFCGKNPFEEEEG
P60574	FFQKHIAKRFCKCCSIFQQEA
P60574	QKHIAKRFCKCCSIFQQEAPE
P60574	KHIAKRFCKCCSIFQQEAPER
A4GBX8	LWILDRLFFKCIYRLFKHGLK
Q9NZ72	MKELSVLSLICSCFYTQPHPN
Q9NZ72	ELSVLSLICSCFYTQPHPNTV
Q3EBC2	NRCVARFDHHCGWMNNCIGER
O42490	FRDCFVQVLPCKGLKKVSATQ
Q63560	MAWPCITRACCIARFWNQLDK
Q24563	RRAFVRLLCMCCPRKIRRKYQ
Q24563	RAFVRLLCMCCPRKIRRKYQP
P24643	ALPVFLVILFCCSGKKQSSPV
P24643	LPVFLVILFCCSGKKQSSPVE
P43004	PKHRHLGLRLCDKLGKNLLLT
P61270	AIEGTYIDKKCPFTGNVSIRG
P42290	FRKVFSSLLGCGHWCSTTPVE
P34992	QRDLQFFFNFCDFRSREDDYE
Q4P6L3	KRCVARHDHHCPWVANCIGVG
Q6DHY5	QQKRLTKTSRCGPWARFCNRF
Q6DHY5	TSRCGPWARFCNRFVDTWARD
P50283	FFTGLLLGVVCSMLRKIQIKK
P06752	ILLLILLLGPCILNRLVQFVK
O08589	LGILIILSKRCRCKFNQQQRT
O08589	ILIILSKRCRCKFNQQQRTGE
Q00555	EYRYRSVIKACQLEEDISKFS
Q00555	RRTLKQAFADCTVILSEHRIE
Q49LX5	NFKRSFQRILCLSWMDNAAEE
Q306W6	GVRERSLVMGCCWAFKTHKIT
P51489	QFRNCMLTSLCCGKNPLGDDE
P51489	FRNCMLTSLCCGKNPLGDDEA
Q6XT43	LWILDRLFFKCITRFFEHGLK
P19549	ALFWDDLRSLCLFSYHRLTDL
O92529	QWIHEDTSTPCASSWLRDVWD
P41590	QFRHCMITTLCCGKNPFEEEE
P41590	FRHCMITTLCCGKNPFEEEEG
P03316	VLCACKARRECLTPYALAPNA
P03316	AVIPTSLALLCCVRSANAETF
P03316	VIPTSLALLCCVRSANAETFT
P03316	PLAAFIVLMRCCSCCLPFLVV
P03316	LAAFIVLMRCCSCCLPFLVVA
P03316	FIVLMRCCSCCLPFLVVAGAY
P25023	KKSREVYQAICRKGGCMGESV
Q9QSP1	FILAIIFTICCRRCKRRKKIR
Q9JM47	PRFTRQALMRCCLIKWILSSA
Q9JM47	RFTRQALMRCCLIKWILSSAA
Q9GLD3	NHASVPKPKRCNGFICYGTIA
Q9GLD3	PKPKRCNGFICYGTIAVVLFF
Q9JHL0	LLLLGATAWLCVHCSRPGVKR
Q9JHL0	LGATAWLCVHCSRPGVKRNEK
Q6XU12	LWILDRLFFKCIYRFFKHGLK
P79914	FRHCMITTLFCGKNPFEGEEE
Q95NC6	FFQKHIAKHFCKCCSIFQQEA
Q95NC6	QKHIAKHFCKCCSIFQQEAPE
Q95NC6	KHIAKHFCKCCSIFQQEAPER
Q89881	LWILDRLFFKCIYRRLKYGLK
P30975	RYGFKMVFRWCLFVRVGTEPF
Q6PE18	PKWTKWLQKLCCPCCFGRDCL
Q6PE18	KWTKWLQKLCCPCCFGRDCLV
Q6PE18	TKWLQKLCCPCCFGRDCLVLN
Q6PE18	KWLQKLCCPCCFGRDCLVLNQ
P26099	LAIAMVLAFICIKNGNMRCTI
P19503	IRLLTWLFSSCRDWLLRNCQT
Q5T215	DFLARSCVGRCHSYSEIIDII
O92532	EWINTDWSTPCSSSWLRDIWD
P35961	AIIWVDLRSLCLFSYHRLRDL
P09482	TVLVFYLPSECGEKITLCISV
P49886	MMNLQGEEFVCLKSIILLNSG
Q9YGZ1	QFRHCMITTLCCGKNPFEEEE
O92284	LVLIFSLMTWCRRANRPESKQ
P54116	RENSKTELGACGWILVAASFF
P54116	KGPGLFFILPCTDSLIKVDMR
P03398	VILLLVVCLPCLLQFVSSSIR
P03381	LLLLVILAGPCILRQLRHLPS
Q2IBF6	EYRYRSVIKACQLEEDISKFA
Q2IBF6	RRTLKQAFADCTVILCEHRIE
P26094	LAIAMGLVFICIKNGNMRCTI
P35245	AAPQGRFGLPCFPSSLKRLLI
O97879	FFQKHIAKRFCKCCSIFQQEA
O97879	QKHIAKRFCKCCSIFQQEAPE
O97879	KHIAKRFCKCCSIFQQEAPER
Q9EQ31	DMYNTMRKMICCALQDSNTER
P31791	LLLLILMFGPCILNHLLQFIR
Q913V3	KRLHHWINEDCSTPCSGSWLR
Q913V3	HWINEDCSTPCSGSWLRDVWD
P13103	GLILSFIMWACSSGNCRFNVC
P03391	ILLLILLFGPCILNRLVQFVK
Q03135	SFLHIWAVVPCIKSFLIEIQC
Q03135	CIKSFLIEIQCISRVYSIYVH
Q03135	RVYSIYVHTVCDPLFEAVGKI
A6NNB3	SVFSTLYLNLCCLGFLALAYS
A6NNB3	VFSTLYLNLCCLGFLALAYSI
A6NNB3	AARRFGSKAKCYNILAAMWTL
Q9BXA4	AIVYLIALAVCQCRRKNYGQL
Q9BXA4	VYLIALAVCQCRRKNYGQLDI
P07307	PPAQPLAQRLCSMVCFSLLAL
Q98TZ8	PNEALVVSGGCCGSDGKTYTV
Q98TZ8	NEALVVSGGCCGSDGKTYTVG
Q19AE6	TVLVFYLPSDCGEKVTLCISV
Q6DPT5	LWILDRLFFKCIYRRLKYGLK
P35346	NFRQSFQKVLCLRKGSGAKDA
Q76V04	LWILDRLFFKCIYRRLKYGLK
P63043	MKELPLVSLFCSCFLSDPLNK
P63043	ELPLVSLFCSCFLSDPLNKSS
Q8BMK4	AATANASSASCSRRLGRVLNF
O02667	YLLIFKARVTCQPSDSLDPSS
Q5K2K4	IGLMRLLPLLCRRRKQKKVIY
P34158	EYRYKSVVKACQLQEDITKFA
P34158	RRVLRQAFAGCTVVLCEHRIE
Q2IBF0	SFLHIWAVVPCIKSFLIEIQC
Q2IBF0	CIKSFLIEIQCISRVYSIYVH
Q2IBF0	RVYSIYVHTVCDPLFEAVGKI
Q9D428	KIGGSSYLEGCLACATAYFIF
Q9D428	GSSYLEGCLACATAYFIFLCM
Q864H6	LRRTLKEVLLCSRWPGCWAEG
P09564	FLLGLGLGVACVLARTQIKKL
Q2TAP0	KIGGSSYLEGCLACATAYFIF
Q2TAP0	GSSYLEGCLACATAYFIFLCM
Q08481	VIATLIVAAKCYFLRKAKAKQ
Q8WMV3	ALVLIALIVFCCHKKRREEKY
Q8WMV3	LVLIALIVFCCHKKRREEKYE
A4K144	LWILDRLFFKCIYRLFKHGLK
P25100	FKRAFLRLLRCQCRRRRRRRP
Q2IBC1	YIKSFLIEIQCISRVYSIYIH
Q2IBC1	RVYSIYIHTFCDPLFEAFGKV
P61813	FFQKHIAKRFCKCCSIFQQEA
P61813	QKHIAKRFCKCCSIFQQEAPE
P61813	KHIAKRFCKCCSIFQQEAPER
P30518	SVSSELRSLLCCARGRTPPSL
P30518	VSSELRSLLCCARGRTPPSLG
P35368	FKRAFVRILGCQCRGRGRRRR
Q9H1Y3	KFRRSLLQLLCLRLLRCQRPA
Q07DX5	EYRYRSVIKACQLEEDISKFA
Q07DX5	RRTLKQAFADCTVILCEHRIE
P48302	RFKNCFKSCLCCWCQTFEEKQ
P48302	FKNCFKSCLCCWCQTFEEKQS
P48302	NCFKSCLCCWCQTFEEKQSLE
P34605	FLAKNANVPRCVDTRQIADVL
P24105	IRLLTGLYNICRNLLSRIFQT
Q3U1F9	FFLITFLVLLCSTCDREKKPR
Q3U1F9	ITFLVLLCSTCDREKKPRQHS
P70310	KLFLESLSSLCGEQRSVVPLP
P22888	DFFLLLSKFGCCKRRAELYRR
P22888	FFLLLSKFGCCKRRAELYRRK
Q2IBB3	EYRYRSVIKACQLEEDISKFA
Q2IBB3	RRALKQAFADCTVILCEHRIE
P15831	RNLLIWLYNGCRTLLLKTFQI
Q30NQ1	VVLLGFIMWACQKGNIRCNIC
Q0R5Q9	LFLLLIVVGPCVIRQLQALPS
O62796	QFRNCMLTTICCGKNPFAEEE
O62796	FRNCMLTTICCGKNPFAEEEG
Q9SB58	NNCVERFDHHCPWVGQCIGLR
Q8IUH5	NRCIAKFDHHCPWVGNCVGAG
P23422	FRILMCVISMCLQAYKQVKQI
A4GCM0	LWILDRLLFKCIYRRFKYGLK
Q8JUX5	VGMCMCARRRCITPYELTPGA
Q8JUX5	ATVPFLLSLICCIRTAKAATY
Q8JUX5	TVPFLLSLICCIRTAKAATYQ
Q2THW8	DNCVEDFDHHCPWVNNCIGRR
P17124	FRTAYQQLFRCRPASHNAQET
P79809	FRQCMITTLFCGKNPFEGEEE
Q5U820	EYRYRSVIKACQLEEDISKFA
Q5U820	RRTLKQAFADCTVILSEHRIE
Q876A6	THNVARFDHFCPWIYNDIGLK
Q02152	FREAFGRYITCNYRATKSVKA
P10920	LWILDRLFFKCIYRFFKHGLK
Q89607	RDLLIWLYSGCRTLLSKTFQT
Q80A22	IMVAGLSLWMCSNGSLQCRIC
Q8VIM4	MVIGGVIWSMCQCYPKITFVP
Q8VIM4	IGGVIWSMCQCYPKITFVPAD
P35954	FRILMCVISMCLQAYKQVKQI
Q0A2G4	LWILDRLFFRCVYRRLKYGLK
O75581	IFVSGTVYFICQRMLCPRMKG
O75581	TVYFICQRMLCPRMKGDGETM
P62282	AIEGTYIDKKCPFTGNVSIRG
O90368	LLGVRERTLTCCCLWAFRKHK
O90368	GVRERTLTCCCLWAFRKHKTH
Q5R5J8	DNCVERFDHHCPWVGNCVGKR
Q0GBX6	LMLIIFLITCCKRVDRPESTQ
Q94C49	GRCILKMDHHCVWVVNCVGAN
P60877	EKNLTDLGKFCGLCVCPCNKL
P60877	LTDLGKFCGLCVCPCNKLKSS
P60877	DLGKFCGLCVCPCNKLKSSDA
P60877	GKFCGLCVCPCNKLKSSDAYK
Q9UVH3	NRCVAKFDHHCPWIYNCIGAK
P12572	VCGILSLVLACYLMYKQKAQQ
O97881	FFQKHIAKRFCKCCSIFQQEA
O97881	QKHIAKRFCKCCSIFQQEAPE
O97881	KHIAKRFCKCCSIFQQEAPER
P24721	PLSRPFPQRLCSTFRLSLLAL
Q61212	QKDLMMLIHHCWCGEPQESYE
P05779	LWILDRLFFKCIYRRLKYGPK
O08556	FFRKHIVKRFCKHCSIFQQVN
O08556	KHIVKRFCKHCSIFQQVNPDR
Q788J2	GFVLGRWERWCGDIKTTIMPE
Q8WN03	LKQRFLKLLPCCGPQALPSVS
Q8WN03	KQRFLKLLPCCGPQALPSVSE
P03378	ALIWEDLRSLCLFSYRRLRDL
Q9M1K5	NNCVQRFDHHCPWVGQCIGVR
P35345	EMRRTFKEIICCHGFRRTCTL
P35345	MRRTFKEIICCHGFRRTCTLL
P16235	DFLLLLSRFGCCKRRAELYRR
P16235	FLLLLSRFGCCKRRAELYRRK
Q9C0B5	DNCVEEFDHHCPWVNNCIGRR
Q00PJ9	SFLYIWAVVPCIKSFLIKIQC
Q00PJ9	CIKSFLIKIQCISRIYSICIH
Q00PJ9	RIYSICIHTFCDPLYEAIGKI
Q66T62	LILAIFLITCCRRANRTKSTQ
P30937	NFRRSFQRVLCLRCCLLETTG
Q61618	YFLILRAVRLCQTSDSLDSNM
Q09YJ4	EYRYRSVIKACQLEEDISKFA
Q09YJ4	RRTLKQAFADCTVILSEHRIE
P29473	KSVGQEPGPPCGLGLGLGLGL
P29473	GLGLGLGLGLCGKQGPASPAP
Q8HZN9	RTKIWELYHRCLPRKLTAVSS
Q8IUH4	NCCVARYDQHCLWTGRCIGFG
P36348	LWILDRLFFKCIYRRLKYGLK
Q07DX1	SFLHIWAVVPCIKSFLIEIQC
Q07DX1	CIKSFLIEIQCISRVYSIYVH
Q07DX1	RVYSIYVHTFCDPLFEAIGKI
P21415	LLLLLLILGPCIINKLVQFIN
Q500Z2	RRCVLKMDHHCLWINNCVGYA
O18867	WRTLKYLWTVCCHCGGKTKEA
O18867	RTLKYLWTVCCHCGGKTKEAQ
O18867	LKYLWTVCCHCGGKTKEAQKI
Q9NRR8	MSEFWHKLGCCVVEKPQPKKK
Q60634	PNEALVVSGGCCGSDYKQYVF
Q60634	NEALVVSGGCCGSDYKQYVFG
O97883	FFQKHIAKHFCKCCSIFQQEA
O97883	QKHIAKHFCKCCSIFQQEAPE
O97883	KHIAKHFCKCCSIFQQEAPER
Q9TST4	DFRSAFRRLLCRCRLEERHAA
Q60614	FHKIISRYVLCQAETKGGSGQ
P26100	LAIAMVLAFICIKNGNMRCTI
O97975	FFQKHIAKRFCKCCSIFQQEA
O97975	QKHIAKRFCKCCSIFQQEAPE
O97975	KHIAKRFCKCCSIFQQEAPER
P79812	FRNCMITTLFCGKNPFEGEEE
Q864H9	LRRTLKEVLLCSWWPGCGAEG
Q9MYW9	EDFKRCFREFCIPTSSNIEQQ
Q8QZ73	NMGMRERTLTCCCLWAFKTHK
Q8QZ73	GMRERTLTCCCLWAFKTHKNH
O42266	FRDYALPCLLCGKNPWAAKEG
Q2IBE4	EYRYRSVIKACQLEEDISKFA
Q2IBE4	RRTLKQAFADCTVILCEHRIE
O56140	IMVAGLSLWMCSNGSLQCRIC
Q9XT57	DFQSAFRRLLCRCRPEEHLAA
Q68J47	QFRNCMLTTICCGKNPFGEEE
Q68J47	FRNCMLTTICCGKNPFGEEEG
P58195	TLERPLRCSSCCFPCCLQEIE
P58195	LERPLRCSSCCFPCCLQEIEI
P58195	PLRCSSCCFPCCLQEIEIQAP
P58195	LRCSSCCFPCCLQEIEIQAPP
P16999	VVLLGFIMWACQKGNIRCNIC
P23818	FSLGAFMQQGCDISPRSLSGR
P23818	LAMLVALIEFCYKSRSESKRM
Q0HD59	LWILDRLFFKCIYRLFKHGLK
Q9TV43	FFQKHIAKRFCKCCSIFQQDA
Q9TV43	QKHIAKRFCKCCSIFQQDAPE
Q9TV43	KHIAKRFCKCCSIFQQDAPER
Q16322	TFELVLRFVVCPSKTDFFRNI
P35377	ENFKACFRKFCCASALHREMQ
P04577	IRLLTRLYSICRDLLSRSFLT
Q38PU8	FSLGAFMQQGCDISPRSLSGR
Q38PU8	LAMLVALIEFCYKSRSESKRM
P13896	GVRERTLTMGCCWAFKTQKIT
Q07E02	SFLHIWAVVPCIRSYLIEIQC
Q07E02	CIRSYLIEIQCISRVYSICIH
Q07E02	RVYSICIHTFCDPLFEAIGKV
Q9LIH7	GMCVLDMDHHCPFIGNCVGAG
P12449	IRLLTRLYNSCRDLLSRLYLI
P30551	FRLGFMATFPCCPNPGPPGVR
P19490	FSLGAFMQQGCDISPRSLSGR
P19490	LAMLVALIEFCYKSRSESKRM
Q501E6	KKSWVFPWQSCTVFDVSPVNY
Q9M115	NRCVEGFDHHCRWLNNCVGKK
Q5RF57	FLKIWNDNFRCQPAPPIDEDL
Q8IZN3	DNCVERFDHHCPWVGNCVGKR
Q08460	WRTLKYLWTVCCHCGGKTKEA
Q08460	RTLKYLWTVCCHCGGKTKEAQ
Q08460	LKYLWTVCCHCGGKTKEAQKI
O12164	ALAWDDLRSLCLFSYHRLRDL
Q6BP80	KKLIARFDHYCPWVYNDIGVR
Q9GZY6	LVLLGVAASLCVRCSRPGAKR
Q9GZY6	LGVAASLCVRCSRPGAKRSEK
P19493	FSLGAFMQQGCDISPRSLSGR
P19493	LAMLVALIEFCYKSRAEAKRM
P11132	IMIAGLSFWMCSNGSLQCRIC
P05674	TWLFCRSRVACLTPYRLTPNA
P05674	ARIPFCLAVLCCARTARAETT
P05674	RIPFCLAVLCCARTARAETTW
P35370	ENFKACFRKFCCASSLHREMQ
P63231	LWILDRLFFKCIYRFFEHGLK
O39929	RRLHKWINEDCSTPCAESWLW
O39929	KWINEDCSTPCAESWLWEVWD
P33613	VFGILSLILACYLMYKQKAQQ
Q569A2	AREDSVKCLRCLLYALNLLFW
Q569A2	FLIIVGMLGYCGTVKRNLLLL
O88572	IFVSGTIYFICQRMLCPRMKG
O88572	TIYFICQRMLCPRMKGDGETM
Q2RFA5	VVLLGFIMWACQKGNIRCNIC
Q98980	QFRNCMITTLCCGKNPLGDED
Q98980	FRNCMITTLCCGKNPLGDEDS
Q08340	LLFTGLGIFFCVRCRHRRRQA
Q08340	TGLGIFFCVRCRHRRRQAERM
P17002	VVLLGFIMWACQKGNIRCNIC
Q684M3	LRHALLRLICCGRRPCWGGSG
Q9CZA6	VGALESKLASCRNFMYDQSPS
Q4KWL2	DFRIAFQELLCLRRSSAKAYG
Q8B0H1	FFVLRIGVYLCIKLKHTNKRQ
Q6IPX1	QQKRLTKTSRCGPWARFCNRF
Q6IPX1	TSRCGPWARFCNRFVDTWARD
Q2QLB0	SFLHIWAVVPCIKSFLIEIQC
Q2QLB0	CIKSFLIEIQCISRVYSIYVH
Q2QLB0	RVYSIYVHTFCDPLFEAIGKI
F5H9W9	MSSPWYTWTCCGINLFGRGNH
Q9I8K8	MRKEFLRVLCCWGLLNCGRPP
Q7SZC6	CKGLAALPATCLKSAKDMKHR
Q7SZC6	SEENIEFWVSCEDYKKTKSPA
P06156	VFGILSLVLACYLMYKQKAQQ
Q62351	RKPKRFNGRLCFAAIALVIFF
Q2VC90	LWILDHLFFKCIYRRLKYGLK
P63141	SFEFLVRFFACPSKAGFFTNI
Q14646	LALLVFILWKCGFFKRSRYDD
Q9NRQ2	KENVMRVRGPCSTYGCGSDSV
Q9NRQ2	RVRGPCSTYGCGSDSVFEVKS
Q9ES39	VGALESKLASCKNFMYDQSPS
P34927	PPTPRLLQRLCSGSRLLLLSS
P19551	ALIWDDLRSLCLFSYHRLRDL
Q99LX0	AGLAGKDPVQCSRDVMICPDT
Q99LX0	PVQCSRDVMICPDTSLEDAKT
Q99LX0	ESRKGLIAAICAGPTALLAHE
Q9YGZ5	QFRHCMITTLCCGKNPFEEEE
P97718	KAFQNVLRIQCLRRRQSSKHA
Q0A3Q8	LWILDRLFFKCIYRRIKYGLK
Q95ND0	FFQKHIAKRFCKCCSIFQQEA
Q95ND0	QKHIAKRFCKCCSIFQQEAPE
Q95ND0	KHIAKRFCKCCSIFQQEAPER
P31596	PKHRNLGMRMCDKLGKNLLLS
P29846	RRLHQWINEDCSTPCSGSWLR
P29846	QWINEDCSTPCSGSWLRDVWD
Q9NPB7	IIALLIIAAKCYFLRKAKAKQ
Q20P03	LWILDRLFFKCIYRRLKYGLK
P0C5T6	LWILDRLFFKCIYRRLKYGLK
Q95NC2	FFQKHIAKRFCKCCSIFQKEA
Q95NC2	QKHIAKRFCKCCSIFQKEAPE
Q95NC2	KHIAKRFCKCCSIFQKEAPER
P03524	LMLIIFLMTCCRRVNRSEPTQ
Q95252	DFRSAFRRLLCRCGPEEHLAA
P19696	ALLLAFILWACQNGNIRCQIC
P21452	FRSGFRLAFRCCPWVTPTKED
Q9NRR3	MSEFWLCFNCCIAEQPQPKRR
P23944	FKRAFLRLLRCQCRRRRRRLW
P42533	VFIILLTISLCKRRKNRAGQK
P35342	YLLILKACVMCQPSKSMDPST
P32550	LMLIIFLMTCCRRVNRPKSTE
P0CK49	MAFYLPDWSCCGLWLFGRPRN
P28190	FLKIWNDHFRCQPAPPVDEDA
P35801	RQPVHTIELICRCLGKWLGHP
P35801	PVHTIELICRCLGKWLGHPDK
P22460	TFELLVRFFACPSKAGFSRNI
P04919	MHLFTGIQIICLAVLWVVKST
Q6DQ19	IMVAGLSLWMCSNGSLQCRIC
P29403	QFRNCLITTLCCGKNPFGDED
P29403	FRNCLITTLCCGKNPFGDEDG
Q9UKV4	ALALIGLIIFCCRKKRREEKY
Q9UKV4	LALIGLIIFCCRKKRREEKYE
A9JR56	MSEFWLCFNCCIAEQPQPKRR
P13726	VIILAISLHKCRKAGVGQSWK
P05780	LWILDRLFFKCIYRRFKYGLK
Q9XT71	EFGTCAFPDPCKNIFSRFFSY
Q9XT71	SKSEIVVQFPCSDRFKPSYVH
Q9XT71	EDNGFLIVDLCCWKGFEFVYN
Q9XT71	DNGFLIVDLCCWKGFEFVYNY
Q09YH0	EYRYRSVIKACQLEEDISKFA
Q09YH0	RRALKQAFADCTVILCEHRIE
O11283	VVLLGFIMWACQKGNIRCNIC
P05884	IRLLTWLFSNCRTLLSRAYQI
O08786	FRLGFMATFPCCPNPGPTGVR
P50407	LRTTYRSLLQCQYRNINRKLS
Q8WTZ2	VIYAAKVFLRCINYVFFPSLK
Q8JJX0	PPLTALTAALCCIPGARADQP
Q8JJX0	PLTALTAALCCIPGARADQPY
Q8AXN9	EFGTFAFPDPCKNIFSRFLSY
Q8AXN9	NKAKVVVQFPCSERFKPSYVH
Q8AXN9	EDHGFLIVDLCCWKGFEFIYN
Q8AXN9	DHGFLIVDLCCWKGFEFIYNY
Q81495	QWINEDYPSPCSGDWLRIIWD
Q63384	KLFLESLGSLCGEQHSLVPLP
P60021	FRTGYQQLFCCRLANRNSHKT
Q8UUY8	EFRYAFQEILCLRGAAFPTNG
Q6CRV3	GYCVPRFDHYCVWIGTVLGRL
P97711	LLQRLFSRQDCCGNCSDSEEE
P97711	LQRLFSRQDCCGNCSDSEEEL
P97711	LFSRQDCCGNCSDSEEELPTR
P12581	LAAVMGLVFFCLKNGNMQCTI
P97267	FRDAFGRYITCNYKATKSVKT
P56481	RQACLDTCARCCPRPPRARPR
P48058	FSLGAFMQQGCDISPRSLSGR
P48058	LAMLVALIEFCYKSRAEAKRM
P31355	QFRNCMITTLCCGKNPFGDDD
P31355	FRNCMITTLCCGKNPFGDDDA
Q9YH02	QFRHCMITTLCCGKNPFEEEE
Q7TQ35	AGLAGKDPVQCSRDVMICPDT
Q7TQ35	PVQCSRDVMICPDTSLEDAKK
Q7TQ35	ESRKGLIAAICAGPTALLAHE
B4URD6	VSLGAISFWMCSNGSLQCRIC
P79807	FRQCMLTTLFCGKNPFEEEEG
P26804	ILLLILLFGPCILNRLVQFVK
Q4G0K3	LYYTSFSLELCWQQLPAASTS
Q4G0K3	QEHDSLKASLCVLALGLGRLL
Q4G0K3	DGLTPPALPRCVSTMFSFTGM
Q4G0K3	NGVRRLVETPCIQDSLARYFS
Q15831	GRAPNPARKACSASSKIRRLS
Q5R764	ALALIGLIIFCCRKKRREEKY
Q5R764	LALIGLIIFCCRKKRREEKYE
Q6FMP5	GHCVPRFDHYCVWLGAVIGFK
P04502	ILLLILLFGPCILNRLVQFIK
Q6X1D1	FALTIFVVVCCRRVRRRERAK
O02836	YRKAFLSAFRCEQRLDAIHSE
Q6RVA9	SFLHIWAVVPCIKSFLIEIQC
Q6RVA9	CIKSFLIEIQCISRVYSIYVH
Q6RVA9	RVYSIYVHTFCDPLFEAIGKI
Q91W53	KLGGQSYLEGCLACLTAYTIF
Q91W53	GQSYLEGCLACLTAYTIFLCM
Q4X251	SRCVAKHDHHCPWIDNCVGAN
P15199	LVLIFSLMTWCRRANRPESKQ
Q505I0	PKWTKWLQKLCCPCCFGRDCL
Q505I0	KWTKWLQKLCCPCCFGRDCLV
Q505I0	TKWLQKLCCPCCFGRDCLVLN
Q505I0	KWLQKLCCPCCFGRDCLVLNQ
P60201	QIFGDYKTTICGKGLSATVTG
P60201	QHQAHSLERVCHCLGKWLGHP
P60201	QAHSLERVCHCLGKWLGHPDK
P05883	IRLLTGLYNICRDLLSRISPI
B9EHT4	SENSISRLLFCCWFPWMLRAE
B9EHT4	ENSISRLLFCCWFPWMLRAEM
Q9JGK8	CYMFATARRKCLTPYALTPGA
Q9JGK8	AVVPVTLGVLCCAPRAHAASF
Q9JGK8	VVPVTLGVLCCAPRAHAASFA
Q61616	FQKAFSTLLGCYRLCPTTNNA
Q61616	FSTLLGCYRLCPTTNNAIETV
P25099	FLKIWNDHFRCQPKPPIDEDL
P49798	CKGLAGLPASCLRSAKDMKHR
P49798	SEENIDFWISCEEYKKIKSPS
P30560	LLQDCVQSFPCCHSMAQKFAK
P30560	LQDCVQSFPCCHSMAQKFAKD
Q2TGJ1	DNCVERFDHHCPWVGNCVGRR
A4UHQ6	LALMIFIAACCRRVKRKKRAK
P89946	CFLCSVARTKCLTPYQLAPGA
P89946	AQLPTFIALLCCAKSARADTL
P89946	QLPTFIALLCCAKSARADTLD
Q03322	YEKNKEKYDDCCIGLLIVVLI
Q03322	EKNKEKYDDCCIGLLIVVLIV
P10608	DFRIAFQELLCLRRSSSKTYG
Q2F7J1	VLLLILLFGPCILNRLVQFVK
O95859	AREDSVKCLRCLLYALNLLFW
O95859	FLIIVGMLGYCGTVKRNLLLL
P09241	IQTTFPWLLTCCQFDEKECED
P09241	QTTFPWLLTCCQFDEKECEDA
Q9YH01	QFRNCMITTLCCGKNPFEEEE
Q5Y5T5	DNCVEDFDHHCPWVNNCIGRR
P23562	MHLFTGIQIICLAVLWVVKST
A0M8R6	SFLHIWAVVPCIKSFLIEIQC
A0M8R6	CIKSFLIEIQCISRVYSIYVH
A0M8R6	RVYSIYVHTVCDPLFEAVGKI
Q89687	LWILDRLFFKCIYRRLEYGLK
Q0IQB6	RSSNSHKKSGCCGPNSSCTIL
B4URD7	LWILDRLFFKCIYRRFKYGLK
P26129	LWILDRLFFKCNYRFFKHGLK
P19785	MMNLQGEEFVCLKSIILLNSG
P29371	RAGFKRAFRWCPFIKVSSYDE
Q17QQ3	EKNLTDLGKFCGLCVCPCNKL
Q17QQ3	LTDLGKFCGLCVCPCNKLKSS
Q17QQ3	DLGKFCGLCVCPCNKLKSSDA
Q17QQ3	GKFCGLCVCPCNKLKSSDAYK
Q9I829	SFEFLVRFLSCPSKPAFFKNA
P21430	LWILDHLFFKCIYRFFKHGLK
Q07E16	EYRYRSVIKACQLEEDISKFA
Q07E16	RRTLKQAFADCTVILSEHRIE
P09344	LAIAMGLVFMCVKNGNMRCTI
Q9XT76	FFQKHLAKRFCKCCSIFQQEA
Q9XT76	QKHLAKRFCKCCSIFQQEAPE
Q9XT76	KHLAKRFCKCCSIFQQEAPER
P55821	MKELSMLSLICSCFYPEPRNI
P55821	ELSMLSLICSCFYPEPRNINI
Q2PI09	LWILDRLFFKCIYRFFKHGLK
Q9TVB8	EFGTCAFPDPCKNIFSRFFSY
Q9TVB8	SKSEVVVQFPCSDRFKPSYVH
Q9TVB8	EDNEFLIVDLCCWKGFEFVYN
Q9TVB8	DNEFLIVDLCCWKGFEFVYNY
P26095	LAIAMVLAFICIKNGNMRCTI
Q95L01	RTKVWELYKQCTPKSLAPISS
P36346	LAIAMGLVFICVKYGNMRCTI
P46663	RTKVWELYKQCTPKSLAPISS
E9PTT0	NRCIAKFDHHCPWVGNCVGAG
Q6AYQ1	KLGGQSYLEGCLACLTAYTIF
Q6AYQ1	GQSYLEGCLACLTAYTIFLCM
Q9NXR1	VGALESKLASCRNLVYDQSPN
P19106	VVLLGFIMWACQKGNIRCNIC
Q90997	AQPQRNGKRLCFLVIAAVLLL
P35413	DVQKVLWAICCCCSTSKIPFR
Q8IZJ1	AVGVVVYRRNCRDFDTDITDS
O43617	DFLARSNVGRCHDFRETADVI
Q9AV57	KKAWVAPGQRCTRFDISPVNY
O77680	FRKAFSTLLGCYRLCPATNNA
O77680	FSTLLGCYRLCPATNNAIETV
Q95ND1	FFQKHIAKRFCKCCSIFQQEA
Q95ND1	QKHIAKRFCKCCSIFQQEAPE
Q95ND1	KHIAKRFCKCCSIFQQEAPER
P04583	ALIWDDLRNLCLFSYHRLRDL
P04274	DFRIAFQELLCLRRSSSKAYG
P19024	TFELLVRFFACPSKAEFSRNI
P34975	ENFKRCFRDFCFPIKMRMERQ
P03440	VVLLGFIMWACQKGNIRCNIC
Q8BMC0	PITLCIAVSNCCFDPIVYYFT
P05880	ALIWDDLRSLCLFSYHRLRDL
P05880	DRVIEVVQRICRAIIHIPRRI
P35565	ALPVFLVILFCCSGKKQSNAM
P35565	LPVFLVILFCCSGKKQSNAME
P22056	LGMCICARRRCITPYELTPGA
P22056	ATIPFLLGVLCCARTAKAASY
P22056	TIPFLLGVLCCARTAKAASYY
D4AE59	PGAANPARKVCSSNKIRRLSA
Q9WFX3	VSLGAISFWMCSNGSLQCRIC
P87515	PLNERQRTLTCLCCWAFKRNK
P87515	NERQRTLTCLCCWAFKRNKRH
Q8QL53	YGVTSVTTWICICRAYDKRQQ
Q8QL53	VTSVTTWICICRAYDKRQQHT
P16004	LLFIGLGIFFCVRCRHRRRQA
P16004	IGLGIFFCVRCRHRRRQAQRM
Q6TEL3	MSAFWHKIGCCVVAKPPPKKK
P61814	FFQKHIAKRFCKCCSIFQQEA
P61814	QKHIAKRFCKCCSIFQQEAPE
P61814	KHIAKRFCKCCSIFQQEAPER
P33498	VILLLVVCLPCLLQFVSSSTR
Q755Y0	HSVILRYDHYCPWIYNYIGFR
P06734	SEIEELPRRRCCRRGTQIVLL
P06734	EIEELPRRRCCRRGTQIVLLG
P19702	ALLLAFILWACQNGNIRCQIC
Q60HC0	AIVAVLLVLTCCFCICKKCLF
Q60HC0	IVAVLLVLTCCFCICKKCLFK
Q60HC0	AVLLVLTCCFCICKKCLFKKK
Q60HC0	LLVLTCCFCICKKCLFKKKNK
Q60HC0	LTCCFCICKKCLFKKKNKKKG
P21707	AIVAVLLVVTCCFCVCKKCLF
P21707	IVAVLLVVTCCFCVCKKCLFK
P21707	AVLLVVTCCFCVCKKCLFKKK
P21707	LLVVTCCFCVCKKCLFKKKNK
P21707	VTCCFCVCKKCLFKKKNKKKG
P79391	YPAAVTLGVLCLGLLVTVILL
P08359	ILLLILLFGPCILNRLVQFVK
Q8LAS7	SQCVDGIKHLCTSVLGCFDLD
Q8LAS7	IKHLCTSVLGCFDLDLYKQSG
Q9Z239	LGILIILSKRCRCKFNQQQRT
Q9Z239	ILIILSKRCRCKFNQQQRTGE
Q6DR03	GKCVDGFDHHCRWLNNCVGQK
Q1PD50	LSIAVLIALSCICRIFTKYIG
Q4R4S6	VGALESKLAACRNFAKDQASR
Q5RB31	STVRQRKNASCGTRSAGRTTS
O88728	SVFSTMYLNLCCLGFLALVHS
O88728	VFSTMYLNLCCLGFLALVHSV
O88728	AARQYGSKAKCYNILAAMWTL
Q63931	FRLGFMATFPCCPNPGTPGVR
P41145	ENFKRCFRDFCFPLKMRMERQ
Q9QAX1	RRLHTWITEDCPVPCAGSWLR
Q9QAX1	TWITEDCPVPCAGSWLRDIWD
Q5FVR1	DRCVHRFDHHCVWVNNCIGAW
P52473	SLGYWGVMGNCFRRLSLFGQP
P13808	MHLFTALQLLCLALLWAVMST
Q5IS62	YRKAFLSAFRCEQRLDAIHSE
Q95NC9	FFQKHIAKRFCKCCSIFQKEA
Q95NC9	QKHIAKRFCKCCSIFQKEAPE
Q95NC9	KHIAKRFCKCCSIFQKEAPER
P25115	FRKVFAQLLGCSHFCFRTPVQ
A8C8W3	VSLGAISFWMCSNGSLQCRIC
P0C2M3	LWILDRLFFKCIYRFFEHGLK
Q6DGF5	RRCVRRYDHHCPWMENCVGER
Q9GLJ8	ELRKTFKEIICCSPLGGLCDL
Q14BB9	MAWPCISRLCCLARRWNQLDR
Q5DUB3	FRLGFKHAFRCCPFISAGDYE
P18901	FQKAFSTLLGCYRLCPTTNNA
P18901	FSTLLGCYRLCPTTNNAIETV
P43141	DFRSAFRKLLCCPRRADRRLH
Q07DZ2	SFLHIWAVVPCIKSFLIEIQC
Q07DZ2	CIKSFLIEIQCISRVYSIYVH
Q07DZ2	RVYSIYVHTVCDPLFEAVGKI
P51488	QFRHCMITTLCCGKNPFEEEE
P51488	FRHCMITTLCCGKNPFEEEEG
Q28EW5	MSEFWLCFNCCIAEQPQPKRR
Q71SP5	RHAFRSMFPSCEGTAQPLDNS
Q9YGZ6	QFRQCMITTLCCGKNPFEEEE
Q5XXP4	LLGIRERTLTCCCLWAFKKQK
Q5XXP4	GIRERTLTCCCLWAFKKQKTH
A8C8J4	VSLGAISFWMCSNGSLQCRIC
O08899	CKGLAGLPASCLRSAKDMKHR
O08899	SEENIDFWISCEEYKKIKSPS
Q5EA55	KLGGQSYLEGCLACLTAYTIF
Q5EA55	GQSYLEGCLACLTAYTIFLCM
P03453	VSLGAISFWMCSNGSLQCRIC
Q86924	NVRERKLAFGCLWAFKTKKIH
Q6GPV4	MSDFWHKLGCCVVEKPQPKKK
P61170	MGEFNEKKTTCGTVCLKYLLF
P61170	NEKKTTCGTVCLKYLLFTYNC
P61170	CVQVFGMIFTCCLYRSLKLEH
P61170	VQVFGMIFTCCLYRSLKLEHY
Q5R838	DNCVEEFDHHCPWVNNCIGRR
P20272	RHAFRSMFPSCEGTAQPLDNS
P23819	FSLGAFMQQGCDISPRSLSGR
P23819	LAMLVALIEFCYKSRAEAKRM
P0C5T3	LWILDRLFFKCIYRRLKYGLK
P11836	LAATEKNSRKCLVKGKMIMNS
P11836	GIVENEWKRTCSRPKSNIVLL
Q2F7I8	VLLLILLFGPCILNRLVQFVK
P63142	SFEFLVRFFACPSKAGFFTNI
P18090	DFRKAFQRLLCCARRAACRRR
P14600	FRLGFKHAFRCCPFISAGDYE
Q8B0I1	FLVLRVGIYLCIKLKHTKKRQ
Q90215	SRNCMITTLCCGKNPFEEEEG
P18841	FKRAFMRILGCQCRSGRRRRR
Q5M757	QRCVLKMDHHCVWIVNCVGAR
P48044	SISSELRSLLCCTWRRAPPSP
P48044	ISSELRSLLCCTWRRAPPSPG
Q5BJM7	MSEFWHKLGCCVVEKPQPKKR
P79266	RQACLDTCTRCCPRPPRARPR
P30548	FRLGFKHAFRCCPFISAGDYE
P24588	ERQKEKASMLCFKRRKKAAKA
P24588	KKAKSRLKIPCIKFPRGPKRS
P05540	LVFTGLCILFCVRCRHQQRQA
P05540	TGLCILFCVRCRHQQRQAARM
Q62805	FRKAYKQVFKCRVCNESPHGD
P13102	GLILAFIMWACSSGNCRFNVC
Q68801	QWINEDYPTPCDGNWLYDIWN
P79901	FRHCMITTLFCGKNPFEGEEE
Q554E7	KGCFARFDHHCVWINKCIGIN
Q1LZD0	FHKIISRYILCRTHILKSGEG
P56516	QFRNCMITTLCCGKNPFGDDD
P56516	FRNCMITTLCCGKNPFGDDDA
P16997	VVLLGFIMWACQKGNIRCNIC
O89001	ATMSALILTACIIWCICSIKS
O89001	ALILTACIIWCICSIKSNRHK
O89001	ILTACIIWCICSIKSNRHKDG
P32299	KKSREVYRVLCQKGGCMGEPV
Q1PUD9	VVLLGFIMWACQKGNIRCNIC
Q8BMT9	LYYTSFSLELCRQPPSAQPTP
Q8BMT9	PELNSLQHSLCIVAKGLGRLL
Q8BMT9	DGLTPPPLPRCVSTMFSFTGM
Q8BMT9	SGVRRLLETPCVRETLARHLS
P03396	GLVVILLLLVCLPCLLQFVSS
P03396	VILLLLVCLPCLLQFVSSSIR
Q6FJ70	DALILRFDHYCPWIYNDVGLK
P79898	FRHCMITTLFCGKNPFEGEEE
P48320	PENPGTARAWCQVAQKFTGGI
P48320	KFTGGIGNKLCALLYGDSGKP
Q8BLD9	FRKVFAQLLGCSHLCFRTPVQ
P13887	PLGTRERTLTCCCLWAFKNHK
P13887	GTRERTLTCCCLWAFKNHKTH
Q29040	MMNLQGEEFVCLKSIILLNSG
Q81754	KRLHVWISSDCTAPCAGSWLK
Q81754	VWISSDCTAPCAGSWLKDVWD
P49146	YRKAFLSAFRCEQRLDAIHSE
P08491	LMALLTLAATCCMLATARRKC
P08491	CCMLATARRKCLTPYALTPGA
P08491	AVVPLTLGLLCCAPRANAASF
P08491	VVPLTLGLLCCAPRANAASFA
Q9GZM8	VGALESKLAACRNFAKDQASR
Q9Y2W7	PRLSRQALMRCCLVKWILSST
Q9Y2W7	RLSRQALMRCCLVKWILSSTA
Q9NP85	EGTKSSGLGACEWLLVLISLL
Q712P7	QIFGDYKTTICGKGLSATVTG
Q712P7	QHQAHSLERVCHCLGKWLGHP
Q712P7	QAHSLERVCHCLGKWLGHPDK
O13076	TFHKIISKILCKTDDFPKCTT
P18876	VSLGAISFWMCSNGSLQCRIC
Q4R525	CKGLAGLPASCLRSAKDMKHR
Q4R525	SEENIDFWISCEEYKKIKSPS
Q03816	LLLLVILAGPCILRQLRHLPS
P26361	EYRYKSVVKACQLQQDITKFA
P26361	RRVLKQAFAGCTVILCEHRIE
P50638	TFELLVRFFACPSKAEFSRNI
D2XNQ8	KKAWIFPGQSCTVFDLSPVNY
Q1ZY22	FFRKHVAKRLCKHCPLLPRET
Q1ZY22	KHVAKRLCKHCPLLPRETPEP
Q8BKT6	AREDSVKCLRCLLYALNLLFW
Q8BKT6	FLIIVGMLGYCGTVKRNLLLL
Q07E25	SFLHIWAVVPCIKSFLIEIQC
Q07E25	CIKSFLIEIQCVSRVYSIYVH
Q07E25	RVYSIYVHTFCDPFFEAVGKI
Q60528	AIVYLIALAVCQCRRKNYGQL
Q60528	VYLIALAVCQCRRKNYGQLDI
Q67179	LWILDRLFFKCIYRFFKHGLK
Q90245	QFRNCMITTICCGKNPFGDDE
Q90245	FRNCMITTICCGKNPFGDDET
P11686	AAPRGRFGIPCCPVHLKRLLI
P11686	APRGRFGIPCCPVHLKRLLIV
A0M8S7	SFLHIWAVVPCIKSFLIEIQC
A0M8S7	CIKSFLIEIQCISRVYSIYVH
A0M8S7	RVYSIYVHTFCDPFFEAVGKI
P41591	QFRNCMIMTLCCGKNPLGDEE
P41591	FRNCMIMTLCCGKNPLGDEET
P26138	VVLLGFIMWACQRGNIRCNIC
P43253	AVFQRLKFWLCCLCARSVHGD
P43253	QRLKFWLCCLCARSVHGDLQT
O70174	TVLVFYLPSECGEKVTLCISV
P05363	FRSGFRLAFRCCPWVTPTEED
O62709	RFKNCFKWCLCCWCQSFEEKQ
O62709	FKNCFKWCLCCWCQSFEEKQS
O62709	NCFKWCLCCWCQSFEEKQSLE
P16899	FRLLMCVITMCLQAYRQVREI
P24603	IASNFPWILTCCQYDEKEIED
P24603	ASNFPWILTCCQYDEKEIEDD
Q9JJ00	TLERPLRCSSCCFPCCLQEIE
Q9JJ00	LERPLRCSSCCFPCCLQEIEI
Q9JJ00	PLRCSSCCFPCCLQEIEIQAP
Q9JJ00	LRCSSCCFPCCLQEIEIQAPP
Q2QL79	SFLHIWAVVPCIRSYLIEIQC
Q2QL79	CIRSYLIEIQCISRIYSICIH
Q2QL79	RIYSICIHTFCDPLFEAIGKI
Q9C533	DKCVDRFDHHCRWLNNCIGKR
Q5RDH6	TKANVTKPKRCGGSICYGTIA
Q5RDH6	TKPKRCGGSICYGTIAVIIFF
P03449	VVLLGFIMWACQRGNIRCNIC
Q9GLX8	KKSREVYRVLCQKGGCMGEPV
Q3BCU0	RTKVWELYKQCTPKSLAPISS
P62281	AIEGTYIDKKCPFTGNVSIRG
Q2THW7	DNCVEEFDHHCPWVNNCIGRR
Q9NY73	FRRAFLIILCCDDERYRRPSI
Q99497	AGLAGKDPVQCSRDVVICPDA
Q99497	PVQCSRDVVICPDASLEDAKK
Q99497	ENRKGLIAAICAGPTALLAHE
P12588	VVLLGFIMWACQRGNIRCNIC
Q8VDZ4	DNCVEEFDHHCPWVNNCIGRR
P22739	SFEFLVRFLACPSKAVFFTNL
Q38PU7	FSLGAFMRQGCDISPRSLSGR
Q38PU7	LAMLVALIEFCYKSRAEAKRM
P47211	FRKAYKQVFKCHIRKDSHLSD
P26103	LAIAMVLAFICIKNGNMRCTI
P27284	AIIMVSCVHPCGSFAGLRNLC
P27284	CGSFAGLRNLCITPYKLAPNA
P27284	AQVPILLALLCCIKPTRADDT
P27284	QVPILLALLCCIKPTRADDTL
Q8BR26	SIFNFVYLNFCCLGFIALAYS
Q8BR26	IFNFVYLNFCCLGFIALAYSL
Q95136	FRKAFSTLLGCYRLCPTTNNA
Q95136	FSTLLGCYRLCPTTNNAIETV
P26661	RRLHAWITEDCPVPCSGSWLQ
P26661	AWITEDCPVPCSGSWLQDIWD
P16996	VVLLGFIMWACQKGNIRCNIC
P19698	ALLLAFILWACQNGNIRCQIC
P30874	NFKKSFQNVLCLVKVSGTDDG
P03383	LLLLVILFGPCILRQIQALPQ
O70166	MKELSVLSLICSCFYSQPHPN
O70166	ELSVLSLICSCFYSQPHPNTI
Q09YK5	EYRYRSVIKACQLEEDISKFA
Q09YK5	RRALKQAFADCTVILCEHRIE
Q6SJP2	MHLFTALQLLCLALLWAVMST
Q6AX78	MTEFLFCFSCCIGEQPQPKRR
P79903	FRQCMITTLFCGKNPFEGQEE
P27600	MSGVVRTLSRCLLPAEAGARE
Q9TV48	FFQKHIAKRFCKCCSIFQQEA
Q9TV48	QKHIAKRFCKCCSIFQQEAPE
Q9TV48	KHIAKRFCKCCSIFQQEAPER
Q01628	SLFNTLFMNPCCLGFIAFAYS
Q01628	LFNTLFMNPCCLGFIAFAYSV
Q01628	GAQAYASTAKCLNIWALILGI
Q2RCH5	VVLLGFIMWACQKGNIRCNIC
P79218	FRSGFRLAFRCCPWVTPTEED
Q17094	IASNFPWILTCCQYDEKEIED
Q17094	ASNFPWILTCCQYDEKEIEDD
P98106	KRLRKKDDGKCPLNPHSHLGT
Q3SZX0	LGILIVLSRRCRCKFNQQQRT
Q3SZX0	ILIVLSRRCRCKFNQQQRTGE
P28647	YFVILRACRLCQTSDSLDSNL
P21729	FRKQFNTQLLCCQPGLMNRSH
P0CK62	MAFYLPDWSCCGLWLFGRPRN
Q6DPQ7	LWILDRLFFKCIYRRLKYGLK
P67867	LWILDRLFFKCNYRFFKHGLK
Q5RDD6	MSEFWHKLGCCVVEKPQPKKR
P51475	QFQSCLLEMLCCGYQPQRTGK
P51475	FQSCLLEMLCCGYQPQRTGKA
Q5A861	NQCFLLYDHHCVWINNCVGYY
Q99M64	PKWTKWLQKLCCPCCFGRDCL
Q99M64	KWTKWLQKLCCPCCFGRDCLV
Q99M64	TKWLQKLCCPCCFGRDCLVLN
Q99M64	KWLQKLCCPCCFGRDCLVLNQ
P97292	FRMAYQQLFHCKLASHNSHKT
P16610	FRSGFRLAFRCCPWVTPTEED
Q2QLE5	EYRYRSVIKACQLEEDISKFA
Q2QLE5	RRTLKQAFADCTVILCEHRIE
Q9YGM8	SFIHIWAVVPCVKSYLIEIHC
Q9YGM8	CVKSYLIEIHCISRVYSICVH
Q9YGM8	RVYSICVHTFCDPLFEAMGKC
O97878	FFQKHIAKRFCKCCSIFQQEA
O97878	QKHIAKRFCKCCSIFQQEAPE
O97878	KHIAKRFCKCCSIFQQEAPER
O02813	QRDLQFFFNFCDFRSRDDDYE
P15783	AVPGGRLLIPCCPVNIKRLLI
P15783	VPGGRLLIPCCPVNIKRLLIV
P21453	MRRAFIRIMSCCKCPSGDSAG
Q05329	SENPGTARAWCQVAQKFTGGI
Q05329	KFTGGIGNKLCALLYGDAEKP
Q8BHL7	MSEFWHKLGCCVVEKPQPKKK
P30938	NFRQSFRKVLCLRRGYGMEDA
P55152	AAPRGRFGIPCCPVHLKRLLI
P55152	APRGRFGIPCCPVHLKRLLIV
Q28204	WRTLKYLWTVCCHCGGKTKEA
Q28204	RTLKYLWTVCCHCGGKTKEAQ
Q28204	LKYLWTVCCHCGGKTKEAQKI
Q00554	EYRYKSVIKACQLEEDISKFT
Q00554	RRTLKQAFADCTVILCEHRIE
Q04790	VIYVVSVFLRCVKYVFFPSSK
Q8BDV6	FILICLIRICCKKGGRRNSPT
Q8T2Q0	KRCVARFDHHCAWINNCVGVN
Q4I8B6	QRCVAKHDHHCPWVYNCVGIN
P19694	ALLLAFILWACQNGNIRCQIC
P05778	LWILDRLFFKCIYRRLKYGLK
P19462	LMLIIFLMTCCRRVNRPESTQ
P07700	DFRKAFKRLLCFPRKADRRLH
A4U7A6	VSLGAISFWMCSNGSLQCRIC
A9C3R9	ELGTAAYPDPCKNIFSRFFTY
A9C3R9	EDQGFIVVDLCTWKGHEFVYN
Q9JJ68	LKQRFLKLLPCCGPQALPSVS
Q9JJ68	KQRFLKLLPCCGPQALPSVSE
Q9QBZ4	PLTWDDLRSLCSFSYRHLRDL
P12492	IRLLTWLFSSCRDWLLRSYQI
P16288	LMLIIFLMTCCRRVNRSEPTQ
Q67186	LWILDRLFFKCIYRRFKYGLK
P21728	FRKAFSTLLGCYRLCPATNNA
P21728	FSTLLGCYRLCPATNNAIETV
P79217	QKDLVVLIHHCLCFALRERYE
P28336	FRRHFNSQLCCGRKSYQERGT
Q28642	KKSREVYRAACPKAGCVLEPV
Q2V905	TKPKRFNGSFCYAVIAVIIFF
P32847	MHLFTLIQMVCLGALWMVKMS
P51519	LALFLLFLAPCLIKCLTSRLL
Q9WTV9	LLQDCVQSFPCCQRMVQKFTK
Q9WTV9	LQDCVQSFPCCQRMVQKFTKD
P03384	LLLLLLILGPCIINRLVQFIN
P43257	VVLLGFIMWACQRGNIRCNIC
A6QLR4	PNEALVVSGGCCGSDYKQYVF
A6QLR4	NEALVVSGGCCGSDYKQYVFG
P41596	KRILTMRNPWCCAQDVGNIHP
P41596	RILTMRNPWCCAQDVGNIHPR
P60468	STVRQRKNASCGTRSAGRTTS
P05881	PLAWDDLRSLCLFCYHRLRDC
Q28997	DFRMAFQELLCLHRSSLKAYG
P79184	LLFTGLGIFFCVRCRHRRRQA
P79184	TGLGIFFCVRCRHRRRQAERM
P47751	FRQHFKKQVYCCKTEPPASQQ
Q2QUS0	MGNILKCFISCFDGEDEDGGS
Q4V3D6	KKSWVFPWQRCTVFDVSPVNY
Q108U0	EYRYRSVIKACQLEEDISKFA
Q108U0	RRTLKQAFADCTVILCEHRVE
O39928	TWIGEDYSTPCDGTWLRAIWD
P20917	VAFAILIAIVCYITQTRRKKN
P51144	FRSGFRLAFRCCPWVTPTEED
P04624	ALIWDDLRSLCLFSYHRLRDL
Q09470	SFELVVRFFACPSKTDFFKNI
Q9YGZ2	QFRHCMITTLCCGKNPFEEEE
Q9JJY3	YEKRQRADDPCCLQLFCTVLF
Q9JJY3	EKRQRADDPCCLQLFCTVLFT
Q9JJY3	ADDPCCLQLFCTVLFTPVYLA
Q9JJY3	YDVGVYGCHGCCNFKCLNSGL
Q9JJY3	DVGVYGCHGCCNFKCLNSGLF
A6NER0	QQKRLTKTSRCGPWARFCNRF
A6NER0	TSRCGPWARFCNRFVDTWARD
Q550R7	NNCVERFDHHCPWVGNCIGRR
Q5U1Z2	DFLARSNVGRCHDFRETADVI
Q90240	ASMSALVLTACIIWCVCSIKS
Q90240	ALVLTACIIWCVCSIKSNRHK
Q90240	VLTACIIWCVCSIKSNRHKDG
Q90328	FQNCFKSCLCCWCQSKDLLSL
Q90328	NCFKSCLCCWCQSKDLLSLEE
Q9Q0L9	LWILDRLFFKCIYRRLKYGLK
Q09081	SFEFLVRFFACPSKAGFFTNI
Q9LIE4	DKCVDCFDHHCKWLNNCVGRK
Q66657	MSSRWIQWTCCGLWPFGKSSR
Q6ZMR1	MGQACGHSILCRSQQYPAARP
P12571	VFGILSLVLACYLMYKQKAQQ
P47746	RHAFRSMFPSCEGTAQPLDNS
P60878	EKNLTDLGKFCGLCVCPCNKL
P60878	LTDLGKFCGLCVCPCNKLKSS
P60878	DLGKFCGLCVCPCNKLKSSDA
P60878	GKFCGLCVCPCNKLKSSDAYK
Q53EM2	EKNLTDLGKFCGLCVCPCNKL
Q53EM2	LTDLGKFCGLCVCPCNKLKSS
Q53EM2	DLGKFCGLCVCPCNKLKSSDA
Q53EM2	GKFCGLCVCPCNKLKSSDAYK
P17001	VVLLGFIMWACQKGNIRCNIC
Q6DPU1	LWILDRLFFKCIYRRLKYGLK
Q67201	LWILDRLFFKCIYRLLKYGLK
Q306W5	VWLLCRTRNLCITPYRLAPNA
Q306W5	AQVPILLAVLCCVKPTRADDT
Q306W5	QVPILLAVLCCVKPTRADDTL
P13945	DFRSAFRRLLCRCGRRLPPEP
P26096	LAIAMGLAFICIKNGNMRCTI
P51682	FFRKHMVKRFCKRCSIFQQDN
P51682	KHMVKRFCKRCSIFQQDNPDR
Q95NC5	FFQKHIAKHFCKCCSIFQQEA
Q95NC5	QKHIAKHFCKCCSIFQQEAPE
Q95NC5	KHIAKHFCKCCSIFQQEAPER
Q12003	SIVLELFQNLCCCRGFSDATI
Q12003	IVLELFQNLCCCRGFSDATIR
Q12003	VLELFQNLCCCRGFSDATIRV
Q75008	AIFWDDLRSLCLFSYHRLRDL
Q95NE8	FFQKHIAKRFCKCCSIFQQEA
Q95NE8	QKHIAKRFCKCCSIFQQEAPE
Q95NE8	KHIAKRFCKCCSIFQQEAPER
Q9UN09	KNLTFRRRQTCQLLLEVAWPL
Q9UN09	RIAIISHGKLCCVGSSLFLKN
Q9UN09	IAIISHGKLCCVGSSLFLKNQ
Q9WCD9	VSLGAISFWMCSNGSLQCRIC
Q91DS0	IFLLIRCCVACTYLMKRSKRP
Q5ZIF5	AREDSVRCLRCLLYALNLLFW
Q5ZIF5	FLILVGMLGYCGTVKRNLLLL
Q81487	QWINEDYPSPCNGDWLHDIWD
P22328	QFRNCMITTLCCGKNPLGDED
P22328	FRNCMITTLCCGKNPLGDEDT
Q8WML4	AIIYLIALVVCQCGRKKCEQL
Q8WML4	IYLIALVVCQCGRKKCEQLDV
Q5R686	SENSISRLLFCCWFPWMLRAE
Q5R686	ENSISRLLFCCWFPWMLRAEM
Q9UCZ3	DFRIAFQELLCLRRSSLKAYG
Q06147	SIFETASLISCVTCLSDTDTI
Q06147	ETASLISCVTCLSDTDTIDRS
Q09YH8	SFLHIWAVVPCIKSFLIEIQC
Q09YH8	CIKSFLIEIQCISRVYSIYIH
Q09YH8	RVYSIYIHTVCDPLFEAIGKI
P48321	PENSGTARAWCQVAQKFTGGI
P48321	KFTGGIGNKLCALLYGDAEKP
A1X149	SFLHIWAVVPCIKSFLIEIQC
A1X149	CIKSFLIEIQCISRVYSIYVH
A1X149	RVYSIYVHTFCDPLFEAIGKI
Q6VZZ7	IYQVIDYRFACCQAGGLRGTK
Q6VZZ7	YQVIDYRFACCQAGGLRGTKK
Q27ID8	VLLLILLFGPCILNRLVQFVK
Q53AD2	MMNLQGEEFVCLKSIILLNSG
P27601	FLPSRSVLSVCFPGCVLTNGE
P27601	RSVLSVCFPGCVLTNGEAEQQ
O18866	WRTLKYLWTVCCHCGGKTKEA
O18866	RTLKYLWTVCCHCGGKTKEAQ
O18866	LKYLWTVCCHCGGKTKEAQKI
O16005	IAENFPWIITCCQFDEKEVED
O16005	AENFPWIITCCQFDEKEVEDD
Q05683	PENPGTARAWCQVAQKFTGGI
Q05683	KFTGGIGNKLCALLYGDSEKP
Q4QXJ8	GVRERSLVMGCCWAFKTHKIT
Q9EPU5	LLLVLVLIVVCSIRKSSRTLK
P33328	MWWKDLKMRMCLFLVVIILLV
Q9D103	SLFNTLFMNFCCLGFVAYAYS
Q9D103	LFNTLFMNFCCLGFVAYAYSV
Q9D103	GAQAFASTAKCLNISSLFFTI
Q28309	YLLIFKTYMICQSSDSLDSST
O54957	PFLVTLLAALCVRCRELPVSY
O54957	VTLLAALCVRCRELPVSYDST
O46471	CRTLAAFPTSCLERAKEFKTR
P30796	RQACLDTCARCCPRPPRARPR
P19437	GIVENEWKRMCTRSKSNVVLL
Q6UWF3	VSVGLGLILYCVCKWQLRRGK
Q6UWF3	VGLGLILYCVCKWQLRRGKKW
P20888	ALIWDDLRSLCLFSYHRLRDL
Q6RUJ8	KAFQNVLRIQCLCRKQSSKHA
P03399	GLILFLTLGPCIRKTLTRIIH
P61752	FRTGYQQLFCCRLANRNSHKT
Q8BAC4	LWILDRLFFKCIYRRLKYGLK
Q52T38	DRCVEQFDHHCPWVSNCVGKK
Q67162	LWILDRLFFKCIYRRLKYGLK
P43119	AVFQRLKLWVCCLCLGPAHGD
P43119	QRLKLWVCCLCLGPAHGDSQT
P11209	SLIAVGLLLYCKARSTPVTLS
Q95KH4	EMRRTFRRLLCCACLRRSTRE
P56513	LGILIVLSRRCRCKFNQQQRT
P56513	ILIVLSRRCRCKFNQQQRTGE
P47191	AIVAVLLILTCCFCLCKKCLF
P47191	IVAVLLILTCCFCLCKKCLFK
P47191	AVLLILTCCFCLCKKCLFKKK
P47191	LLILTCCFCLCKKCLFKKKNK
P47191	LTCCFCLCKKCLFKKKNKKKG
O62791	QFRNCMLTTLCCGRNPLGDDE
O62791	FRNCMLTTLCCGRNPLGDDEA
Q9WCE1	VSLGAISFWMCSNGSLQCRIC
O80685	NNCVQRFDHHCPWVGQCIALR
Q12246	RSGDSLSLLSCLSCLDDGTLS
Q12246	DSLSLLSCLSCLDDGTLSSDG
P32307	SISSELRSLLCCPRRRTPPSL
P32307	ISSELRSLLCCPRRRTPPSLR
P03387	ILLLILLFGPCILNRLVQFIK
Q864H8	LRRTLKEVLLCSSWPGCWAEG
P46096	AIVAVLLVVTCCFCVCKKCLF
P46096	IVAVLLVVTCCFCVCKKCLFK
P46096	AVLLVVTCCFCVCKKCLFKKK
P46096	LLVVTCCFCVCKKCLFKKKNK
P46096	VTCCFCVCKKCLFKKKNKKKG
P30542	FLKIWNDHFRCQPAPPIDEDL
P25506	LALFLLFLAPCLIKCLTSRLL
Q8QZ72	VYMCVVARTKCLTPYALTPGA
Q8QZ72	AVVPVTIGVLCCAPKAHAASF
Q8QZ72	VVPVTIGVLCCAPKAHAASFA
P11616	FLKIWNDHFRCQPTPPVDEDP
Q5ZI57	DFLARSNVGRCHDFRETADVI
Q9XT58	DFRSAFRRLLCRCPPEEHLAA
Q108U7	SFLHIWAVVPCIKSFLIEIQC
Q108U7	CIKSFLIEIQCISRVYSIYVH
Q108U7	RVYSIYVHTFCDPLFEAIGKI
P0C5T2	LWILDRLFFKCIYRRLKYGLK
Q09701	KRCINRYDHHCPWTGNCVGAR
Q77XR9	LWILDRLFFKCIYRRFKYGLK
P30730	DFFLLLSRFGCCKHRAELYRR
P30730	FFLLLSRFGCCKHRAELYRRK
P56515	QFRNCMITTLCCGKNPFGDED
P56515	FRNCMITTLCCGKNPFGDEDA
Q875M2	ACLISAFDHFCPWVYNQIGLL
P33724	SFLHIWAVVPCIKSFLIEIQC
P33724	CIKSFLIEIQCISRVYSIYVH
P33724	RVYSIYVHTFCDPFFEAVGKI
Q9TUQ2	EYRYRSVINACQLEEDISKFA
Q9TUQ2	RRTLKQAFADCTVILCEHRIE
Q8K558	ARKKGNRLVVCGPSQSTGVPG
Q61IU9	FLAKNANVPRCVDTRQIADVL
P51470	QFRNCMITTLCCGKNPFGDED
P51470	FRNCMITTLCCGKNPFGDEDA
P47790	QIFGDYRTTICGKGLSATVTG
P47790	PQRAHSWQRVCHCLGKWLGHP
P47790	RAHSWQRVCHCLGKWLGHPDK
Q875S9	RALVTRFDHFCPWIYNDIGLR
P68269	FFQKHIAKRFCKCCSIFQQEA
P68269	QKHIAKRFCKCCSIFQQEAPE
P68269	KHIAKRFCKCCSIFQQEAPER
Q9WC60	ALAWDDLRNLCLFSYHRLRDF
P33534	ENFKRCFRDFCFPIKMRMERQ
O35566	MGEFNEKKATCGTVCLKYLLF
O35566	NEKKATCGTVCLKYLLFTYNC
O35566	CVQVFGMIFTCCLYRSLKLEH
O35566	VQVFGMIFTCCLYRSLKLEHY
A4GCI7	LWILDRLFFKCIYRLFEYGLK
P52202	QFRNCMITTLCCGKNPLGDDE
P52202	FRNCMITTLCCGKNPLGDDET
P17517	LMALLTLAATCCMLATARRKC
P17517	CCMLATARRKCLTPYALTPGA
P18762	DFRIAFQELLCLRRSSSKTYG
P33614	VFGILSLILACYLMYKQKAQQ
Q3EC11	KRCVEQFDHHCPWISNCVGKK
P19701	ALLLAFILWACQKGNIRCQIC
P11133	VVLLGFIMWACQRGNIRCNIC
Q29037	LAFTGLGIFLCVRCRHRRRQA
Q29037	TGLGIFLCVRCRHRRRQAERM
Q9Z2W8	FSLGAFMQQGCDISPRSLSGR
Q9Z2W8	LAMLVALIEFCYKSRAEAKRM
O70528	FRRAFLIILCCDDERYRRPSI
P79826	LLCKALGCYDCCIRCLGAVPY
P79826	LCKALGCYDCCIRCLGAVPYP
P79826	ALGCYDCCIRCLGAVPYPSLV
P79826	QTFGEFRSTRCGRCLSLTFII
P79826	GEFRSTRCGRCLSLTFIIVTY
Q2IBA1	EYRYRSVIKACQLEEDISKFA
Q2IBA1	RRTLKQAFADCTVILCEHRIE
P70496	SGGHRIPGVNCCGHGRACYRW
P70496	GGHRIPGVNCCGHGRACYRWS
Q5E946	AGLAGKDPVQCSRDVVICPDA
Q5E946	PVQCSRDVVICPDASLEDAKK
Q5E946	EKRKGLIAAICAGPTALLAHE
P28088	FKNCFKSCLCCWCQSFEEKQS
P28088	NCFKSCLCCWCQSFEEKQSLE
Q9HBW0	EMRRTFRRLLCCACLRQSTRE
Q5XXP3	VGMCVCARRRCITPYELTPGA
Q5XXP3	ATVPFLLSLLCCVRTTKAATY
Q5XXP3	TVPFLLSLLCCVRTTKAATYY
P59268	DNCVERFDHHCPWVGNCVGKR
Q77IM6	LWILDRLFFKCIYRFFEHGLK
Q74126	IRLLTGLYSVCKDLLSRSFPT
P46627	RQACLDTCARCCPRPPRARPR
P21918	FQKVFAQLLGCSHFCSRTPVE
Q9JGL0	PLGTRERTLTCCCLWAFKSHK
Q9JGL0	GTRERTLTCCCLWAFKSHKIH
Q07DY2	SFLHIWAVVPCIKSFLIEIQC
Q07DY2	CIKSFLIEIQCISRVYSIYVH
Q07DY2	RVYSIYVHTVCDPLFEAVGKI
Q5UB37	RHAFRSMFPSCEGTAQPLDNS
A4UHQ1	LALAIITAACCKRFKRRRRPK
Q95NC1	FFQKHIAKRFCKCCSIFQQEA
Q95NC1	QKHIAKRFCKCCSIFQQEAPE
Q95NC1	KHIAKRFCKCCSIFQQEAPER
Q64343	SAAMTEPKSVCVSVDEVVSSN
Q64343	LINGMPRDLRCFRKVSCYIMQ
Q64343	VPYLRDLGLNCPTYHNPADFV
Q64343	SFSASCLTQFCILFKRTFLSI
Q03909	VVLLGFIMWACQKGNIRCNIC
Q5DUB2	FRSGFRLAFRCCPWVTPTEED
Q8HZP1	RTKVWELYQQCTPRRPAPLSS
P11134	VVLLGFIMWACQRGNIRCNIC
P31391	NFRRFFQRVLCLRCCLLEGAG
P03377	ALIWDDLRSLCLFSYHRLRDL
P03377	DRVIEVVQGACRAIRHIPRRI
Q67282	IMIAGISFWMCSNGSLQCRIC
Q28509	DFRIAFQELLCLRRSSLKACG
P25021	FRTGYQQLFCCRLANRNSHKT
Q1RMU8	QRDLQFFFSFCDFRSRDDDYE
Q09YK1	SFLHIWAVVPCIKSFLIEIQC
Q09YK1	CIKSFLIEIQCISRVYSIYVH
Q09YK1	RVYSIYVHTFCDPLFEAIGKI
P52500	FRKQFNTQLLCCQPSLLNRSH
P12584	VVLLGFIMWACQRGNIRCNIC
P49817	SFLHIWAVVPCIKSFLIEIQC
P49817	CIKSFLIEIQCISRVYSIYVH
P49817	RVYSIYVHTFCDPLFEAIGKI
Q2IBA5	SFLHIWAVVPCIKSFLIEIQC
Q2IBA5	CIKSFLIEIQCISRVYSIYVH
Q2IBA5	RVYSIYVHTVCDPLFEAVGKI
P05879	ALVWDDLRSLCLFSYHRLRDL
P03435	VVLLGFIMWACQKGNIRCNIC
P08588	DFRKAFQRLLCCARRAARRRH
Q5R4F8	MSEFWLCFSCCIAEQPQPKRR
P16060	IMVAGLSFWMCSNGSLQCRIC
Q02496	AIVYFLALAVCQCRRKSYGQL
Q02496	VYFLALAVCQCRRKSYGQLDI
P24053	FRKHFNSQLCCGQKSYPERST
Q4R763	FEKNVQGSIPCCFSWPLSWPP
Q4R763	EKNVQGSIPCCFSWPLSWPPG
Q4R763	FSWPLSWPPGCFKSSCKKYSR
Q4R763	SWPPGCFKSSCKKYSRVQKIG
P24055	IIVLSVTVYKCRKARAGPSGK
Q8WMQ3	ALMMVVGFLGCCGAVQESQCM
Q8WMQ3	LMMVVGFLGCCGAVQESQCML
Q8WMQ3	GCCGAVQESQCMLGLFFGFLL
Q8WMQ3	IFGMIFSMILCCAIRRSREMV
Q96RP8	SFELLVRLLVCPSKAIFFKNV
P19550	ALIWDDLRSLCLFSYHRLRDL
Q9H228	LRHALLRLVCCGRHSCGRDPS
O90369	LGMCICARRRCITPYELTPGA
O90369	ATIPFLLGVLCCVKTAKAASY
O90369	TIPFLLGVLCCVKTAKAASYY
P03380	LALFLLFLAPCLIKCLTSRLL
Q9Q0U6	IMVAGLSLWMCSNGSLQCRIC
D2XNR0	KKAWIFPGQSCTVFDLSPVNY
Q58DT3	NRCVHRFDHHCVWVNNCIGAW
Q2QLH0	EYRYRSVIKACQLEEDISKFA
Q2QLH0	RRTLKQAFADCTVILCEHRIE
Q9NY10	LKQRFLKLLPCCGPQALPSVS
Q9NY10	KQRFLKLLPCCGPQALPSVSE
Q08089	LMLIIFLMTCCRRVNRSEPTQ
Q6DPT9	LWILDRLFFKCIYRRFKYGLK
Q9TT96	FRKAFQRLLCCARRAACGSHA
P32247	FQKHFKAQLFCCKAERPEPPV
O57605	QFRGCIMEMVCGKPMTDDSDM
A3DRP1	LWIIDRLFFKCIYRIFKHGLK
P50391	KKEIKALVLTCQQSAPLEESE
P35071	EYRYRSVIKACQLEEDISKFA
P35071	RRTLKQAFANCTVILSEHRIE
O70601	PFVVMLLAALCVRCRELPASY
O70601	VMLLAALCVRCRELPASYDSA
Q9YH05	QFRHCMITTLCCGKNPFEEEE
P35403	QFRHCMITTLCCGKNPFEEEE
P35403	FRHCMITTLCCGKNPFEEEEG
P52546	PLGYWGVMGNCFRRLSLFGQP
Q96FM2	EKNLTDLGKFCGLCVCPCNKL
Q96FM2	LTDLGKFCGLCVCPCNKLKSS
Q96FM2	DLGKFCGLCVCPCNKLKSSDA
Q96FM2	GKFCGLCVCPCNKLKSSDAYK
Q5RD44	MHLFTALQLLCLALLWAVMST
P55085	FRDHAKNALLCRSVRTVKQMQ
Q9YGZ7	QFRHCMITTLCCGKNPFEEEE
Q5NVG5	EKNSTDLGKFCGLCVCPCNKL
Q5NVG5	STDLGKFCGLCVCPCNKLKSS
Q5NVG5	DLGKFCGLCVCPCNKLKSSDA
Q5NVG5	GKFCGLCVCPCNKLKSSDAYK
Q9DCW2	RENVLKVVGPCVACTCCSDID
Q9DCW2	VLKVVGPCVACTCCSDIDFEI
Q9DCW2	KVVGPCVACTCCSDIDFEIKS
Q9DCW2	VVGPCVACTCCSDIDFEIKSL
P16003	LLFTGLGIFFCVRCRHRRRQA
P16003	TGLGIFFCVRCRHRRRQAERM
Q9TV49	FFQKHIAKRFCKCCSIFQQEA
Q9TV49	QKHIAKRFCKCCSIFQQEASE
Q9TV49	KHIAKRFCKCCSIFQQEASER
Q95NC8	FFQKHIAKRFCKCCRIFQQEA
Q95NC8	QKHIAKRFCKCCRIFQQEAPE
Q95NC8	KHIAKRFCKCCRIFQQEAPER
A1L1K4	MSEFWLCFNCCIAEQPQPRRR
Q58DA8	DNCVERFDHHCPWVGNCVGKR
Q66KZ1	MSDFWHKLGCCVVEKPQPKKK
P51471	QFRNCMITTICCGKNPFGDED
P51471	FRNCMITTICCGKNPFGDEDV
Q3ZBH3	MGEFGEKSTTCGTVCLKYLLF
Q3ZBH3	GEKSTTCGTVCLKYLLFTFNC
Q3ZBH3	CVQVFGMLFTCCLYKSLKLEH
Q3ZBH3	VQVFGMLFTCCLYKSLKLEHY
P49884	MMNLQGEEFVCLKSIILLNSG
P34994	NFKKSFQNVLCLVKVSGTDDG
P15658	VVLLGFIMWACQKGNIRCNIC
P16283	MHLFTCIQLGCIALLWVVKST
P30989	FRHIFLATLACLCPVWRRRRK
P30989	HIFLATLACLCPVWRRRRKRP
[truncated: 599 more rows]

## Sheet: Table S2
UniProt	21 aa motif
Q91VN4	SSVRGLPGGTCKGPLTDVKVP
Q8BP40	NMFRNLESTRCLLAGLFQHQK
Q8BP40	SEVLYPNYQSCWVLKEKTRGR
Q9JKB1	YFMKQTISNACGTIGLIHAIA
Q922B2	VRKVNQKIGSCTQQDVELHVQ
Q922B2	CICADFEKVFCIGPVFRAEDS
Q922B2	FLEPTLRLEYCEALAMLREAG
Q6PB93	RGIPDTRHDQCQRKQWRVDLP
Q80Y14	FLKGTPEQPQCGFSNAVVQIL
Q9JLI8	QSWARVEARLCNNMQKARELW
A2AJL3	GADVRGHGLTCEGQPVTSRLA
Q9WV54	ILGGKKSGEGCVITRERKESL
P62192	KLPLVTPHTQCRLKLLKLERI
Q3V4B5	KLGMAVSSDSCRSLKYPYVAV
Q99L04	KAACDRLAADCAHELRRHGVS
P00821	YEVFGRVQGVCFRMYTEEEAR
Q7TNE3	HMLQANKTYGCVPVANKRDTR
O35490	ISGQKVNEAACDIARQVADEG
O35490	SQPLAYHTPDCGKQGFIDLPE
O35215	TLLMNKSTEPCAHLLVSSIGV
Q08093	VIGLQMGTNKCASQSGMTAYG
Q6PB66	GLLQRVFESTCSSGSPGSNQA
P05202	YLPIGGLAEFCKASAELALGE
P05202	RHFIEQGINVCLCQSYAKNMG
Q6PAV2	GESYLPVSHTCFNLLDLPKYT
P13597	EEFDRTLPLRCVLELADQILE
O09173	VDFVSGLYTLCGAGDIKSNNG
O09173	NNGLAVHIFLCNSSMENRCFY
Q9CRB9	KFKRYEYHPVCADLQTKILQC
P17751	ALAEGLGVIACIGEKLDEREA
P55104	KHRVRRRGIDCQGASRMCCRQ
P01901	GSHTIQVISGCEVGSDGRLLR
P62962	GVHGGLINKKCYEMASHLRRS
Q11136	NTILHPEIVECRVFKTDMELE
Q9DBG1	TYILFEKRIGCLKPSIPEDTA
Q9DBG1	LFPKNTQFVLCHYVVSRDPSV
P61979	QLPLESDAVECLNYQHYKGSD
P32921	KGIFGFTDSDCIGKISFPAVQ
P10599	QDVASECEVKCMPTFQFFKKG
Q8BLY1	RFLISDRDPPCNPHCPRTQPK
Q68FL6	ACRILATSFICTLPAGHRIGT
P70349	LGHLMIVGKKCAADLGLKRGY
Q8CIF4	NDTEVLQRLSCMAIKGGMFLV
Q8BWU8	EIPRGKRNGVCSDQQALLSKR
Q99JB2	IVDAINQAADCWGIRCLRYEI
Q99K30	RPPSEGEFVDCFQKTKLAINL
Q8BRK8	PLIADSPKARCPLDALNTTKP
P37040	PSLRPPIDHLCELLPRLQARY
P37040	EVGETLLYYGCRRSDEDYLYR
P37040	IHEGGAHIYVCGDARNMAKDV
Q8BH35	VLDHRYYAGGCSPHYILDTNF
Q8BH35	KWSCWSDWSACSGGHKTRHRQ
Q283N4	VPRELARRLQCQPESELRTAL
Q8R081	GQSYGLEDGSCSYKDFSESRN
Q62431	QYMKYLYPYECERRGLSSPNE
Q99KB8	LGQALLGLSLCHSDFRKNLTV
O09172	LLNWGRLRKKCPSTHSEELRD
P63085	KPSNLLLNTTCDLKICDFGLA
O14920	YAKELDQGSLCTSFVGTLQYL
P19096	ETLLGYSMVGCQRAMMANRLS
P19096	RSFDDSGSGYCRSEAVVAVLL
P19096	TQVADVTTSRCLGITVSGGIH
P19096	RSFYGTALFLCRRAIPQEKPI
P19096	CEAEAEAEALCFFIKQFLDVE
P47941	FAKAIQKRVPCAYDKTALALE
P60670	KIYRSRDPQLCRHGPLGKCVH
Q91YQ5	PAAEARMKVACITEQVLTLVN
Q91YQ5	SRLKTEGSDLCDRVSEMQKLD
Q9ET01	GNGGLGRLAACFLDSMATLGL
Q9ET01	GITPRRWLLLCNPGLADLIAE
Q9ET01	IHEYKRQLLNCLHVITMYNRI
Q9CXS4	NPGGFGIAPHCLDEGTVRSVV
Q8VCH0	TVPLSTVNRQCSSGLQAVANI
Q8BP47	FRDHFFDRGYCEVTTPTLVQT
Q7TMR0	TNDFRKSGPYCSESIRKSWNV
O09117	FKGKTEIQVNCPKVGVNKNQT
Q64467	TPNVSVVDLTCRLAKPASYSA
Q62925	QQIGLGAFSSCYQAQDVGTGT
P07451	EAPFTKFDPSCLFPACRDYWT
P51655	VQVSQKVFQGCGPPKPLPAGR
P56528	FSQVSGDRPGCRLSRKAQIGL
P56528	DNYRPARFLQCVKNPEHPSCR
Q61129	PTYCHQKSFECLHPEIKFSHN
Q9JJF9	NKAVVVHWGPCHFLEKARIAQ
Q8BJ48	TVEDTAVPAGCRIAQNGGFFR
Q8VCC2	VKHTTSYPPLCYQNPEAALRL
Q8VCC2	KIIPHKFSEDCLYLNIYTPAD
Q8VCC2	IAQSSVIFNPCLFGRAARPLA
Q8VCC2	LAKKIAALAGCKTTTSAAMVH
Q8VCC2	KTTTSAAMVHCLRQKTEDELL
Q3TRM8	QLQQIQASLLCSMEQALKGQD
Q3TRM8	IINQVYSIPECRAQGSGQKLF
Q61559	RKESEFLLNSCPERLLGHLER
P02525	AWIGYEHTSFCGQQFILERGE
P02525	IERLMSFRPICSANHKESKIT
Q9DCJ5	CDKTNKEFMLCRWEEKDPRRC
Q9DCJ5	CLKEGKLVNGCALNFFRQIKS
P22907	IGAICKRENPCDAVVFHPKFI
Q9DAU1	NHVLKGKDTSCLAERWSGKKG
Q8C570	DDGSKVFTASCDKTAKMWDLN
Q921T2	VMNEDPISNLCRPPLRSPRLD
Q9R1V7	RSSLSYFGGVCSRIRGVGVNE
Q9R1V7	RDFLQRGGGACLFNRPTKLFE
Q9QWK4	DVAVVCRELNCGAVIQTPRGA
Q9QWK4	DVRLVDGPGHCQGRVEVLHQS
Q9QWK4	GWNLQVSKVVCRQLGCGRALL
Q9D6Y9	TLTNRRYLEKCVAYAESHDQA
Q922Q8	LPKATVLDLSCNKLSTLPSDF
Q922Q8	NKLSTLPSDFCGLTHLVKLDL
P28271	GGNPEKINPVCPADLVIDHSI
Q9FWR4	AVGAPDHLGDCPFSQRALLTL
Q04447	GNMKEVFTRFCTGLTQIETLF
Q04447	WNPHLGYILTCPSNLGTGLRA
Q9DBD0	VLPAGGPAVTCVRKMSHPECI
Q9DBD0	GLEDSQRVKWCAVGQQERTKC
P56213	NRKLGKPDFDCSRVDERWRDG
Q9Z126	SLEVIKAGRHCAVPQLIATLK
Q8R242	ITKVPFRGAPCSDAAGHQVPY
Q61879	SKVEDMAELTCLNEASVLHNL
Q61879	PRQLKDKADFCIIHYAGKVDY
P07901	VSNRLVTSPCCIVTSTYGWTA
Q9DBC7	RPRFERVLGPCSDILKRNIQQ
P70406	VKFLGAGTAACIADLITFPLD
P70406	ALGQYHSAGHCALTMLRKEGP
Q8K0D2	AKVKLIANPLCNSRQLYDHTI
Q9D964	DKATHPLPKDCPVSSYNEWDP
Q9D964	SLGGGFHCWTCDVRRRGTLQS
P97370	FIQHGPDYRACQFPVSLLEEC
P97370	LIPDGYPQISCLPKEENATIA
P97328	CTVLSLLGARCAFMGSLAPGH
Q99KC8	DIPEVEASKACGEFVFLMDRS
Q99KC8	LGGTEILTPLCNIYKASSIPG
Q99KC8	RSLRVPAYDLCSAESANLVLK
P31040	GLSEAGFNTACVTKLFPTRSH
Q02257	TIGLIRNLALCPANHAPLQEA
Q9D771	FYPGQAQLLSCKHHYEVIPPL
Q9XFH9	YQDMVFLKLDCNQDNKPLAKE
Q8BIJ7	RRATGNLSASCGSALRAAAGL
Q61753	VLISDSLDPCCRKILQDGGLQ
Q61753	ALLRALQSGQCAGAALDVFTE
Q61753	QGTSLKNAGTCLSPAVIVGLL
P50285	KKNKHSGFGLCYCKALQTDYI
Q8BH24	LPYEYYSLPFCQPIKITYKAE
Q91VY9	KKAPFVPTDECGRAAAGARGV
P07724	LIAFSQYLQKCSYDEHAKLVQ
P07724	SLHTLFGDKLCAIPNLRENYG
P07724	LVSSVRQRMKCSSMQKFGERA
P07724	ATDLTKVNKECCHGDLLECAD
P07724	DDRAELAKYMCENQATISSKL
P07724	QATISSKLQTCCDKPLLKKAH
P07724	ARNLGRVGTKCCTLPEDQRLP
P07724	CTLPEDQRLPCVEDYLSAILN
P07724	DYLSAILNRVCLLHEKTPVSE
P07724	KTPVSEHVTKCCSGSLVERRP
P07724	CSGSLVERRPCFSALTVDETY
P07724	AETFTFHSDICTLPEKEKQIK
P07724	TCCKAADKDTCFSTEGPNLVT
Q922B1	TASQAAELRSCYLSSLDLLLE
P11714	NPNPMLNKSTCNVIASLIFAR
Q7TPR4	KQQRKTFTAWCNSHLRKAGTQ
O89020	KASSSYQRNVCGALIKFGPKV
O89020	RSQSQVVNHICSKQDSISSKI
Q3UZ39	TDLGKGSFEPCPDYILGQTAE
Q3UZ39	GQTAEIDKVTCTDSRGTGGNQ
O70570	KDLRSSVTFECDLGREVANEA
O70570	GVTGGSVAIACPYNPKESSSL
O70570	KYWCKWSNKGCHILPSHDEGA
P22197	LLFTSPGSYPCLSGVILFEET
P22197	ARVLARYAIICQENGLVPIVE
P05027	ILLFYVIFYGCLAGIFIGTIQ
P53395	AALKIPHFGYCDEIDLTQLVK
Q9WUA3	GKKFVSDDSICVLGICKRDLL
Q91XD2	GFVKNAGRHLCRPCHNREKAK
P62835	RKQVEVDCQQCMLEILDTAGT
P62835	EQGQNLARQWCNCAFLESSAK
Q91XE4	VTGGTHGNEMCGVYLARYWLQ
Q8K0Z7	EEEKNLFKFICDASSLHQVRK
Q9ERU9	LMRRDQVFKVCANHVITKAME
Q60864	SAGNIDDALQCYSEAIKLDPQ
Q9Z0K8	GSTPVQERLSCLAKNNSIYVV
P10868	ASPLFAPGEDCGPAWRAAPAA
P63301	EHEFPGCLDICGEGTPQVTGF
G3X982	METLGGNLCRCTGYRPIVESA
G3X982	IPNLRVRGRVCKTNLPSNTAF
G3X982	DVNGRAVQNACQILMKRLEPI
Q9D0R2	FMADTDLDPGCTLNKKIRNAQ
P07742	DKITSRIQKLCYGLNMDFVDP
Q6A0A2	ELRKPSYAEICQRTSKDPSSS
P17695	KEVFVAAKTYCPYCKATLSTL
P35505	DGDEVIITGHCQGDGYRVGFG
Q05421	KEHLKSLDINCPRDVTDCLLI
Q05421	FKAFSAGKRVCVGEGLARMEL
P70303	QERLGLPINDCSSNLLFKWKA
P16615	AQRDACLNARCFARVEPSHKS
P47911	GKKPKKAKPHCSRNPVLVRGI
P02489	PSNVDQSALSCSLSADGMLTF
P02489	SLSADGMLTFCGPKIQTGLDA
Q61646	VLVTERVMPICLPSKDYIAPG
Q61646	AAGILSFDKSCAVAEYGVYVR
Q9CXY9	DLFQVCPKSLCVSTPGHRTDL
Q61033	QIDRQLPSVACRYPVSSIEAA
Q07412	LYGGSVNTENCSSLIQQEDID
Q7TNE1	YDEGAIEKLLCSGVIEQHETK
P07450	EAPFTNFDPSCLFPTCRDYWT
P07450	NFDPSCLFPTCRDYWTYRGSF
Q8R4V5	RTSKLLIPVTCEFPRLYTISE
Q8K010	ESAGAHPGPACYRKGGPVTVT
Q8K010	GFVRVANEAMCRPIRALTQAR
Q9DCL9	LGHCEKIKKACGNFGIPCELR
Q91VH6	IIAPHAGYTYCGSCAAHAYKQ
Q06830	FFYPLDFTFVCPTEIIAFSDR
Q06830	VIGASVDSHFCHLAWVNTPKK
Q06830	FQFTDKHGEVCPAGWKPGSDT
P28241	GEYSGIEHIVCPGVVQSIKLI
Q9R112	PIKKYDGYTSCPLVTGYNRVI
P11438	LQATVGNSYKCNTEEHIFVSK
Q9JKX3	ELKGPEHLGSCPGRSIPIPWA
P14094	ILLFYVIFYGCLAGIFIGTIQ
Q8BND5	VLTEKVNWVGCQGSEPHFRGF
Q6ZWV3	KNKPYPKSRFCRGVPDAKIRI
Q6ZWV3	ICANKYMVKSCGKDGFHIRVR
Q6ZWV3	HVIRINKMLSCAGADRLQTGM
Q6ZWV3	VAEKRLIPDGCGVKYIPNRGP
Q84W65	FKTRENKVEGCVSQVWVRAFF
Q8VDN2	WFALSRIAGLCNRAVFQANQE
Q8VDN2	KGAPERILDRCSSILLHGKEQ
Q9ET30	ETYKYFSLPFCVGSKKSISHY
Q9ET30	RNLSGQPNFPCRVNAVPRPIP
Q8VC30	VLKKAGRRGLCGTVLIHKVAG
Q8VC30	KQMALVLDRICTTLIGLEEHL
Q6P9Q4	QLTENLGQLECRSQAAEDSLR
Q9DB29	RVILITPPPLCEAAWEKECVL
Q9DB29	ANACLQVARDCGTDVLDLWTL
P42574	YKMDYPEMGLCIIINNKNFHK
P42574	GKPKLFIIQACRGTELDCGIE
P42574	TDSGVDDDMACHKIPVEADFL
P42574	KDGSWFIQSLCAMLKQYADKL
Q9CZ30	SQASAENFPFCTIDPNESRVP
Q9Z1R3	RATIRTKSGVCVPRKWTYRLT
Q6P7Q4	GIAVPDVYEACKRFEELGVKF
Q8BWS5	SMVDSQESRQCPSIVPQVHIQ
Q9XFH8	YDDVVFLKLDCNPDNRPLAKE
Q5RC53	NCVVIFSKTSCSYCTMAKKLF
B1AZP2	CKSSERSLPDCTSHPNSISID
Q9QWR8	MGWLAWERFRCNIDCVEDPKN
Q9QWR8	WKVDMLKLDGCFSSSRERAEG
P15690	LLNRVDSDTLCTEEVFPTAGA
P51660	AIEGRKNNIHCNTIAPNAGSR
P51660	EAVRDNWEKICDFSNASKPQT
Q71KU9	EEQSGWWFNRCHSANLNGVYY
Q99P31	PLALPPASQGCSSGGSGSSAG
Q99P31	KLLRLLDRDSCDTVRVKALFA
Q63886	VLLAVSENFMCRVVYSPYGSL
Q63886	PNMVFIGGINCLQKKPLSQEF
P80313	GGERYNFFTGCPKAKTCTIIL
P51859	SRSNRQKEYKCGDLVFAKMKG
P97821	VHDVLGRNWACFVGKKVESHI
P97821	AQDFGVVEESCFPYTAKDSPC
Q61699	EAVARGCALQCAILSPAFKVR
Q01279	VTDHGSCVRACGPDYYEVEED
Q01279	NATNIKHFKYCTAISGDLHIL
Q01279	SCQNVSRGRECVEKCNILEGE
P07258	MSSAATKATFCIQNGPSFEGI
Q3U7R1	ALVRVGTQTFCSRVIDEELNP
P50462	FSAKFGESEKCPRCGKSVYAA
P57759	GQGVYLGMPGCLPAYDALAGE
Q8VCB3	KAVDAMNKHGCQVHFGRWLIE
Q60605	TGDGKILYSQCGDVMRALGQN
P22366	FPSILRFITICDYTNPCTKSW
P42932	AKQITSYGETCPGLEQYAIKK
Q8CIE6	IKVWNYKLRRCLFTLLGHLDY
Q8BFW7	TYITDPVSAPCAPPLQPKGGY
Q9ESB3	QCSHALSPTNCDASEPLAEKV
Q9ESB3	HHTHKTDKLGCPPPPEGKDNS
Q9ESB3	QPFPQTASRSCPGKFESEFPQ
Q99258	AGRENEGDLICAAENVSTEQM
Q99258	FLVRHSSGYVCAPMTNAIADK
Q99258	PKSFLKPGHICPLRAADGGVL
P05412	RMRNRIAASKCRKRKLERIAR
Q9D7X3	GPNDGFLAQLCQLNDRLAKEG
Q9DCM0	LKLLYAVNTHCHADHITGTGV
Q9DCM0	TGVLRSLLPGCQSVISRLSGA
Q91XD7	HPSPRAEPHPCHTCRALVDNF
Q91XD7	EGVCSRSDFECHRLLELSEEL
Q9JMA1	GQYLQQDANECWIQMMRVLQQ
P11835	DTLKVTYDSFCSNGASSIGKS
P11835	TFQVKVMASECIQEQSFVIRA
P11835	KPCKERDSEGCWITYTLQQKD
O55126	KLQFHNVKPECLDAYNKICQE
Q62192	NTKRLELGTGCLENLENLREL
Q7TSI3	SSKVAEPLAPCQALVSVADVQ
Q13586	AEFCRIDKPLCHSEDEKLSFE
Q91Y47	CQKTCTNNARCQFFTYYPSHR
Q91Y47	AKVPLVSNEECQTRYRRHKIT
P40142	CATRDRTVPFCSTFAAFFTRA
P17427	TVFEALQAPACHENLVKVGGY
Q14145	MNELRLSQQLCDVTLQVKYQD
Q14145	KCEILQSDSRCKDYLVKIFEE
Q14145	TLHKPTQVMPCRAPKVGRLIY
Q14145	LQVPRSGLAGCVVGGLLYAVG
Q14145	HIYAVGGSHGCIHHNSVERYE
P01563	LSCKSSCSVGCDLPQTHSLGS
P01563	LYQQLNDLEACVIQGVGVTET
P01027	RVELLHNPAFCSMATAKNRYF
P01027	VYSYYNLEESCTRFYHPEKDD
P01027	EKDDGMLSKLCHSEMCRCAEE
P01027	INLNVRLDKACEPGVDYVYKT
P01027	QQRKFISHIKCRNALKLQKGK
Q99J09	VSLVDTKNASCTLSSAVHSQG
Q13114	FYTGYFGYKMCARVYLNGDGM
P39533	LAEKILYSHLCDPEESITSSD
P39533	NQEVFDFLESCAKRYGIQFWG
P39533	ENGAKVLANACGPCIGQWNRE
P39533	AKVLANACGPCIGQWNREDVS
Q9WUM5	IYIDKNTKIICQGFTGKQGTF
Q9EPT5	NYLCSGRRGACAYYDNDALRN
Q99MS7	QEVTNGYRGVCITNFTTSWRN
P16015	EAPFTHFDPSCLFPACRDYWT
P16015	HFDPSCLFPACRDYWTYHGSF
Q9D071	LVLRYHPLSACLTTRLMGLLS
Q9JJL3	VYYGALIDRTCMKWSVTSCGA
Q9JJL3	RTCMKWSVTSCGARGACRLYN
Q8VDD5	SKVEDMAELTCLNEASVLHNL
P47757	AGDGSKKIKGCWDSIHVVEVQ
P47757	QMEKDETVSDCSPHIANIGRL
O35286	SLPGPKRGVACTQPRRVAAMS
O35286	EVGYSIRFEDCSSAKTILKYM
P62259	MVETELKLICCDILDVLDKHL
Q08193	SVPVFLSEFGCNQVKSSRPFT
P62874	VLAGHDNRVSCLGVTDDGMAV
O55222	SMADVKFSFQCPGRMYAPAWV
Q8K2C7	VSSKYKQRYECRLPAGAIHFQ
O08734	GQGPGPPKVGCDESPSPSEQQ
P25963	LKATNYNGHTCLHLASIHGYL
Q64442	SVSLGNKVLVCGAGPVGMVTL
Q9WUU7	ARLYFRSGQTCYHPIRGDQLA
Q8BX90	MSSPPPSPQKCPSPISEHNGL
Q64337	KECRREHRPPCAQEAPRNMVH
Q64337	MVHPNVICDGCNGPVVGTRYK
P30999	ANSTGPHAASCFGAKKGKDEW
Q8BU30	VPVCPVDASGCFTEEVTHFVG
Q8BU30	AGTFTHSYPFCWRSDTPLIYK
O70194	IQDNPSGWGPCAVPEQFRDMP
Q9DBW0	EGRDHKRGLKCLHTFTNNVIA
Q61316	NEYSDRCTPACVSFGPKNRSI
P0ACQ5	EKLLMLEDGHCLRDQAMGFCF
Q9JHI5	GLSYGAHSNLCVNQIVRNGNE
P14141	EAPFNHFDPSCLFPACRDYWT
P14141	HFDPSCLFPACRDYWTYHGSF
Q9SU56	GWSDEILGFDCGGQQWVSESC
P16110	FNENNRRVIVCNTKQDNNWGK
Q8LAS8	PVLYWLSGLTCTDENFIIKSG
P11716	ATVLKEQLKLCLAAEGFGNRL
P11716	RLVYYEGGAVCTHARSLWRLE
P11716	CKAHTKATSFCFRVSKEKLDT
P11716	KFLPPPGYAPCHEAVLPRERL
P11716	VRDDNKRLHPCLVNFHSLPEP
P11716	LSERKNPAPQCPPRLEVQMLM
P11716	KGYPDIGWNPCGGERYLDFLR
P11716	VVRLLIRKPECFGPALRGEGG
P11716	VEKLRPALGECLARLAAAMPV
P11716	SKQRRRAVVACFRMTPLYNLP
Q99KI0	LDIRVGLIGSCTNSSYEDMGR
Q99KI0	AKQALAHGLKCKSQFTITPGS
Q99KI0	DVGGIVLANACGPCIGQWDRK
Q99KI0	LQILIKVKGKCTTDHISAAGP
Q8VCM7	QDGSGWWMNKCHAGHLNGVYH
Q921H8	RLLESEKARDCLTPMGMTSEN
P09055	LQEGMPTSARCDDLEALKKKG
P09055	DDLEALKKKGCQPSDIENPRG
P09055	QPVQVDPVTHCKEKDIDDCWF
P10659	DSAKGFDYKTCNVLVAIEQQS
Q9D7S9	PKAPPPSLTDCIGTVDSRAES
Q922E4	PGDQRIVRVWCDGCYDMVHYG
Q9Y4K3	FYTGKPGYKLCMRLHLQLPTA
Q9QXX4	DIPFSAIYFPCYAHVKASFAN
Q9QXX4	GQTTYNGVTDCFRKILREEGP
P12265	YPYSEEVLQLCDRYGIVVIDE
P14881	AWIGYEHTSFCGQQFILERGE
P14881	IERLMSFRPICSANHKESKIT
P63300	EHEFPGCLDICGEGTPQVTGF
Q8VHE0	NLKKNEPPLTCPYSLKARVLL
Q921X9	DCVKDKNQDLCQQEAVKAYPT
Q91YS8	EDPGSVLSTACGTPGYVAPEV
Q91V92	TGKELLYKYICTTSAIQNRFK
Q9CR57	DQNRALVDGPCTRVRRQAMPF
O89053	VFGQPAKADQCYEDVRVSQTT
O89053	ARFYKLHERKCEPIAMTVPRK
P83882	RSKRMLAIKRCKHFELGGDKK
O70251	DETDMTKLEECVRSIQADGLV
P21614	SLLTTMSNRVCSQYAAYGKEK
P21614	SELPEHTIKICQNLSKKNSKF
Q63880	VRDASINPPMCLQDVERMSNS
Q63880	IFSKYLQDAGCPVFLYEFQHT
P22146	TRVKMTDYFACGDDDVKADFY
P22146	DFYGINMYEWCGKSDFKTSGY
P22146	TAGKYGAYSFCTPKEQLSFVM
P06151	TPKIVSSKDYCVTANSKLVII
P06151	FPKNRVIGSGCNLDSARFRYL
P51881	AEREFKGLGDCLVKIYKSDGI
P51881	TDIMYTGTLDCWRKIARDEGS
P29466	RLIEHMQEYACSCDVEEIFRK
Q8VC19	PRTLSTSAVHCQQVKETPPAN
Q9R0Q7	KHLNEIDLFHCIDPNDSKHKR
P35282	KGIEELFLDLCKRMIETAQVD
P60334	KSERTLRENQCAYINDSIGLH
Q80XI3	AVCKAAIIADCSTFRVDTAVI
Q9JHU9	VVNALFRQRSCIENIFRACVG
E9Q634	PMRAAPAPPGCHQNGVIRNQF
P62830	LGLPVGAVINCADNTGAKNLY
Q80X90	VKIAGPGLSSCVRACIPQSFT
Q8CGC7	MKKGSQFGQSCCLRAKIDMSS
Q8CGC7	AKIDMSSNNGCMRDPTLYRCK
Q8CGC7	IQLQRRGFFICDQPYEPVSPY
Q8CGC7	VSPYSCREAPCILIYIPDGHT
Q8CGC7	RDLPVRLNQWCNVVRWEFKHP
Q8CGC7	GAPSMGAKSLCIPFNPLCELQ
Q923X4	NCVVIFSKTSCSYCSMAKKIF
Q6A0A9	QGFQDYIEKHCPSAVVPVELQ
Q6A0A9	AFRVTAASGHCGAFSGSDSSR
P62908	YAEKVATRGLCAIAQAESLRY
Q921H9	QCYREKDPEGCYRLVDYLEGI
Q921H9	NCEKYGHGDSCYKLGAYYVTG
P29452	DKPKVIIIQACRGEKQGVVLL
Q80Y81	KVVYSGDTMPCEALVQMGKDA
P00445	IHEFGDATNGCVSAGPHFNPF
P50247	KPLKGARIAGCLHMTVETAVL
P50247	ALGAEVRWSSCNIFSTQDHAA
P50247	TKSKFDNLYGCRESLIDGIKR
Q920E5	YNRLKSLIEQCSAPLPPSIFM
Q61263	LKPLFMKEVGCHFDDFVTNLI
Q9CPU0	GIAVPDVYSACKRFEELGVKF
Q8K1B8	LHSRWLDSSRCLMQQGIKAGD
P24668	YKGGDEYDNHCGKEQRRAVVM
P24668	EQRRAVVMISCNRHTLAANFN
P34227	FSHPADFTPVCTTEVSAFAKL
Q9QZK7	AFSSPRAPDICGVVAAAIARQ
Q8R2E9	RVWNSIYEENCFKPRSVYRPL
Q9QUI0	EKWTPEVKHFCPNVPIILVGN
P97351	LITEDVQGKNCLTNFHGMDLT
P97351	DSIGKDIEKACQSIYPLHDVF
Q8CC88	RTNATPRHNNCVTLTHTNQVV
P10809	VLGGGCALLRCIPALDSLTPA
P0CX41	LGLPVGAIMNCADNSGARNLY
Q3UPF5	QPQPCERLHICEHFTRGNCSY
Q64514	KKETGASSFLCRYPEYDGRGV
Q8K441	LKEIRKAIGVCPQHNVQFDAL
O88342	IYDGKTGEKVCALGESKAHDG
Q9CXT8	LAKFHFGDSLCSHKGAIPALP
P51174	HKLAELKTHICVTRAFVDSCL
Q64516	NTYGTGCFLLCNTGHKCVFSE
Q9CQA9	GSQPLPGKPECRVGQYVVNLD
P61620	IKFLEVIKPFCVILPEIQKPE
Q80T85	DSEERSLDTVCANHNNGRLHP
Q9D338	VNMKPVPQEACQEVPVNKLKV
Q9DCC4	LASAPTDNNLCHFRALGCQTT
Q08857	RTLRFFSSDICRSIYAVFGSE
Q8CES0	RLLSSSLTTGCSLRSSQGREA
P51974	VDLAHQGVRPCDISRQLRVSH
P51974	ISRQLRVSHGCVSKILGRYYE
P41216	MITHQNIINDCSGFIKATESA
P51125	PGETVPRASMCSIRSAPPKLA
Q922V4	GHTNAVATVRCQAAEPQIITG
Q3V3R1	KEAGLDITHICLPPDSGEDEI
P40124	EAVSHTSDMHCGYGDSPSKGA
P40124	ERALLATASQCQQPAGNKLSD
P40124	PTISINKTDGCHAYLSKNSLD
Q8CIZ8	SDLRRQHSDPCSLNPRLTRFA
P70274	LAQRKLURRGCINQLLCKLSK
E9Q4Z2	SQQRNSLPSSCQRPPRNPLSS
Q8CHR6	KCADAPCQKSCPTSLDIKSFI
Q8CHR6	KIRQKDQNTACSPLQRKHFNS
P58058	FRRTRSLHGPCPVTTFGPKAC
Q8K0L9	YLSTTPETTHCRKQPRPVRIQ
P70194	WRHRNGEREDCVHVRQQWNDM
Q99NF3	CRGGQNLPTSCPASHSSPRTL
P00931	NGKLPDAVVACVGGGSNSTGM
P09103	ELTAEKITEFCHRFLEGKIKP
P56400	PERAPYRDLRCVAPPALRGRL
P63242	IFTGKKYEDICPSTHNMDVPN
P63242	LGKEIEQKYDCGEEILITVLS
P11843	AWVGYEHTSFCGQQFVLERGE
P11843	IERLMSFRPICSANHKESKIT
Q9D8E6	RSGQGAFGNMCRGGRMFAPTK
O35711	EVPKQEISPRCSSPTPGPPPL
P29699	QLTEHAVEGDCDFHILKQDGQ
P29699	DGQFRVMHTQCHSTPDSAEDV
P29699	LVEFVIAATDCTAKEVTDPAK
P29699	TAKEVTDPAKCNLLAEKQHGF
P29699	NLLAEKQHGFCKANLMHNLGG
P29699	NLGGEEVSVACKLFQTQPQPA
Q08761	VVARLEAVSLCSDQQSQLKCN
P62821	NVNKLLVGNKCDLTTKKVVDY
P33267	DPNSPRDFIDCFLTKMAQEKQ
Q62095	KFSYRSRVRPCVVYGGADTVQ
P62281	AIEGTYIDKKCPFTGNVSIRG
P62281	HKNMSVHLSPCFRDVQIGDIV
P62281	QIGDIVTVGECRPLSKTVRFN
Q8R2Y8	KMGKGKVAAQCSHAAVSAYKQ
Q8R050	NPKKDIHFMPCSGLTGANLKE
Q8R050	VLGKLESGSICKGQQLVMMPN
Q6NT99	TERGPPHSDSCPGLTLHRMRI
P25665	DTQIHTHMCYCEFNDIMDSIA
Q9D7B6	LNGGRINVASCSLGAAHASVI
Q8K0R6	LHRALRWSQLCLHRVATGTLG
Q9D5T0	KGVLLYGPPGCGKTLIAKATA
P16152	KGDKILLNACCPGWVRTDMAG
Q9WUR2	FSQLGQSPEACSSYTFPKMMG
P29788	GSLFAFRGQYCYELDETAVRP
Q8BMJ2	LGASLSAPLTCYKVVYVLPML
Q8R086	PKHEVTVTLQCAGNRRSEMSK
Q8R086	STARWAGARLCDVLAQAGHRL
O88351	YAKELDQGSLCTSFVGTLQYL
Q8BU88	EPRRPAEIYHCRRQIKYSKDK
P47738	TVNPSTGEVICQVAEGNKEDV
P47738	SGQQEGAKLLCGGGAAADRGY
Q9FIC3	HLEVIDISGGCGSSFEVEVVS
P0ACQ6	EKLLMLEDGHCLRDQAMGFCF
P00883	LLTADDRVNPCIGGVILFHET
P54822	LAARYASREMCFLFSDRYKFQ
P10107	FYQKKYGISLCQAILDETKGD
Q9D8N0	APAPEEEMDECEQALAAEPKA
Q5EG47	ALKEVCEKFECSEEEVLSCLY
Q8BNV1	RVLHGALWKGCPLSVRLARPK
Q8BNV1	ENIKRLLYVSCNPRAAMGNFV
Q8C196	IGFSDKQISKCLGLTEAQTRE
Q8C196	LEFANSVGYPCLLRPSYVLSG
Q9R0H0	VLAQLITRGECYGLHAFVVPI
Q9R0H0	RAVQAVLRNLCLLYSLYGISQ
Q6A4J8	GVHQEDELLECLSPATSRTFR
O09106	EEDPDKRISICSSDKRIACEE
P62717	TLREYKVVGRCLPTPKCHTPP
P62717	VVGRCLPTPKCHTPPLYRMRI
P61222	TRIAIVNHDKCKPKKCRQECK
P61222	CIGCGICIKKCPFGALSIVNL
P61222	KDETKTQAIVCQQLDLTHLKE
Q94B78	PDEQTHMAKFCGFDHIDSLID
Q94B78	IRRDKATSNICTAQALLANMA
Q94B78	LPFFDTVKIKCSDAHAIADAA
Q94B78	VCHLNLHKTFCIPHGGGGPGM
Q94B78	SESKAELDRFCDALISIREEI
Q94B78	DNVYGDRKLVCTLLPEEEQVA
Q8CI51	HIPAGKRTPMCAHCNQVIRGP
Q8JZQ9	QGVQLIDFSPCERYLVTFSPL
Q9ESP1	WRIRGGSEGGCPRGLPVRCGQ
P38273	RLLKLNNGVLCYIKENNSNLI
P15531	SKPGTIRGDFCIQVGRNIIHG
Q91X91	KYGLQVGGAACHRYDLGGMVM
Q62167	KFSYRSRVRPCVVYGGAEIGQ
Q9CZD3	IEIVGCADRSCYDLSCHARAT
Q9CZD3	CADRSCYDLSCHARATKVPLV
Q8BP67	GKVFQFLNAKCESAFLSKRNP
Q8R1G2	STLTQKLKEHCIVNYQVKTFS
P00688	EDEFRDMVTRCNNVGVRIYVD
Q99LB7	NTVLQDQEFRCQLMDSSEDLG
P54071	LKSSGGFVWACKNYDGDVQSD
Q6GQT9	YNLSRGVNRFCLSKPGVYKVT
Q6GQT9	PGVYKVTPRSCHRFEQAFYTY
P04186	VQKAECRAIRCPRPQDFENGE
P04186	YRLEDIVTYHCSRGLVLRGSQ
P04186	GSSNFTGAKRCLTNLIEKVAS
P04186	LKYGQTLRPICLPCTEGTTRA
P04186	RALRLPQTATCKQHKEQLLPV
P04186	ASEVVTPRFLCTGGVDPYADP
P52825	SGRNAREFLHCVQKCLEDMFD
Q91XI1	GKLYLAPLTTCGNLPFRRICK
P09211	TWQEGSLKASCLYGQLPKFQD
P09211	MVNDGVEDLRCKYISLIYTNY
Q8K4I3	LNRLTKGPTSCGSLSKTSSSS
Q9Z179	ADFNEQAKGNCEIINELLAIS
Q8JZN7	DPEAKQLRPACAQALTRIFRL
Q9SYT0	SSNQVLMEVACTRTSTQLLHA
Q9SYT0	FLALLRSTIQCLTRPELYFVD
P37302	GKLVEIPNLGCEEKDYASVVP
P37302	NVNNGKVLDRCYHQLCDDVSN
P37302	KVLDRCYHQLCDDVSNLSWDA
Q91WS0	RCWRSKKFPFCDGAHIKHNEE
Q02053	LEAQLRVGEFCHSRGIKLVVA
Q2VLH6	EPRLVGGEIPCSGRVEVKHGD
Q2VLH6	DIRLAGGESSCEGRVELKTLG
Q2VLH6	DAHVLCQQLKCGVAQSIPEGA
Q5XJY5	MKIEEKITLTCGRDGGLQNME
Q61425	CKTLGKHPVSCKDTPGFIVNR
Q5QGU6	SAREPKVTVTCSNISSSRPSS
P50544	SIRSSAIPSPCGKYYTLNGSK
P12970	RLGHLVHRKTCTTVAFTQVNS
Q9D1Q6	ERVASILHDDCAFLSAFGDLS
Q9D1Q6	KGTINFLHADCDKFRHPLLHI
Q91WL5	TLMTLDTIMKCAFSHEGSVQL
Q9EPK6	LQTLGALLTTCRDRYRQDLQL
P11859	RATLLLIQPHCTSDLDRVEAL
Q99JY8	TIKPYRRGFYCNDESIKYPLK
Q6AXW1	NCVVIFSKSSCSYCSMAKKIF
Q95KL4	EDEFPGRLDICGEGTPQVTGF
P11499	YVRRVFIMDSCDELIPEYLNF
P11499	TISNRLVSSPCCIVTSTYGWT
P20918	LFEKRVYLSECKTGIGNGYRG
P20918	TVSVTVSGKTCQRWSEQTPHR
P20918	RHNRTPENFPCKNLEENYCRN
P20918	TTDPSVRWEYCNLKRCSETGG
P20918	KTAVTAAGTPCQGWAAQEPHR
P20918	NPRAGLEKNYCRNPDGDVNGP
P20918	KKCPGRVVGGCVANPHSWPWQ
P20918	ATITDKVIPACLPSPNYMVAD
P20918	AQLPVIENKVCNRVEYLNNRV
Q91X72	IPYPPDAAVECHRGECQSEGV
Q91X72	DAAVECHRGECQSEGVLFFQG
Q91X72	AALRWLERYYCFQGNKFLRFN
Q91X72	PLDARDYFVSCPGRGHGRPRN
Q91X72	GNSTHPMHSRCSPDPGLTALL
Q91X72	WPHEKVDGALCLDKSLGPNTC
P00493	DEPGYDLDLFCIPNHYAEDLE
P00493	TVDFIRLKSYCNDQSTGDIKV
P00563	WNEHLGYVLTCPSNLGTGLRG
P25858	SDLDIVSNASCTTNCLAPLAK
P25858	IVSNASCTTNCLAPLAKVIND
Q8LE52	MATAASPLEICVKASITTPNK
P68104	IVDMVPGKPMCVESFSDYPPL
P22515	VFLVGSGAIGCEMLKNWALLG
O35737	SDRFGRDLNYCFSGMSDHRYG
Q8CG14	ASKNQQFGPYCGNGFPGPLTI
Q9DD06	CPKKDWKKPECTIKPNGRRRK
Q9DD06	KGKILGRIVHCPILKQGPQDP
Q05962	AEKQYKGIIDCVVRIPKEQGF
Q99N85	GMLPRRVTGLCREEHRKIEEC
Q62086	REVESVDLPNCHLIKGIETGA
Q3U0S6	SRGAPVTHNGCLLLREAELHP
P62880	RNQIRDARKACGDSTLTQITA
P50136	KGRQMPVHYGCKERHFVTISS
O35904	TKDMPLALMACALRKKATVFR
Q5NVB2	EDEFPGRLDICGEGTPQATGF
Q921G7	LYKKFDLRASCDAQTYGIGLK
Q921G7	SIYDGPEQRFCPAGVYEFVPL
Q921G7	GFRLQINAQNCVHCKTCDIKD
Q8BGQ7	LDRKIQSLGDCKTIPGDTAWL
Q8BGQ7	DNEAGKITCLCQVPQNAANRG
Q64737	WRAFTNPEDACSFITSANFPA
Q64737	PLAKATSRPGCSVDLGGFAGL
P05813	AWIGYEHTSFCGQQFILERGE
P05813	IERLMSFRPICSANHKESKMT
Q9JLV1	SPARSGTPVHCPSPIRVHTVV
P08032	WDKCQHQYRQCLDFHLFYRDS
P08032	TTLGETAERLCESHPDATEDL
Q8BSE0	LGEPQEACKFCNLALLLPVVT
O08715	TQPPGREEQRCVDKPSTEPLA
Q9DBM2	LPHSLAMIRLCNPPVNAISPT
Q9DBM2	LGGGLELALGCHYRIANAKAR
Q9DBM2	IGKIGVVVGNCYGFVGNRMLA
O08784	GSSGKGANLPCPGKVGSAALR
Q64735	FIMKGASSVHCQSLNKWEPEL
P68372	LDVVRKEAESCDCLQGFQLTH
Q61398	RATSGTEHQFCGGRMEKAQGT
Q9QUR6	RYVLLSIWEGCDPVNRLWYCD
P24549	LGGCIKALKYCAGWADKIHGQ
P24549	FIWKIGPALSCGNTVVVKPAE
Q8R0Y6	GQSLFGQEVYCQLRKEGHEVV
Q8R0Y6	LGAELNVLPFCSQFIPMEVIN
Q8R0Y6	IQTFRYFAGWCDKIQGATIPI
Q8R0Y6	LMMLSWKTAACLAAGNTVVIK
Q8R0Y6	EAHLRKLVEYCQRGVKEGATL
Q8VEK3	VSAAAQRRKMCLFAGFQRKAV
Q60930	CCVPVCPRPMCIPPPYADLGK
Q60930	SGTLETKYKWCEYGLTFTEKW
Q03249	VPRHDPLNPLCPGATRANGEV
P49367	IKINKAYLVSCTNSRLSDLQS
P49367	SDLQSAADVVCPTGDLNKVNK
Q1HFZ0	VHQAKRLSSPCIMVVNHDASS
Q1HFZ0	AEGGRMVYSTCSLNPVEDEAV
Q1HFZ0	PDTLQCPIVLCGWRGKASIRT
Q9NZD0	LHSGTAKSVTCTYSPALNKMF
Q9NZD0	NKMFCQLAKTCPVQLWVDSTP
Q9NZD0	VVRRCPHHERCSDSDGLAPPQ
Q99MD9	KPTDGASSSNCVTDISHLVRK
Q9D662	GRMVQVHELSCEGISKSYVFR
P16294	LILNSYVTPICVANREYTNIF
P05213	TKRSIQFVDWCPTGFKVGINY
P04177	FPRKVSELDKCHHLVTKFDPD
P04177	TLKGLYATHACREHLEGFQLL
P04177	LEGFQLLERYCGYREDSIPQL
P04177	SSPMHSPEPDCCHELLGHVPM
P04177	SPMHSPEPDCCHELLGHVPML
P04177	VYWFTVEFGLCKQNGELKAYG
Q04206	KQRGMRFRYKCEGRSAGSIPG
Q04206	GDYDLNAVRLCFQVTVRDPSG
Q04206	CLGGDEIFLLCDKVQKEDIEV
P22914	DKNFQGRRYDCDCDCADFHTY
P22914	NFQGRRYDCDCDCADFHTYLS
P22914	QGRRYDCDCDCADFHTYLSRC
P22914	WMGLNDRLSSCRAVHLPSGGQ
Q07113	RVCGKLSSDVCSAHDGSKAVS
P63261	EIVRDIKEKLCYVALDFEQEM
Q9WUH7	VLRGDDVLLPCDQPSNLARAL
Q8BLH7	RKFTRSFFRACPDLSSVTHAI
O70325	ECGLRILAFPCNQFGRQEPGS
O70325	NVKFDMYSKICVNGDDAHPLW
O88738	VSDRGAADEMCSSGLRPVVRL
O88738	GSDSSAGARACFGGLFANLIR
O09131	GQIRVYSMRFCPFAQRTLMVL
Q99PG0	KYPGFIDVKACPLLANDNILH
Q3THK7	PGPGLAIRVICAEEPYICKDF
Q91WJ8	IAQITGPPDRCQHAAEIITDL
Q3U492	VPKGLGPGRPCSAGREVDPCR
Q7TQI3	YIRKTRPDGNCFYRAFGFSHL
P00329	DKVIPLFSPQCGECRICKHPE
P00329	FSPQCGECRICKHPESNFCSR
P41233	QIYQAVSRIVCGHPEGGGLKI
Q9CPR5	FYDPRSLEILCKPIPFFLRGQ
Q61191	DNIPRARAGHCAVAINTRLYI
Q9CZM2	DVMRFLLRVRCWQYRQLSALH
P61963	EVVILDVRVPCTPVARLNNHR
Q8VDM4	GIVNSGVRNECDPALALLSDY
Q8VDM4	THLGKGTLTLCPYHSDRQLMS
Q05920	NYPDNVVFKFCEVAKENGMDV
Q05920	DMAGLLKPAACTMLVSSLRDR
Q80XN0	DRLRTIQLNVCNSEEVEKAVE
Q99K70	FEVGVTSHRSCSHQTSAPSLK
P86048	KKAKVDEFPLCGHMVSDEYEQ
P86048	HVIRINKMLSCAGADRLQTGM
Q99JZ7	APGSGHFFAECGPSPRSSLPP
Q9JII6	ALSAGYRHIDCASVYGNETEI
P40936	VVEKAIQDAGCQVLKCNCVSL
P00560	LGKDVTFLNDCVGPEVEAAVK
P27671	LELRTEDAKDCDEWVAAIARA
Q02248	DREDITEPAICALRHLTSRHQ
Q5FW57	GKMVKVKRTQCILYMMPETAK
Q8BK67	LSHEAIVLAACGRNHTLALTD
Q8BK67	DCKGNLYSFGCPEYGQLGHNS
Q8BK67	TMYPKAVQDLCGWRIRSLACG
Q9D0A3	RYYVLYIQPSCIHRRKFDPKG
Q91W43	KRKKFFVDPRCHPQTIAVVQT
Q91WT9	AGLKCELLAKCEFFNAGGSVK
P49888	VIFNRIPFLECRKENLMNGVK
Q9JK23	ITDYKTPESTCSLSSPFLRAL
O00299	AGSDGAKIGNCPFSQRLFMVL
Q9R0P3	MALKQISSNRCFGGLQKVFEH
Q9R0P3	HSMGGHGALICALKNPGKYRS
Q9R0P3	ESKWKAYDATCLVKAYSGSQI
P56501	VKFLGAGTAACFADLLTFPLD
P56501	PLGRYRSPLHCMLKMVAQEGP
P01112	DVPMVLVGNKCDLAARTVESR
Q9WTP7	ALHELKTLTQCSWLLDGFPRT
Q9D172	EAIKALGAKHCVKGVTEAHVD
Q99PU8	VIQRRGRAGRCQSGFAYHLFP
Q9FX54	SDLDIVSNASCTTNCLAPLAK
Q9CR24	PAAAAVLVPLCLVRGVPALLY
Q9Z2G9	LSVFRPGVLLCDRQESRPGEW
P18760	VKKRKKAVLFCLSEDKKNIIL
Q9Z2X1	TDLFGRDLSYCLSGMYDHRYG
O19097	EDEFPSRLDICGEGTPQVTGF
Q62203	FMKNHLGSYECKLCLTLHNNE
P21964	PSVLLELGAYCGYSAVRMARL
P21964	RLITIEINPDCAAITQRMVDF
P21964	YLPDTLLLEECGLLRKGTVLL
P21964	GTVLLADNVICPGAPDFLAHV
Q9DBE0	LRDTSNLLKRCHGSQASYLFQ
Q9DBE0	ALDTGDKVVQCGRRVDCLKLW
Q4LDG0	LAWPDRVALVCTGSEGSSITN
Q8BIW1	KFSAEAVFEKCSQISLSQSAR
Q96EB6	EREVPAAARGCPGAAAAALWR
P53334	FPVIRLYGTDCNQVENVFKAK
P26262	CQKMCTFHPRCLLFSFLAVTP
P26262	NAISGYSLLTCRKTRPEPCHS
P26262	QVKLVSQTHLCGGSIIGRQWV
Q9D379	LSDEHVFEVICPSIPGYGFSE
Q8VCX1	GKVKREEIFYCGKLWNTEHVP
Q8VCX1	KYKPVTNQVECHPYFTQTKLL
P19838	KQRGFRFRYVCEGPSHGGLPG
Q9D1A2	DVGAETLLHSCKKDILMHRWR
Q99LH2	EADIMEYAVNCHVITWERIVS
P25373	NEIFVASKTYCPYCHAALNTL
Q8JZR0	VSDRAEYLGSCLLHKGYKSSQ
Q8JZR0	ERLVQGILFSCGGKIGFFQGD
Q8K1M6	HEEMQRIIQHCSNYSTQELLR
P15327	EIYSDRRYKVCDVPLDQLPRS
Q9WUD1	DDGHIRAQQACIEAKHDKYMA
P20108	FQFVETHGEVCPANWTPESPT
P25446	DLIKGLKKAECRRTLDKFQDM
P50580	SSSGVSVLSLCEKGDAMIMEE
Q84Y95	FMKGTRDFPMCGFSNTVVQIL
Q9JIF0	VEDLTFTSPFCLQVKRNDYVH
P24270	LVNADGEAVYCKFHYKTDQGI
Q8VDJ3	KETDPGSPRRCDIIIISGRKE
P19639	LRYLGRKHNLCGETEEERIRV
Q91X78	NIPSMFVDSSCALKYSDGRTG
Q4R5F2	GIAVPDVHSACKRFEELGVKF
Q8VCT4	KTTTSAVMVHCLRQKTEDELL
O88186	SLETMGLKVNCEGQGLTALPV
P84091	SGKQSIAIDDCTFHQCVRLSK
Q32L67	NCVVIFSKTSCSYCTMAKNLF
P45878	QIGVKKRVDHCPIKSRKGDVL
P16045	LNLGKDSNNLCLHFNPRFNAH
P16045	NAHGDANTIVCNTKEDGTWGT
P14148	ARSLGKFGIICMEDLIHEIYT
P15105	FRKDPNKLVLCEVFKYNRKPA
P15105	PIPGNWNGAGCHTNFSTKAMR
P15105	KAMREENGLKCIEEAIDKLSK
P97471	YVDPSGGDRFCLGQLSNVHRT
P62274	PRKFGQGSRSCRVCSNRHGLI
P62274	GLIRKYGLNMCRQCFRQYAKD
P43166	KAQFSCFNPKCLLPASRHYWT
P43166	VTWIVLREPICISERQMGKFR
P10605	TFDAREQWSNCPTIGQIRDQG
P10605	QIRDQGSCGSCWAFGAVEAIS
P10605	GAVEAISDRTCIHTNGRVNVE
P10605	EGDTPRCNKSCEAGYSPSYKE
P10605	FFKILRGENHCGIESEIVAGI
Q3U0V2	LDSWLTDEERCLNYILAQKPD
O54890	NRGTLHEENTCSRYCRDDIEQ
O70370	SNEEKYGNKGCGGGYMTEAFQ
O70370	YKSGVYDDPSCTGNVNHGVLV
P26516	IAINELMKRYCPNSVLVIIDV
Q9JJT9	AKVLGGGSAACAPVSHYRTVK
Q8VBT0	IITALPSIYHCKDGEFRRYVG
P06683	QEQHYPIPIDCRMSPWSNWSE
Q9CY58	MPGHLQEGFGCVVTNRFDQLF
Q9CRB3	RTSYTNLDGRCPGLLTPSQIK
P05132	KRVKGRTWTLCGTPEYLAPEI
P48999	AVQDLTYSSLCFPEAIKARGM
P70398	STTIEKLRAICLDHAKLGESS
Q64435	PSVYLFRGFPCSLEHMLGQSP
Q9DCQ2	VLYEGPVRGLCPLAPRNSNTM
P58252	GKSTLTDSLVCKAGIIASARA
P58252	PDGKKLPRTFCQLILDPIFKV
P58252	RYVEPIEDVPCGNIVGLVGVD
P58252	CLKDLEEDHACIPIKKSDPVV
P58252	WDVAEARKIWCFGPDGTGPNI
P58252	GGQIIPTARRCLYASVLTAQP
Q9QYC7	TKAAPRPSASCVYKRSRGKAG
Q9DCP2	DTQRTEDTQHCGEGKGFLQKS
Q76MZ3	VRLNIISNLDCVNEVIGIRQL
P27695	PDILCLQETKCSENKLPAELQ
Q63844	KISPFEHQTYCQRTLREIQIL
Q9JLC3	FEPGVYVCAKCSYELFSSHSK
O08997	FNIDLPNKKVCIDSEHSSDTL
O70309	DLKANLIRNGCEGEIESPASS
Q9WTL7	TIRLPHVKYICPHAPRIPVTL
P11680	HPAPRHGGPFCAGDATRNQMC
Q9JL99	ATKWRYHGDSCYGFFRRNLTW
Q05144	VFDEAIRAVLCPQPTRQQKRP
Q9DBT5	SARSLPGNAPCLKHFPLDLRT
P62911	EVLLMCNKSYCAEIAHNVSSK
Q9CPY7	EGRLILADALCYAHTFNPKVI
Q9CPY7	NLGKYRSAGACTAAAFLREFV
Q8R0F9	QVENEILFPGCVLRWQFASDG
Q80UM3	ETKGELLLQLCRLEDAADVYR
P63260	HETTFNSIMKCDVDIRKDLYA
P01837	DEYERHNSYTCEATHKTSTSP
P10639	KMIKPFFHSLCDKYSNVVFLE
P10639	QDVAADCEVKCMPTFQFYKKG
Q8BYU6	AAREGKETLKCLSYHVANAYT
Q8BW75	GMAAAKLLHDCGLSVVVLEAR
Q8BW75	LTKEERLRKLCELYAKVLNSQ
P05555	CETLKLILPDCVDDSVSPIIL
E9Q401	ATIHKEQQKLCLAAEGFGNRL
E9Q401	KFLPPPGYAACYEAVLPKEKL
E9Q401	VRDDNKRQHPCLVEFCKLPEQ
E9Q401	KSEHKNPVPQCPPRLHVQFLS
E9Q401	VVRLLIRRPECFGPALRGEGG
E9Q401	VERQRSALGECLAAFAGAFPI
E9Q401	SKQRKRAVVACFRMAPLYNLP
Q9ERU3	KPYCCDECGRCFSQSSHLIQH
P39655	WCREITEVGLCHAQDRGFPVS
O70145	MFNGQKGLVPCNYLEPVELRI
O70145	GIFPKAFVEGCAAKNLEGIPR
P80425	IQNEFTLGEECEMEFMTGEKI
O35459	DLVSACDIRYCTQDAFFQIKE
Q8BM55	PGESLHGYRICIQAVLQDKPK
P49429	IKQGKIVFVLCSALNPWNKEM
Q61545	NVQHRAGDWQCPNPGCGNQNF
Q9D1R9	GKAPKSACGVCPGRLRGVRAV
Q05816	AMAKPDCIITCDGNNITVKTE
Q8BP48	EHTLLVTDTGCEILTRRLDSS
O00142	IVYLRTNPETCYQRLKKRCRE
Q91ZX7	VDDIDDRIFVCNRNGDTCVTL
Q91ZX7	RRQPRVRSHACENDQYGKPGG
Q91ZX7	LTQFTCNNGRCININWRCDND
Q91ZX7	DEFQCRLDGLCIPLRWRCDGD
Q91ZX7	GYSLRSGQQACEGVGSFLLYS
Q91ZX7	SDATLDKIERCEYDGSHRYVI
Q91ZX7	KDKSDEKPSYCNSRRCKKTFR
Q91ZX7	NRLCIPKHFVCDHDRDCADGS
Q91ZX7	YAPRGGDPHSCKAVTDEEPFL
Q91ZX7	ENPEECARFICPPNRPFRCKN
Q91ZX7	PHCKDKKEFLCRNQRCLSSSL
Q91ZX7	ASPSGMPTCRCPTGFTGPKCT
Q91ZX7	VNQGNQPQCRCLPGFLGDRCQ
Q91ZX7	MAADGSRQCRCTVYFEGPRCE
O35488	QYIGELLRYLCNTPQKPNDRD
Q9NS18	NCVVIFSKTSCSYCTMAKKLF
P26039	RTAAQKAQEACGPLEMDSALS
P26039	TDSINQLITMCTQQAPGQKEC
P26039	QPINDMSYFGCLDSVMENSKV
P26039	CETAIAALNSCLRDLDQASLA
P34927	PPTPRLLQRLCSGSRLLLLSS
P03987	PKPSTPPGSSCPPGNILGGPS
Q99LX0	AGLAGKDPVQCSRDVMICPDT
Q3UFY8	YMSSKAPSLSCHNKDSASPPE
P0ACQ4	EKLLMLEDGHCLRDQAMGFCF
Q8K0E8	ESDISAQMEYCRTPCTVSCNI
Q8K0E8	IATNEDAKKYCGLPGEYWLGN
P38922	ERLNNYNYGGCDLDISYAKRL
P14211	FTVKHEQNIDCGGGYVKLFPS
Q9R1Q7	ADSERLSAPGCWLACTSFSRT
P61080	HPNINSNGSICLDILRSQWSP
P84612	FENKSLEEIVCSSDGGVFNNA
Q61508	EFSVKTRPHLCCRLRGEERFS
Q61508	CRLRGEERFSCFQKEAPRPDY
Q61508	RVTPNLMGQLCGSGRVLSKHK
P01845	DQWRSHNSFTCQVTHEGDTVE
Q8CFA2	EVQRRRVGLICEGAPVRAHSP
P40240	TLKAIHMALDCCGIAGPLEQF
P04147	NGKSKGFGFVCFSTPEEATKA
B5X0G2	SDIKERFAQLCEEHGILRENI
Q921F4	MNCSRVFNLFCLYGNIEKVKF
Q8R1B4	NFDQPLRVRGCILTLVERMDE
P63001	VFDEAIRAVLCPPPVKKRKRK
P78417	GSIRIYSMRFCPFAERTRLVL
P78417	GQLIYESAITCEYLDEAYPGK
P78417	LLPDDPYEKACQKMILELFSK
P78417	ERLEAMKLNECVDHTPKLKLW
Q9QY81	EDITTGQVLRCDAIVDLIHGI
P42703	DICIKDRFHSCHPLETTNVKI
Q9WVA3	TVKLWDPRTPCNAGTFSQPEK
Q61830	GSPSSEPGKSCVSLNPGKNAK
Q61830	RSSLSYEDADCVVVIGGNSRE
P34022	WNTHADFADECPKPELLAIRF
P28843	ASVARGDHYLCDVVWATEERI
P28843	ISDKDGYKHICHFPKDKKDCT
P28843	ICHFPKDKKDCTFITKGAWEV
P28843	CLSCDLNPERCQYYAVSFSKE
P28843	SKEAKYYQLGCWGPGLPLYTL
P04191	RSLPSVETLGCTSVICSDKTG
P04191	VETLGCTSVICSDKTGTLTTN
P04191	GTLTTNQMSVCKMFIIDKVDG
P04191	SRDRKSMSVYCSPAKSSRAAV
P04191	KGAPEGVIDRCNYVRVGTTRV
P04191	EWGTGRDTLRCLALATRDTPP
P04191	RKEVMGSIQLCRDAGIRVIMI
P04191	AEQREACRRACCFARVEPSHK
P99028	CVKARERLELCDNRVSSRSQT
P99028	VSSRSQTEEDCTEELFDFLHA
P99028	LFDFLHARDHCVAHKLFKNLK
P06797	PKSVDWREKGCVTPVKNQGQC
P06797	IKIAKDRDNHCGLATAASYPV
P16116	LLSYNRDWRACALVSCASHRD
Q80U44	IRSEISQSPTCHTAPVERLPG
P00818	YEVFGRVQGVCFRMYAEDEAR
Q9DBB9	VPNLKQEQLICPVNPGHLSFR
P13569	KLDFVLVDGGCVLSHGHKQLM
Q9D0I9	INSRLQEVFGCAIRAAYPDLE
Q9D0I9	SQQPKFGDYQCNSAMGISQML
Q9D0I9	DGRKIVFVPGCSVPLTIVKSD
P14832	GSQFFITTVPCPWLDGKHVVF
Q99K51	KVDLNSNGFICDYELHELFKE
Q9D819	TKKTDGKGISCMNTTVSESPF
Q9D819	KAIVDALPPPCESACSLPTDV
Q9D819	DALPPPCESACSLPTDVDKWF
P25856	HDEPIISNASCTTNCLAPFVK
P24547	VFEAKARHGFCGIPITDTGRM
Q8VCS0	LGHRQLVLTHCPGNALFNLLR
P00820	YEVFGRVQGVCFRMYTEGEAK
O08601	KVVKIKALDTCKIERSGFTTA
O08601	PIVGQVLERVCKGCPSLAEHW
O08601	IILQERFLYACGFATHPDEEL
P63303	EDEFPGRLDICGEGTPQATGF
P08249	CSFVQSKETECTYFSTPLLLG
P09411	IKAAVPSIKFCLDNGAKSVVL
P09411	LGKDVLFLKDCVGPEVENACA
P09411	DCVGPEVENACANPAAGTVIL
P09411	DEVVKATSRGCITIIGGGDTA
P09411	TIIGGGDTATCCAKWNTEDKV
P27046	QLALQADPRDCLFASQSGSQP
P27046	ALILHRKGFDCQFSSRGIGLP
P27046	QFSSRGIGLPCSTTQGKMSVL
P47199	SHQVLIKVHACGVNPVETYIR
P47199	GASGGVGLATCQIARAHGLKV
P07355	TDEDSLIEIICSRTNQELQEI
Q9DCN1	GYKRVCVRETCPSLQGVHNTS
Q6P8U6	IWEGTRNFAACNHLRSYKFYT
Q8R429	RSLPSVETLGCTSVICSDKTG
Q61233	VDTDGNGYISCNELNDLFKAA
Q61233	NELNDLFKAACLPLPGYRVRE
Q61233	REKDDIQRAECMLQQAERLGC
O55137	TLNLEPSGRSCWDEPLSIAVR
B2RXS4	LDPPGKRLVECGSLFKGICAL
B2RXS4	RSTGGPGAGLCVFPLDKVREK
B2RXS4	PTLTEDDELLCLFGDSPPHPA
B2RXS4	LTSHQYPFYDCREAMSLVENL
B2RXS4	VKKITVAGQNCAFEPRGYSVS
Q80V03	GLYVKLGQGLCSFNHLLPTEY
P99025	PPRIVLDKLECKGFRVLSMTG
Q921F2	GLRYRNPVSQCMRGVRLVEGI
Q921F2	FADDKVAQSLCGEDLIIKGIS
O08529	GIEWKRPTEICADPQFIIGGA
O08529	FLRHYSRLEICNLTPDTLTCD
O08529	ICNLTPDTLTCDSYKKWKLTK
Q91V41	QFTEKKFMADCPHTIGVEFGT
P19221	TTDPTVRREECSVPVCGQEGR
O88986	GAGLSSTRFICGTQSIHKNLE
Q9WTP6	LIEKNLETPSCKNGFLLDGFP
Q9WTP6	VEYYRKRGIHCAIDASQTPDI
Q61838	NYVTKGSGSGCVYLQTSLKYN
P26443	VRGILRIIKPCNHVLSLSFPI
P26443	KALASLMTYKCAVVDVPFGGA
P62855	KGRGHVQPIRCTNCARCVPKD
P62855	LPKLYVKLHYCVSCAIHSKVV
Q8BG05	SRGFGFVTYSCVEEVDAAMCA
P08071	PYSGYAGALRCLRDNAGDVAF
Q3SZX4	EAPFNNFNPSCLFPACRDYWT
Q3SZX4	NFNPSCLFPACRDYWTYHGSF
Q9JHK4	SNYSSWHYRSCLLPQLHPQPD
Q6XVG2	NILQIDVKDICQSFTNLSRVY
Q6XVG2	VPNNLPHEVTCDIKFRNYFIP
Q68FD5	MFDRHSSLAGCQIINYRTDAK
Q68FD5	HYDRAHIAQLCEKAGLLQRAL
Q68FD5	PWLEARIHEGCEEPATHNALA
Q68FD5	YCEKRDPHLACVAYERGQCDL
Q68FD5	GQCDLELINVCNENSLFKSLS
Q01339	LCHVAIAGRICPKPDDLPFAT
Q01339	YDPGEQIVYSCKPGYVSRGGM
Q01339	VSRGGMRRFTCPLTGMWPINT
Q01339	TGMWPINTLRCVPRVCPFAGI
Q01339	INTLRCVPRVCPFAGILENGI
Q01339	PDIPACARITCPPPPVPKFAL
Q01339	LLYKDKATFGCHETYKLDGPE
Q01339	MMHGDKIHFYCKNKEKKCSYT
Q01339	HFYCKNKEKKCSYTVEAHCRD
O08749	GASCEDIARVCHAHPTLSEAF
P57776	DETDMAQLETCVRSIQLDGLV
Q03160	TNHRLSLPTTCSGSSLSAAIH
P27773	KFIQDSIFGLCPHMTEDNKDL
O09110	SKRKKDLRISCVSKPPVSNPT
Q9D6F9	REIVHLQAGQCGNQIGAKFWE
Q3UCV8	AGAQPRAATRCPAEHEEDMYR
Q3UCV8	SIRRVRGDNYCALRATLFQAM
P13726	NRKSTDSPVECMGQEKGEFRE
P07759	TRHFRDEELSCSVLELKYTGN
Q9QY30	ALDKAREGRTCIVIAHRLSTI
Q9CZ13	FFLQGQWMRLCTSATESEVTR
Q9CZ13	VSHLDGTTPVCEDIGRSLLTY
Q9CZ13	DICSKYFYDQCPAVAGYGPIE
Q62452	PNMVFIGGINCLQKKSLSKEF
P06684	ISADSRKEKACKPETAYAYKV
Q9CR98	ELQVKRQLDSCVTKCVDDHMH
Q9FRL8	AVGAPDVLGDCPFSQRVLLTL
Q04760	GIAVPDVYSACKRFEELGVKF
Q61147	GLQAFFQVRDCNKPSPEDNIQ
P51175	GVTVLSGQPVCGLSLQPEGRW
Q9DCX2	DQEEKEDVKSCAEFVSGSQLR
Q8VBW8	LVLLNPYAALCNRMLADMMGQ
Q6P5F9	DINLLDNVVNCLYHGEGAQQR
Q9Z0J0	GVIKEVNVSPCPTDPCQLHKG
Q9Z0J0	EPDGCKSGINCPIQKDKVYSY
Q8BGV0	FGMGFERYLQCILGVDNIKDV
P63323	NKKLGEWVGLCKIDREGKPRK
Q9QXT0	AWARRSQDLHCGACRALVDEL
Q9QXT0	READNVKDKLCSKRTDLCDHA
Q9QXT0	DKLCSKRTDLCDHALHRSHDE
Q9R0P5	IKKRKKAVIFCLSADKKCIVV
Q99NH2	SPGRFSPDSHCVANRSVANNA
Q5S1S4	EAPFTNFNPSCLFPACRDYWT
Q5S1S4	NFNPSCLFPACRDYWTYHGSF
Q8GWS0	NTVVIYSKTWCSYCTEVKTLF
Q8GWS0	VFVCGKHIGGCTDTVKLNRKG
P55096	SLAGAAFLLLCLLHKRRRALG
Q9CW46	ALSVVYTPTFCQLACGQDGQL
Q8K2B3	GLSEAGFNTACLTKLFPTRSH
Q8K2B3	NGECRGVIALCIEDGSIHRIR
Q8K2B3	TGGYGRTYFSCTSAHTSTGDG
Q8K2B3	MTLEIREGRGCGPEKDHVYLQ
Q9WU79	DKPFIFNTFQCYLKDAYDNVT
Q9WU79	YEATNAMYHRCLNYVLEELKH
P28867	DLQPQAKVLMCVQYFLEDGDC
P28867	IFGEGRASTFCGTPDYIAPEI
Q8BHL8	VGGDDLDPFGCQRGGMIVDPL
P41241	SRGRSVLGGDCLLKFSLDVCE
Q61586	LELSSTFLPQCNRQKLLEYIL
Q8C6G8	DSVSLLIDHVCSRRQFPCYTQ
Q99LC5	AAGRLGGEVSCLVAGTKCDKV
Q99LC5	VRTIYAGNALCTVKCDEKVKV
Q8BGA8	QEDLTRYKFQCLRHCLTGGEA
Q8BGA8	TRYKFQCLRHCLTGGEALNPD
Q8VDK1	DWEQNQKIYNCHVLLNSKGSV
Q8R4Y4	RNFPEKILLDCRYELQLRGAA
Q8R4Y4	KPHSCDRSATCQVTPDRKTSC
Q8R4Y4	SGILAVGSSRCLHSHAEALRE
Q8R4Y4	KCINCTRKFRCTQGFQLQDTP
Q8R4Y4	LLEPPDLGARCDRFEPQPLQM
P97429	QYGRSLEEDICSDTSFMFQRV
Q91X83	LKKPIYQKTACYGHFGRSEFP
Q9D6M3	NEDTYSGFLDCARKIWRHEGP
Q91XD4	TVYTFVGQPECVVEGALHAAR
Q91XD4	KALLDAAAFYCDKEKLFVLEE
Q9CPR4	GRINPYMSSPCHIEMILTEKE
Q9EPU0	AKQLILVGDHCQLGPVVMCKK
Q9JJN5	VRTLYKVHNQCPDITRLYNIG
Q65Z40	VTSVFEANSKCSHVVGEDSFA
Q9R233	RYPAGASAPHCEMSRFIPFPA
Q9R233	WARSLSPEQNCPRALDGDWLL
Q3UBG2	LFHEPEAIELCTTTPLMKART
Q9QXF8	RNYDYILSTGCAPPGKNIYYK
Q99KR3	GEPSVPEYISCLKQALVEFDT
P11725	GHTSVVRHFWCGKPVQSQVQL
Q9CPX7	HLTIRLALGGCTNRPFYRIVA
Q9DD20	EPTWKHIGDGCHLTRETWKDI
Q922H9	CEAWVCHGRKCLSTHACACPL
P47962	YARIEGDMIVCAAYAHELPKY
Q9JKN1	PPSLENTLPQCYQRVQQLQGV
Q9JJU8	AIKKKQQDVLCFLEANKIGFE
Q9JJU8	YPLPPQIFNECQYRGDYDAFF
Q96T21	PPSLPTQGPSCPAEDGPPALK
P25708	YEAGLIGKNACGSGYDFDVFV
P25708	FVVRGAGAYICGEETALIESI
P28665	TNLMIKLPIICFDYGMVPISA
P63302	EDEFPGRLDICGEGTPQATGF
Q8BGS1	KKQVKIGSPYCLHLRVKFYSS
P11352	PRGLVVLGFPCNQFGHQENGK
P11352	FEPNFTLFEKCEVNGEKAHPL
P36552	EEDGDELARRCSTFMSSPVTE
P11688	QREYQPFSLQCEAVYEALKMP
Q9JKR6	KDKLAELRKLCQGLFFRVEER
Q5SUR0	TPASTNIVSVCQAAGLRAVDR
Q5SUR0	LRPEDSTRPSCFQQQQGLRHV
Q5SUR0	KRIVLVDDRECLVGKTGQGDA
Q5SUR0	RQRYESAGLRCLELGHTGEAG
Q07456	MTSTRWRRGVCEEITGAYQKT
P06909	FEFGAKVVYTCDDGYQLLGEI
P06909	NDIPLCEVVKCLPVTELENGR
P06909	LPVCIEEERTCGDIPELEHGS
P06909	PEPNCTSKTSCPPPPQIPNTQ
P06909	KDGRWQSLPRCIEKIPCSQPP
P06909	SLPRCIEKIPCSQPPTIEHGS
P06909	FRIPEENRITCYMGKWSTPPR
Q8K385	AWRLADGVIQCSFRRNITLPE
P18653	RAENGLLMTPCYTANFVAPEV
Q78XF5	LYRVPFLVLECPNLKLKKPPW
Q8K337	RGPDQPSGARCPEKPENSLTR
Q91VD9	EKVGMQIPRFCYHERLSVAGN
Q91VD9	YHERLSVAGNCRMCLVEIEKA
Q8BH00	ERITQLSAPHCKKLSLELGGK
Q8BH00	KAQTEGARILCGEGVDQLSLP
P27659	TVFAEHISDECKRRFYKNWHK
P27659	KTHRGLRKVACIGAWHPARVA
Q8CGY8	EDCYNTALRLCPTHADSLNNL
Q9DCS2	SNVDFDLTLRCRNPEWGLRDT
Q63664	KARFIAKSGACNLAHKNIREQ
Q63664	GLIINAVMLGCIFMKTAQAHR
P70296	LVYEQEQPLSCDEPILSNKSG
Q9DB26	IVAEMDVPLHCRTEFSTQEDE
Q3TXS7	GFILFRTPEQCPSVVSLLSES
Q07076	GEGRLGTDESCFNMILATRSF
Q9DBK0	TVATISASRLCHGHPFLKSVD
Q91V76	KYSQKYHDFGCALLANLFASE
Q91V76	RRTGELNFVSCMRQTLEEHYG
Q91V76	HFYEMKAPLVCLPVFVSKDPG
Q9CQ01	WKHEWVKHGTCAAQVDALNSE
Q9CQ65	RPQTFYDGSHCSARGVCHIPM
Q9CQ65	DGSHCSARGVCHIPMAEPFCP
P32261	ICHGNPVDDICIAKPRDIPVN
P32261	KPRDIPVNPLCIYRSPGKKAT
P32261	EPFYKVDGQSCPVPMMYQEGK
P35700	FQFTDKHGEVCPAGWKPGSDT
Q9CR61	AQLTLQQRDYCAHYLIRLLKC
Q9CR61	KRDSFPNFLACKHEQHDWDYC
P56542	FSATEDHSKWCVAPQGPWACV
P16460	GNDQVRFELTCYSLAPQIKVI

## Sheet: Table S3
UniProt	21 aa motif
P63086	LLNTTCDLKICDFGLARVADP
Q8K2M0	MTPAGLAFFQCRWDDSVTHTF
P56546	PLVALLDGRDCTVEMPILKDL
P09651	HFEQWGTLTDCVVMRDPNTKR
Q94AR8	VKIDRVYIGSCTGGKTEDFMA
Q99JX4	KNTPVRYTVYCSLIKVAASCG
P50171	LAAEGAAVAACDLDGAAAQDT
P50171	ARELGRHGIRCNSVLPGFIAT
P0AG44	RAGGYTRILKCGFRAGDNAPM
Q6NVF9	LHGQSPVVTPCNKQFLSQFEM
P0A862	ATEIDNTVVLCISADLPFAQS
P62143	NFFLLRGNHECASINRIYGFY
P62143	PTDVPDTGLLCDLLWSDPDKD
P62143	FLNRHDLDLICRAHQVVEDGY
P05161	GSTVLLVVDKCDEPLSILVRN
O88451	DRRGMRVLAACLTEKGAEQLR
Q9H4P4	LDNLMSHLSDCEHNPKRPVTC
Q9H4P4	MPKDELPNHNCIKHLRSVVQQ
Q9H4P4	VIKRSLVESGCPASIVNELIE
P30101	KGIVPLAKVDCTANTNTCNKY
P30101	KVDCTANTNTCNKYGVSGYPT
P30101	KFIQENIFGICPHMTEDNKDL
P62317	LGRVKAFDRHCNMVLENVKEM
Q8BK08	ETARWITVGNCLHKTAVLAGT
Q9DC70	EPRYVVSMGSCANGGGYYHYS
P13639	GKSTLTDSLVCKAGIIASARA
P13639	TDTRKDEQERCITIKSTAISL
P13639	PEGKKLPRTFCQLILDPIFKV
P13639	PSPVTAQKYRCELLYEGPPDD
P13639	CLKDLEEDHACIPIKKSDPVV
P13639	ETVSEESNVLCLSKSPNKHNR
P13639	WDVAEARKIWCFGPDGTGPNI
P13639	GGQIIPTARRCLYASVLTAQP
P23975	RDALLTSSINCITSFVSGFAI
O60443	QVLEGRNEVLCVLTQKITTMQ
D3ZUQ0	EFERVIDQHGCEAIARLMPKV
Q6PB66	GLLQRVFESTCSSGSPGSNQA
Q6PB66	SNQALLLLRSCGSLLPELSLA
Q6PB66	VTYQRLIAAYCNVGDIEGASK
Q6PB66	QETYINYVFPCFDSAQSVRAA
Q6PB66	LPAALEASIACHKKYKVLPRI
Q6PB66	PTRLQWFCDRCIASNQVEALE
Q6PB66	ELRDNDKVYSCSMKSYALDKD
O43865	LYQLSKAGKLCVPAMNVNDSV
P05202	YLPIGGLAEFCKASAELALGE
P05202	QGYRYYDPKTCGFDFSGALED
P05202	PEQSVLLLHACAHNPTGVDPR
P05202	GERVGAFTVVCKDAEEAKRVE
P05202	QHITDQIGMFCFTGLKPEQVE
P11926	YYSSSIWGPTCDGLDRIVERC
Q8VDQ1	LLGCSRVVGICGTQEKCLFLT
P21980	NGRDHHTADLCREKLVVRRGQ
P21980	WTATVVDQQDCTLSLQLTTPA
P21980	GHFILLFNAWCPADAVYLDSE
P21980	VGRVVSGMVNCNDDQGVLLGR
P21980	DILRRWKNHGCQRVKYGQCWV
P21980	HGCQRVKYGQCWVFAAVACTV
P21980	GQCWVFAAVACTVLRCLGIPT
P21980	DKSEMIWNFHCWVESWMTRPD
P21980	TPQEKSEGTYCCGPVPVRAIK
P21980	PQEKSEGTYCCGPVPVRAIKE
P21980	VSYNGILGPECGTKYLLNLNL
P21980	EPFSEKSVPLCILYEKYRDCL
P21980	LCILYEKYRDCLTESNLIKVR
P21980	QNPLPVALEGCTFTVEGAGLT
P05388	IIQLLDDYPKCFIVGADNVGS
P05388	AAARAGAIAPCEVTVPAQNTG
P63276	GNDFHTNKRVCEEIAIIPSKK
Q9CPP6	KTTGLVGLAVCDTPHERLTIL
Q9DCS9	QREGENYQQNCAKELEQFTKV
Q78IK4	LGLATLGATVCYPAQSVIIAK
Q9C0B1	VSRILIGNPGCTYKYLNTRLF
Q96EK6	LIIEHKFIHSCAKRGRVEDVV
Q96EK6	RVEDVVVSDECRGKQLGKLLL
Q96EK6	KLNCYKITLECLPQNVGFYKK
Q9H3S7	VLQRHGVPPPCKPLASASISQ
Q9CQN1	ALEKLRHKLVCEGQVLPEMEI
Q9CQN1	TKIIIHLKSDCKDFASESRVQ
P50990	KAHEILPNLVCCSAKNLRDID
P50990	AHEILPNLVCCSAKNLRDIDE
P50990	AKQITSYGETCPGLEQYAIKK
A2AJI0	RSASASPLTPCSAPRSAHRCT
Q14315	GGLGLTVEGPCEAKIECQDNG
Q14315	SPFRVGVTEGCDPTRVRAFGP
Q68FL6	ACRILATSFICTLPAGHRIGT
P25372	VDESPDIAKECEVTAMPTFVL
P70349	PAKIIFEDDRCLAFHDISPQA
P70349	LGHLMIVGKKCAADLGLKRGY
Q9Y6R7	AGCVAESTAVCRAQGDPHYTT
P15209	VLGFWRASLACPTSCKCSSAR
P15209	WRASLACPTSCKCSSARIWCT
P15209	ASLACPTSCKCSSARIWCTEP
P15209	SCKCSSARIWCTEPSPGIVAF
Q8BRK8	MSDGEFLRTSCGSPNYAAPEV
Q8BRK8	RSGSSTPQRSCSAAGLHRARS
P68254	QAERYDDMATCMKAVTEQGAE
P68254	EKVESELRSICTTVLELLDKY
P68254	DYFRYLAEVACGDDRKQTIEN
Q9BQ04	LFEQYGKVLECDIIKNYGFVH
O94874	THSMLHAPGRCVPQIIAFLNS
P35486	ANDATFEIKKCDLHRLEEGPP
P35486	LYKQKIIRGFCHLCDGQEACC
P35486	QKIIRGFCHLCDGQEACCVGL
P35486	FCHLCDGQEACCVGLEAGINP
P35486	CHLCDGQEACCVGLEAGINPT
P35486	VPLGAGIALACKYNGKDEVCL
P35486	YNMAALWKLPCIFICENNRYG
P35486	ALWKLPCIFICENNRYGMGTS
P35486	GLRVDGMDILCVREATKFAAA
P35486	REATKFAAAYCRSGKGPILME
P11506	DNNLVRHLDACETMGNATAIC
P11506	CETMGNATAICSDKTGTLTTN
P11506	LPRQVGNKTECGLLGFVLDLR
P63085	KISPFEHQTYCQRTLREIKIL
P63085	KPSNLLLNTTCDLKICDFGLA
O09172	LVREFPDVLECTMSHAVEKIN
P19096	RVIFPGTGYLCLVWKTLARSL
P19096	RKEPGGHRIRCILLSNLSNTS
P19096	TQPSSSGAQLCTVYYASLNFR
P19096	LNLDRATREACPELDYFVAFS
P19096	DYFVAFSSVSCGRGNAGQTNY
P60670	GKFVALENISCKIKSGCEGHL
Q8VCH0	TVPLSTVNRQCSSGLQAVANI
Q8VCH0	RLLENEKARDCLIPMGITSEN
Q8VCH0	QKAASAQSRGCFHAEIVPVTT
Q8VCH0	GAIALGHPLGCTGARQVVTLL
P50453	LSAMSAERDLCLSKFVHKSFV
P50453	ECCMESGPRFCADHPFLFFIR
P60603	VGPYGQSQPSCFDRVKMGFVM
Q9CQ62	TTFLSTLGAQCVIASRNIDVL
Q9CQ62	KTGNKVHAIRCDVRDPDMVHN
Q9CQ62	FEKEMIDRIPCGRLGTMEELA
P54823	AYVTERQKVHCLNTLFSRLQI
Q9Y6I9	GETGRLFTESCSISPKLRSIA
O88767	AGLAGKDPVQCSRDVVICPDT
O88767	PVQCSRDVVICPDTSLEEAKT
O88767	ENRKGLIAAICAGPTALLAHE
O88767	ALLAHEVGFGCKVTSHPLAKD
Q99MK8	KLGYLLFRDFCLNHLEEAKPL
Q99MK8	DSYIMKELLACSHPFSKNATE
Q99MK8	HVRISDLGLACDFSKKRPHAS
Q99MK8	LQRDVNRRLGCLGRGAQEVKE
Q99MK8	VEETQIKERKCLLLKIRGGKQ
Q6QEF8	ARFYKLHERKCEPIIMTVPRK
Q8BXG3	TLLQSKLKEKCNMTRDMHAAV
P29680	RAQAGDFMSLCKNAELACEVT
Q6IRU5	GTEWEKVAQLCDFNPKSSKQC
Q9D0K2	KGNAHKIMEKCTLPLTGKQCV
Q9D0K2	TVDDIKKSTGCDFAVSPNLMP
Q13144	MDSPLDSSRYCALLLPLLKAW
Q6IFX4	GPPSRILVKICTITKEIKDGK
Q9Z130	YLSRFGEVVDCTIKTDPVTGR
Q9Z130	DTKTNERRGFCFITYTDEEPV
Q15365	TLRLVVPATQCGSLIGKGGCK
P01876	EPWNHGKTFTCTAAYPESKTP
P01876	LALNELVTLTCLARGFSPKDV
P01876	EDWKKGDTFSCMVGHEALPLA
Q922F4	REIVHIQAGQCGNQIGTKFWE
P40926	GKTIIPLISQCTPKVDFPQDQ
P40926	CSFVKSQETECTYFSTPLLLG
P59215	RLWGDSGIQECFNRSREYQLN
Q60936	ANAERIVSTLCKVRGAALKLG
Q60936	DVLRRELTLECDYQREAAYAK
Q60936	HRKMGGSFLICSKLKARFPCK
P61018	VIGSAGTGKSCLLHQFIENKF
P61018	LASPNIVVILCGNKKDLDPER
Q91VT4	ELGGNHLAFRCDVAKEQDVQS
Q91VT4	HTNLLGSMLTCKAAMKTMIQQ
Q922Q8	LPKATVLDLSCNKLSTLPSDF
Q922Q8	NKLSTLPSDFCGLTHLVKLDL
Q922Q8	VAGDCLDEKQCKQCANKVLQH
Q922Q8	DCLDEKQCKQCANKVLQHMKA
Q9D6Y9	GLNMFDGTDSCYFHSGPRGTH
Q9D6Y9	TLTNRRYLEKCVAYAESHDQA
P0A7M9	HPKYEEITASCSCGNVMKIRS
P0A7M9	KYEEITASCSCGNVMKIRSTV
P0A7M9	TVGHDLNLDVCSKCHPFFTGK
P61514	SQHAKYTCSFCGKTKMKRRAV
O75533	YVSAREWMRICFELLELLKAH
P30084	LNRPKALNALCDGLIDELNQA
P30084	AKQAGLVSKICPVETLVEEAI
P30084	VETLVEEAIQCAEKIASNSKI
P14869	IIQLLDDYPKCFIVGADNVGS
P14869	AAARAGAIAPCEVTVPAQNTG
P00403	ATRPGVYYGQCSEICGANHSF
P00403	GVYYGQCSEICGANHSFMPIV
O75947	DAEEKEDVKSCAEWVSLSKAR
P58771	EERAELSEGKCAELEEELKTV
P63168	FDKKYNPTWHCIVGRNFGSYV
Q9DBF1	GGRGEVITTYCPANNEPIARV
Q9DBF1	FRWLGPKGSDCGIVNVNIPTS
Q9DBF1	AWKQYMRRSTCTINYSTSLPL
Q8C460	LKKAYSFAMGCWPKNGLLDMN
Q9JLV5	ELVRALQSLACGKPTQRVLTK
Q99N28	TREDDGANIVCSVNHESLKGA
Q9Z2I8	FGETPEGQVVCFDAKINFDDN
P14824	IVNLMRPLAYCDAKEIKDAIS
P14824	VSRVELKGTVCAANDFNPDAD
P14824	SLETRFMTVLCTRSYPHLRRV
Q9JJL8	RYGEVTSASNCTDFQSRRLYI
P53811	HEKAWNAYPYCRTIVTNEYMK
P53811	WKKELANTPDCPRMCAYKLVT
P53811	IFTNLHRQLFCWIDKWIDLTM
Q9CXW4	IRRNEKIAVHCTVRGAKAEEI
Q9CWJ9	LDFNLVRVVVCNLYPFVKTVA
Q9CWJ9	FGDFVALSDICDVPTAKIISR
Q9CWJ9	ILSKKKNGNYCVLQMDQSYKP
Q9CWJ9	AVKYTQSNSVCYAKDGQVIGI
Q9DBC7	TSEEERSLRECELYVQKHNIQ
Q16543	YESLPEELQKCFDVKDVQMLQ
Q16543	PTDAKYHMQRCIDSGLWVPNS
P60202	QIFGDYKTTICGKGLSATVTG
P60202	SKTSASIGSLCADARMYGVLP
P60202	KVCGSNLLSICKTAEFQMTFH
P47934	NSIQKSIFTVCLDKQVPRVSD
P47934	LAYYRIYGQACATYESASLRM
P97370	LIPDGYPQISCLPKEENATIA
P97370	GLNKKEVTVECHIAGTRNLKN
P00586	VDLTKPLIATCRKGVTACHIA
Q7TNG8	QHGHDESMHRCQPPDAVVWPQ
Q7TNG8	PGSKAYSTDVCVPISRLPEIL
Q7TNG8	GRRALALGGTCTGEHGIGLGK
P25113	LRDAGYEFDICFTSVQKRAIR
P25113	ADLTEDQLPSCESLKDTIARA
Q99KC8	DIPEVEASKACGEFVFLMDRS
Q99KC8	LGGTEILTPLCNIYKASSIPG
P31040	FRVGSVLQEGCGKISKLYGDL
P17174	LGVGAYRTDDCHPWVLPVVKK
P63040	TRPKKAIPPGCGDEPEEEDES
Q9UNM6	VKSSDEAVILCKTAIGALKLN
Q9UNM6	YYKDALRFLGCVDIKDLPVSE
Q99832	GGERYNFFTGCPKAKTCTFIL
Q99832	FFTGCPKAKTCTFILRGGAEQ
Q99832	KALEIIPRQLCDNAGFDATNI
Q8R3F5	PQEDLDRTVHCQPAVFVASLA
Q8R3F5	MLPVSGGFHTCLMEPAVDPLM
Q61753	VLISDSLDPCCRKILQDGGLQ
Q61753	QGTSLKNAGTCLSPAVIVGLL
Q60598	HEYQSKLSKHCSQVDSVRGFG
P07724	ATDLTKVNKECCHGDLLECAD
P07724	TDLTKVNKECCHGDLLECADD
P07724	KECCHGDLLECADDRAELAKY
P07724	QATISSKLQTCCDKPLLKKAH
P07724	ATISSKLQTCCDKPLLKKAHC
P07724	AKKYEATLEKCCAEANPPACY
P07724	KKYEATLEKCCAEANPPACYG
P07724	KCCAEANPPACYGTVLAEFQP
P07724	CTLPEDQRLPCVEDYLSAILN
P07724	KTPVSEHVTKCCSGSLVERRP
P07724	TPVSEHVTKCCSGSLVERRPC
P07724	CSGSLVERRPCFSALTVDETY
P07724	AETFTFHSDICTLPEKEKQIK
P07724	TCCKAADKDTCFSTEGPNLVT
Q3UZY0	HHSGLLRRAFCIWKESTQGFR
Q922B1	SDKQREEHYFCKDFIKLKKIP
Q922B1	SLLGGGGVDGCIHRAAGSLLT
Q922B1	LTDECRTLQNCETGKAKITCG
Q922B1	NCETGKAKITCGYRLPAKYVI
Q922B1	TASQAAELRSCYLSSLDLLLE
Q922B1	EHRLRSVAFPCISTGVFGYPN
P23610	QERDARQRLVCPAAYGEPLQA
O75390	IRFRGFSIPECQKLLPKAKGG
O75390	DSMDLIAKLPCVAAKIYRNLY
P48507	LLNWGRLRKKCPSTHSEELHD
P48507	LVREFPDVLECTVSHAVEKIN
Q8NHW5	IIQLLDDYPKCFIVGADNVGS
Q8NHW5	AAARAGAIAPCEVTVPAQNTG
Q62523	QRQSVAVNESCGKCNQPLARA
Q9ER72	LHTGHLTIAGCKMSKSLKNFI
Q924M7	MASPRVFPLSCVVQQYAWGKV
Q924M7	GKVGSKSEVACLLASSDPLAQ
Q924M7	TEAMASALRNCFSHLMKSEKK
Q924M7	TPKFIDVPTLCEMLNYTPSPS
P62878	ISRWLKTRQVCPLDNREWEFQ
P61247	TTDGYLLRLFCVGFTKKRNNQ
P61247	DSIGKDIEKACQSIYPLHDVF
P93002	GVSECADENCCHVACRPAVDF
Q9WUA3	LPDEKIVKSNCNVAVINVGAP
P98078	VTDNRAFGYVCGGEGQHQFFA
P33937	VGTQQGRVVACQGDPDAPVNR
Q8K0Z7	EEEKNLFKFICDASSLHQVRK
Q9D6S7	ILVNMASFPECTAAAIKAIRE
P14780	ATLKAMRTPRCGVPDLGRFQT
P62736	EIVRDIKEKLCYVALDFENEM
P62736	VITIGNERFRCPETLFQPSFI
P62736	HETTYNSIMKCDIDIRKDLYA
Q9Z110	LRTEYGDLEVCIEVVDSVQEA
Q9CRB2	PEESEAQAEGCSEERTYKELL
Q91Z53	GRAALAQAADCEVEQWNSDDP
Q91Z53	QGVVGAHGLLCRLSDRVDKKL
Q91Z53	ELAVSLLLTTCRRLPEAIEEV
Q91Z53	PSHPLLTLKNCVILPHIGSAT
Q62188	RAITVASQTNCPLYVTKVMSK
Q62188	VTQGAGRFIPCSPFSDYVYKR
Q9D8B4	SYHEVPDGTQCHRKTYITTAL
Q9D8B4	DDPLNYFIGGCAGGLTLGART
Q9DB05	FGGSSKIEEACEIYARAANMF
Q9D404	VVGDEYKNIPCSVAAYVPRGP
Q60864	SAGNIDDALQCYSEAIKLDPQ
Q60864	ALEEKNKGNECFQKGDYPQAM
Q60864	YQKALDLDSSCKEAADGYQRC
Q60864	CKEAADGYQRCMMAQYNRHDS
P20337	QAFERLVDAICDKMSDSLDTD
Q9D0R2	FMADTDLDPGCTLNKKIRNAQ
P35505	GEGMSQAATICRSNFKHMYWT
P35505	DGDEVIITGHCQGDGYRVGFG
P35505	GDGYRVGFGQCAGKVLPALSP
B2RYG6	YIRKTRPDGNCFYRAFGFSHL
P16615	SRDRKSMSVYCTPNKPSRTSM
P16615	EWGSGSDTLRCLALATHDNPL
Q01518	ERALLVTASQCQQPAENKLSD
Q91WN4	KVHFGHKLSKCIPEEGVLTVL
Q91WN4	KCSPFHLKSHCVLMGDAAHAI
Q8CIB5	TPAHQLNLRGCEVTPDVNISG
Q12931	RAGTRNIYYLCAPNRHLAEHS
Q8TCG1	QLAVDIETRDCLQNTYNLNSV
Q8TCG1	NLNSVLAGVVCRSSHTDSVFL
Q8VBT1	NGPGKQDGERCSTSGQAPEQE
Q8VBT1	EQQSERNMKLCQENTELAEKL
Q8VBT1	SEGDSAVVPGCESREQPPPEV
Q53GI3	KNNELQNSARCSNLVLCQHIP
Q53GI3	NSARCSNLVLCQHIPKAERPT
Q64339	SSTVMLVVQNCSEPLSILVRN
Q64339	LLGEYGLKPQCTVIKHLRLRG
Q9JLJ2	ATGRVIATFACSGEKEVNLAV
Q9JLJ2	GKSPLIIFSDCNMENAVKGAL
Q8K010	CFGGAGGQHACAIARALGMDT
Q13541	IIYDRKFLMECRNSPVTKTPP
Q8NBI5	PLPPNYSYGLCPGNGTTKEEK
P62761	DGTIDFREFICALSITSRGSF
P10415	VAFFEFGGVMCVESVNREMSP
P10415	TLLSLALVGACITLGAYLGHK
Q9DCL9	KAAISNKITSCIFQLLQEAGI
Q9DCL9	LMGSTSDLGHCEKIKKACGNF
Q9CPV4	VLRHEEFEEGCKAACNGPYDG
Q9CPV4	RALLGYADNQCKLELQGIQGA
Q8BUV3	QATSRLSTASCPTPKQIRRPD
Q06830	FFYPLDFTFVCPTEIIAFSDR
Q06830	FQFTDKHGEVCPAGWKPGSDT
Q8C522	LLPQQAGFGECDRFFYKGTPP
Q9WVL0	PILYSYFRSSCSWRVRIALAL
P84095	KQIHAVRYLECSALQQDGVKE
Q7L5N1	PSDIHVHKQVCEIIESPLFLK
Q01995	ERLVEWIIVQCGPDVGRPDRG
P04906	VWLQGSLKSTCLYGQLPKFED
P04906	MVNDGVEDLRCKYGTLIYTNY
P62889	KAKLVILANNCPALRKSEIEY
P62889	SGNNIELGTACGKYYRVCTLA
P62889	GTACGKYYRVCTLAIIDPGDS
O75891	TEVGKHIMKSCAISNVKKVSL
P07335	GNMKEVFTRFCTGLTQIETLF
P07335	WNPHLGYILTCPSNLGTGLRA
Q7TMF3	VPPEWHRWLHCMTDDPPTTNP
Q9ESW4	WGGHWLYGKHCDNLLRRAACQ
Q9ESW4	KLLPRKLRFFCDPRKREQMLP
O00463	KDLKEHLSASCQFRKEKCLYC
Q14764	RMVTVPPRHYCTVANPVSRDA
P02042	GTFSQLSELHCDKLHVDPENF
Q8VDN2	ADLRIISANGCKVDNSSLTGE
Q8VDN2	TRNIAFFSTNCVEGTARGIVV
Q8VDN2	VETLGSTSTICSDKTGTLTQN
Q8VDN2	WFALSRIAGLCNRAVFQANQE
Q8VDN2	GDASESALLKCIEVCCGSVME
Q8VDN2	KGAPERILDRCSSILLHGKEQ
Q8VDN2	NQVNPRDAKACVVHGSDLKDM
Q8VDN2	PQQKLIIVEGCQRQGAIVAVT
P42574	GKPKLFIIQACRGTELDCGIE
Q9CZ30	KKLKPEYDIMCKVKSWVIDQK
P55036	QAQQDAVNIVCHSKTRSNPEN
P55036	TVQPKGKITFCTGIRVAHLAL
P29401	CATRNRTVPFCSTFAAFFTRA
P84243	LVGLFEDTNLCAIHAKRVTIM
Q6P4T2	ALGDQPRDILCGAADEVLAVL
Q6P4T2	QGSHFMANKRCQLPDGSFRRQ
Q9JIS5	FVLPSAEKDMCLSDSNKGMLG
Q9WVQ5	ERIQPEDMFVCDINEQDISGP
Q9WVQ5	PASKKLKKSQCTPLFMNAYTM
Q9WVQ5	HQEMIKGIRKCTSGGYYRYDD
Q9WVQ5	AHAMNEYPDSCAVLVRRHGVY
Q9D967	IIDVGRLGVTCIHIRDGMSLQ
Q8LF48	TVPIRTVNRQCSSGLQAVADV
Q9EST5	AAVRELVLDNCKAMDGKIEGL
Q9EST5	DCLKSLDLFGCEVTNRSDYRE
P42704	SARLQWFCDRCVANNQVETLE
Q9UBF2	APAVSVLQLFCSSPKPALRYA
Q9UBF2	AMKHPSAVTACNLDLENLITD
Q8K2C6	PNPGHLAIAQCEARLRDQGRR
Q8K2C6	DRFRFHFPGPCGKTLPEALAP
Q62277	LHQVYFDAPSCVKGGTTKIFL
P32067	EKMTALEAKICHQIEYYFGDF
P48039	NITGIAINRYCYICHSLKYDK
P48039	GIAINRYCYICHSLKYDKLYS
P00888	PNYSPADVAQCEKEMEQAGLR
Q9D826	FSDIQDVQILCHFVRDHLPGL
Q9D826	LRAEPDIMERCMYTNTPDEHF
Q9D826	NTPDEHFILDCHPKYDNIVIG
P97478	ALLGKEGAMACTVAVEESIAN
P23508	LLEKKLAKAQCEQSHLMREHE
P63318	YNVPVADADNCSLLQKFEACN
P63318	NCSLLQKFEACNYPLELYERV
P80313	KVEQRKMLEKCAMTALSSKLI
P80313	TQYFADRDMFCAGRVPEEDLK
P80313	GGERYNFFTGCPKAKTCTIIL
P80313	FFTGCPKAKTCTIILRGGAEQ
P80313	NALTAASEAACLIVSVDETIK
Q8BK64	AVRVENEEGKCEVTEVNKLDG
Q9Y272	MKLAAMIKKMCPSDSELSIPA
Q61699	RNDAKNAVEECVYEFRDKLCG
P51859	SRSNRQKEYKCGDLVFAKMKG
P97821	YFRIRRGTDECAIESIAVAAI
P51410	RKELATVRTICSHVQNMIKGV
P51410	RRVRMRTGVACSVSQAQKDEL
P05977	LLAGQEDSNGCINYEAFVKHI
P02769	LIAFSQYLQQCPFDEHVKLVN
P02769	DDRADLAKYICDNQDTISSKL
P02769	ECCAKDDPHACYSTVFDKLKH
P02769	CTKPESERMPCTEDYLSLILN
P80318	KVISRWSSLACNIALDAVKTV
P80318	KIPGGIIEDSCVLRGVMINKD
P80318	FITDCKDPKACTILLRGASKE
P80318	ERNLQDAMQVCRNVLLDPQLV
P80318	EVIPRTLIQNCGASTIRLLTS
P80318	SLRAKHTQESCETWGVNGETG
Q9WUB3	GNGGLGRLAACFLDSMATLGL
Q9WUB3	YEFGIFNQKICGGWQMEEADD
Q9WUB3	DKAWDVTVKTCAYTNHTVLPE
Q9WUB3	AVKRINMAHLCIAGSHAVNGV
Q9WUB3	GITPRRWLVLCNPGLAEVIAE
Q9WUB3	VFADYEEYIKCQDKVSELYKN
Q99P30	DFDLHDLIPSCERTFLWRYSL
P02088	LTDAEKAAVSCLWGKVNSDEV
P02088	GTFASLSELHCDKLHVDPENF
O23255	TKSKFDNLYGCRHSLPDGLMR
O23255	VMIAGKVAVICGYGDVGKGCA
P61626	YRGISLANWMCLAKWESGYNT
P53041	NRSLAYLRTECYGYALGDATR
P53041	GRSISKRGVSCQFGPDVTKAF
P47809	LLDRSGNIKLCDFGISGQLVD
Q6AYK8	TDAILATLMSCTRSVYSWDIV
O00151	HLEAQNRIKGCTDNLTLTVAR
Q60605	TGDGKILYSQCGDVMRALGQN
Q3ULJ0	VIPHQFIHKICDEITGRVPEK
Q3ULJ0	KNIVAVGAGFCDGLRCGDNTK
P42932	KAHEILPELVCCSAKNLRDVD
P42932	VKDAKIAVYSCPFDGMITETK
P42932	AKQITSYGETCPGLEQYAIKK
P00505	QGYRYYDPKTCGFDFTGAVED
Q9ULC4	KFDEKENVSNCIQLKTSVIKG
O35309	QTRDKLELSFCKSRNGGGEVE
Q16658	VFRGEHGFIGCRKVTGTLDAN
Q791T5	KETSYEMMMQCVSRMLAHPLH
Q791T5	AHPLHVISMRCMVQFVGREAK
Q791T5	YSPVFKSWIHCWKYLSVQGQL
Q8BHP7	TSEGSDCRCKCIMRPLSKDAC
Q9ERK4	AQSLHKLSTACPGRVPSMVST
Q9DAW6	HKSLRSLNNFCSQIGDDRPIS
Q91V83	NDESPEVQARCSTVLRRLADQ
P14854	MTAKGGDISVCEWYQRVYQSL
P43235	PVKNQGQCGSCWAFSSVGALE
Q9WTZ1	AICRVQVMDACLRCQAENKQE
O55126	KLQFHNVKPECLDAYNKICQE
O55126	PECLDAYNKICQEVLPKIHEG
O55126	PKIHEGKQYPCTLVGTWNTWY
Q13868	GSVERVNKLICVKALKTRYIG
Q99K48	RGKQLRVRFACHSASLTVRNL
P05455	EMKSLEEKIGCLLKFSGDLDD
P05125	AGPRSLRRSSCFGGRIDRIGA
P08142	DRAIGKTEQFCPNAKIIHVDI
Q9EQF5	GITGPEGHELCRPEAVEAEAT
Q9EQF5	RAITIASAVNCPLYVVHVMSK
Q9EQF5	YKRIKQRDQTCTPVPVKRAPY
Q14145	YVQALLRAVRCHSLTPNFLQM
Q14145	PNFLQMQLQKCEILQSDSRCK
Q9D6Y7	HTRNPTYKEVCSEKTGHAEVV
Q8VCN5	EFGLKISFVDCSKTKLLEAAI
Q8VCN5	PTLKLADIGACAQIVHKRGDI
Q99LD8	LSDVTLVPVSCSELEKAGAGL
P00784	PVKNQGSCGSCWAFSAVVTIE
P01027	RVELLHNPAFCSMATAKNRYF
Q9WUM5	IYIDKNTKIICQGFTGKQGTF
Q9WUM5	QGTTRLIGPNCPGVINPGECK
Q9WUM5	NCPGVINPGECKIGIMPGHIH
Q00981	AHDSVAQEGQCRVDDKVNFHF
P16015	AKTILNNGKTCRVVFDDTYDR
P16015	EAPFTHFDPSCLFPACRDYWT
P16015	HFDPSCLFPACRDYWTYHGSF
Q61733	PIRLFMELVTCGLSKNPYLSV
Q9CQL4	YPAFIVNLIKCQVELNRKVLV
P27816	PETVTGTGKKCSLPAEEDSVL
Q9SRZ6	ATKKYNVAIKCATITPDEGRV
Q9SRZ6	LKSEGGYVWACKNYDGDVQSD
Q9SRZ6	LDFTEKLEAACVGTVESGKMT
P30427	QTYLELSEQECEWEEITISSS
Q15527	RLQTDARKVRCILTGHELPCR
Q15527	RCILTGHELPCRLPELQVYTR
O54803	AAWLGMVTFLCDLLLLYVDRE
O35286	SLPGPKRGVACTQPRRVAAMS
O35286	EVGYSIRFEDCSSAKTILKYM
Q13907	NPDPNEIKSYCYVSKEELKEL
P62874	KNQIRDARKACADATLSQITN
P62874	ELAGHTGYLSCCRFLDDNQIV
P62874	LAGHTGYLSCCRFLDDNQIVT
P62874	PDTRLFVSGACDASAKLWDVR
P62874	LLLAGYDDFNCNVWDALKADR
P62874	VLAGHDNRVSCLGVTDDGMAV
P31749	KYSFQTHDRLCFVMEYANGGE
P31749	GHIKITDFGLCKEGIKDGATM
P31749	IKDGATMKTFCGTPEYLAPEV
Q12904	DVSRLDLRIGCIITARKHPDA
Q9CR21	IPDIDAEKLMCPQEIVDYIAD
P30275	HLTPAVYARLCDKTTPTGWTL
P30275	TTPTGWTLDQCIQTGVDNPGH
P30275	WNERLGYILTCPSNLGTGLRA
P09671	KEQGRLQIAACSNQDPLQGTT
P58059	ISRRRYYEKPCRRRQRESYET
P39023	TVFAEHISDECKRRFYKNWHK
Q9QYJ0	YPPGKVIEPGCVRVVRGEGMP
Q64442	SVSLGNKVLVCGAGPVGMVTL
P10896	GGKGQGKSFQCELVMAKMGIN
O35831	IRLEHEEGAPCTAIREVSLLK
Q08163	ERALLVTASQCQQPAGNKLSD
Q64337	VVGTRYKCSVCPDYDLCSVCE
P14866	SLNGADIYSGCCTLKIEYAKP
P14866	LNGADIYSGCCTLKIEYAKPT
P14866	NFMFGQKLNVCVSKQPAIMPG
P70663	YFGACKSIPACTDFEVAQFPL
Q99N94	GEATVKFLRSCHLEVGMKNNV
Q9QXE0	EDSIRKLVEQCSLPFLPTPMG
Q9QXE0	KGVVPDNHPNCVGAARSRALQ
Q9QXE0	MDIGRTMLQNCLPRHRLDAGS
Q9QZD9	HVLTGSADNSCRLWDCETGKQ
Q61316	ETIANEYSDRCTPACVSFGPK
Q61316	NEYSDRCTPACVSFGPKNRSI
Q61316	MDATQIAGLNCLRLMNETTAV
Q61316	LNADEAVTRGCALQCAILSPA
Q61316	EAVTRGCALQCAILSPAFKVR
Q61316	NSPAEEGLSDCEVFPKNHAAP
Q9DBG3	ENELQFQIKECHLNADTVSSK
Q9WV48	LPLHVRFLENCQARPPPAGTR
Q60932	GYKREHINLGCDVDFDIAGPS
Q60932	AAKYQVDPDACFSAKVNNSSL
Q9D6N1	QQLARFRSLLCTAEGESAAFL
Q00610	MFDRHSSLAGCQIINYRTDAK
Q00610	RANVPNKVIQCFAETGQVQKI
Q00610	DVHFKYIQAACKTGQIKEVER
Q00610	YCEKRDPHLACVAYERGQCDL
Q00610	LACVAYERGQCDLELINVCNE
Q00610	GQCDLELINVCNENSLFKSLS
Q00610	LDRAYEFAERCNEPAVWSQLA
P11716	SKQRRRAVVACFRMTPLYNLP
Q99LY9	CHAFEKEWIECAHGIGGTRAK
Q99LY9	CKIEFDDFEECLLRYKTMRRM
Q9JHU4	FKVQYPQSQACKMSHVRDLPP
Q9JHU4	VTGLKLQGATCSNNKLSLSNA
Q99700	EGVFKTYSPKCDLVLDAAHEK
Q6P1X6	YEAAFPFLSPCGRERNFLRCE
Q921H8	TVPLSTVNRQCSSGLQAVANI
Q921H8	RLLESEKARDCLTPMGMTSEN
Q921H8	GAIALGHPLGCTGARQVVTLL
Q8BVQ5	RVSMVGQVKQCEGITSPEGSK
Q8BVQ5	FRGLSNLFLSCPIPKLLLLAG
Q7KZF4	ETVPAFSERTCATVTIGGINI
Q922E4	LLNHFKVDLVCHGKTEIVPDR
P61922	IQNAEAVHFFCNYEESRGNYL
P61922	TTDNQQEEARCLEEVEDLIVK
P61922	ISRVRGRGTFCSFDTPDEAIR
P16546	MGNSLIERGACAGSEDAVKAR
Q9D023	WAPIMKWGLVCAGLADMARPA
P05063	TQGLDGLLERCAQYKKDGADF
P05063	ANVLARYASICQQNGIVPIVE
P05063	LPDGDHDLKRCQYVTEKVLAA
P05063	ASLNLNAINRCPLPRPWALTF
P24636	WIPNNVKSSVCDIAPKGLKMA
P52840	YARIPFLEFSCPGVPPGLETL
Q11011	AEVSPINYSLCLKPDLLDFTF
Q4G0N4	NRVFSSSRQRCFSSKVCVRSR
Q3U1J4	TGIIGIIDPECRMIGLRLYDG
Q3U1J4	ERQGQGQLVTCSGAFKEGSLR
Q91V92	TGKELLYKYICTTSAIQNRFK
Q91V92	PATVGGIKPGCFKIGNTGGML
Q91V92	RKPASFMTSICDERGQELIYA
O15523	GQQIRDLERGCHLLVATPGRL
O75874	AIKKHNVGVKCATITPDEKRV
O75874	GGTVFREAIICKNIPRLVSGW
O75874	AGFMTKDLAACIKGLPNVQRS
O43175	ALVDHENVISCPHLGASTKEA
O43175	QGTSLKNAGNCLSPAVIVGLL
P25444	NKIGKPHTVPCKVTGRCGSVL
P25444	HTVPCKVTGRCGSVLVRLIPA
P25444	IDDCYTSARGCTATLGNFAKA
Q99KR7	TFHRVIPAFMCQAGDFTNHNG
Q99KR7	PNTNGSQFFICTIKTDWLDGK
Q64459	KIMQNFSFQPCKETQIPLKLS
P56399	WLNLTDGSILCGRRYFDGSGG
Q7Z6M4	VQQVTKILHSCPSVLREDLGQ
P97372	NLFQEADDFLCTFLPRKIISL
Q9CQJ8	KRALRHLESWCIHRDKYRYFA
Q9CQJ8	IHRDKYRYFACLMRARFEEHK
Q9CQJ8	RYECYKVPEWCLDYWHPSEKA
P10833	PTIEDSYTKICTVDGIPARLD
P38647	VGIDLGTTNSCVAVMEGKQAK
P38647	DGQTQVEIKVCQGEREMAGDN
P38647	EFKDQLPADECNKLKEEISKM
Q99961	QNFIDPLQNLCEKDLKEIQHH
Q99961	RSMPPLDQPSCKALYDFEPEN
P06151	TPKIVSSKDYCVTANSKLVII
P06151	FPKNRVIGSGCNLDSARFRYL
P06151	INEDVFLSVPCILGQNGISDV
Q3TCJ1	VEKSERVVESCQAEVNKLRRQ
P02463	RHSQTTDDPLCPPGTKILYHG
P02463	HGQDLGTAGSCLRKFSTMPFL
O95573	LLGGNIRLLLCGGAPLSATTQ
O95573	FEDENGQRWLCTGDIGEFEPD
O95573	GDIGEFEPDGCLKIIDRKKDL
Q9D1E6	LLGSYPVDDGCRIHVIDHSGV
P51881	ADKQYKGIIDCVVRIPKEQGV
P51881	SGGAAGATSLCFVYPLDFART
P51881	AEREFKGLGDCLVKIYKSDGI
P51881	TDIMYTGTLDCWRKIARDEGS
Q9R0Q7	NFEKSKLTFSCLGGSDNFKHL
Q9R0Q7	KHLNEIDLFHCIDPNDSKHKR
P35282	SFKVVLLGEGCVGKTSLVLRY
Q8BMF4	TRDVPVGSIICITVEKPQDIE
Q8BMF4	TRDVPLGAPLCIIVEKQEDIA
Q8BMF4	DFIIKASALACLKVPEANSSW
Q8BMF4	FSAIINPPQACILAIGASEDK
Q8BMF4	VASVMSVTLSCDHRVVDGAVG
P62830	LGLPVGAVINCADNTGAKNLY
Q8CGC7	LTSAINELNHCLSLRTYLVGN
Q8CGC7	KKGSQFGQSCCLRAKIDMSSN
Q8CGC7	KHEELMLGDPCLKDLKKGDII
Q8CGC7	ERPAPAVSSTCATAEDSSVLY
Q8CGC7	LEVGPRDMKSCQFVAVRRDTG
Q80X90	IEYDDQNDGSCDVKYWPKEPG
Q80X90	ILSPSRKVVPCLVAPVAGREC
Q80X90	ITNPSGASTECFVKDNADGTY
Q80X90	VKIAGPGLSSCVRACIPQSFT
Q80X90	IEGPSKAEISCIDNKDGTCTV
Q80X90	IQTEDLEDGTCKVSYFPTVPG
Q80X90	APAVATVGSICDLNLKIPEIN
Q80X90	PVIAPSDDARCLTVLSLQESG
P19536	PSISNKRIVGCICEEDNCTVI
P19536	ISNKRIVGCICEEDNCTVIWF
P19536	IVGCICEEDNCTVIWFWLHKG
P19536	FWLHKGESQRCPNCGTHYKLV
P19536	HKGESQRCPNCGTHYKLVPHQ
P62908	YAEKVATRGLCAIAQAESLRY
P62908	LLGGLAVRRACYGVLRFIMES
P62908	RFIMESGAKGCEVVVSGKLRG
P62746	EKWVPEVKHFCPNVPIILVAN
P62746	VRIQAYDYLECSAKTKEGVRE
Q8K0G5	TAGRWSPHHNCTQVATASDTT
Q9CPU4	TDPENGHMFNCIQRAHQNTLE
P01833	YWCRQGARGGCITLISSEGYV
P01833	LRLSDAGQYLCQAGDDSNSNK
P01833	RKESKSIKYWCLWEGAQNGRC
P01833	CLWEGAQNGRCPLLVDSEGWV
P01833	VTRADEGWYWCGVKQGHFYGE
O55081	HQIQQRFEELCSRLNMDEAAR
O08553	RSITIANQTNCPLYVTKVMSK
O08553	LEYNIFEGMECRGSPLVVISQ
O08553	VPRGLYDGPVCEVSVTPKTVT
Q16623	NATQSDYRERCKGRIQRQLEI
Q99MR6	YPNEDEMPNRCGIIHVRGPMP
Q9CZR8	RRKTGYSFVNCKKALETCGGD
Q9CZR8	FVNCKKALETCGGDLKQAEDW
Q9CZR8	QQVALGTMAHCQNLTDRLSTY
Q9CZR8	VLGKYGALVICETPEQIANLE
Q9CZR8	VTVVDFVRFECGEDEQVAEAE
O70305	EEKYTAVQRNCSDREGHGPNT
P46821	TSAVKEKTATCHSSSSPPIDA
P50247	TKSKFDNLYGCRESLIDGIKR
P50247	VAGYGDVGKGCAQALRGFGAR
P60981	KKKFQGIKHECQANGPEDLNR
P60981	ANGPEDLNRACIAEKLGGSLI
P31943	ADEVQRFFSDCKIQNGAQGIR
P31943	FVRLRGLPFGCSKEEIVQFFS
P31943	SDRFGRDLNYCFSGMSDHRYG
P70460	TTSEAHPSTPCSSDDSDLERV
Q04446	RGYESFGVHRCADGGLYCKEW
Q04446	VHRCADGGLYCKEWAPGAEGV
P62754	KLNISFPATGCQKLIEVDDER
P62754	VRLLLSKGHSCYRPRRTGERK
Q8BMS4	LSGMKILDVGCGGGLLTEPLG
Q9H2C0	LKERRFGAVACGVAMELYVFG
Q01320	TLQAKSFGSTCQLSEKFIKAA
Q01320	SEKFIKAAIGCGIVESILNWV
Q01320	KVFKLQSSLTCNSMVLFDHVG
P97351	LITEDVQGKNCLTNFHGMDLT
P97351	HGMDLTRDKMCSMVKKWQTMI
P97351	TTDGYLLRLFCVGFTKKRNNQ
P97351	DSIGKDIEKACQSIYPLHDVF
P68032	EIVRDIKEKLCYVALDFENEM
Q96AB3	VLPGSSVLFLCDMQEKFRHNI
Q96AB3	SRPQLRSVLLCGIEAQACILN
Q96AB3	VLLCGIEAQACILNTTLDLLD
P10809	YFINTSKGQKCEFQDAYVLLS
P10809	VEEGIVLGGGCALLRCIPALD
P10809	VLGGGCALLRCIPALDSLTPA
Q9CQS4	AHPCIVLRRQCQVNYHARHYH
P62703	PSTGPHKLRECLPLIIFLRNR
P0AFC7	QADLMVVAGTCFTKMAPVIQR
O08756	ESQAKKLGESCIFAPANVTSE
O08756	KFGRIDVAVNCAGIAVAIKTY
P17426	DAAVKGRLVECLETVLNKAQE
P17426	IIQTKALQVGCLLRLEPNAQA
Q64514	PIHRVALAEACRKQEEFDIAN
Q64514	VWHDGETWRACVDSNENGDLS
Q64514	LREGLHYTEVCGYDIASPNAG
O88342	YRLATGSDDNCAAFFEGPPFK
O88342	IYDGKTGEKVCALGESKAHDG
O88342	VIKGHSKSIQCLTVHRNGGKS
O88342	TVNESEQLVSCSMDDTVRYTN
Q9CXT8	RIVLAAAGGVCHNELLELAKF
Q9CXT8	HVVQNEWKRLCTDVTESEVAR
Q9CXT8	LLQLDGSTPICEDIGRQMLCY
P51174	KFIPQMTAGKCIGAIAMTEPG
P51174	HKLAELKTHICVTRAFVDSCL
P51174	ICVTRAFVDSCLQLHETKRLD
P61620	IKFLEVIKPFCVILPEIQKPE
O14983	RSLPSVETLGCTSVICSDKTG
O14983	VETLGCTSVICSDKTGTLTTN
Q9ET26	NFDQEGLVEHCKLTHSTDTKS
Q15121	LEDLEQLKSACKEDIPSEKSE
P62932	KTDPIRLTSMCQPQEKARESL
P18206	PPAFIKVENACTKLVQAAQML
P18206	GPYRQDLLAKCDRVDQLTAQL
P18206	KRIRTNLLQVCERIPTISTQL
Q9CQ75	LGLREIRVHLCQRSPGSQGVR
Q9CQ75	HPNLPILIRECSEVQPKLWAR
Q9EPL8	SELGYMRARACWVLHYFCEVK
Q9EPL8	LQCKGRGIDQCIPLFVEAALE
Q61184	KEYKKIIVSLCTAKMFFVESS
Q8C7B8	FILGHLETRQCELASTMLTAA
Q9Z0N1	LDDPSCPRPECYRSCGSSTPD
Q9Z0N1	SCPRPECYRSCGSSTPDEFPT
Q9Z0N1	IRSFDVNKPGCEVDDLKGGVA
Q9Z0N1	GVGTKIDPTLCRADRMVGQVL
Q9Z0N1	LGKIVLTNPVCTEVGEKIALS
P98192	KIFKQIFSKVCVNEEGIQKLQ
O15260	KQYLPHVARLCLISTFLEDGI
Q61024	ASVEMVKYHHCTDEPLHAIYD
P41216	ATRPKALKPPCDLSMQSVEIA
P41216	RGIQVSNNGPCLGSRKPNQPY
P41216	SYKEVAELAECIGSGLIQKGF
P41216	LEGVENKLTPCLKIIVIMDSY
P41216	GSDLVERGKKCGVEIISLKAL
P41216	PPEPEDLAIICFTSGTTGNPK
P41216	MITHQNIINDCSGFIKATESA
P41216	YLASKGEGEVCVKGANVFKGY
P41216	RGLQGSFEELCRNKDINKAIL
P97379	HKVLSLNFSECHTKIRHVDAH
P62264	MLAAQDVAQRCKELGITALHI
Q80TL4	TFQRCKVIPDCSLTLEDFVRY
Q80TL4	FCKRLTEAPSCSVSISHVGPI
Q8R127	SLSSEVGVIICDISNPASLDE
Q8R127	MAKQAKLVLNCVGPYRFYGEP
Q8R127	KLKRRWPVSYCRELNSYSIPF
P56382	GLSYIRFSQICAKAVRDALKT
P08839	FAAYKAVAEACGSQAVIVRTM
Q9WV35	YSSGRNKTFLCYVVEVQSKGG
P08133	AISGIGTDEKCLIEILASRTN
P57780	VHKPPKVQEKCQLEINFNTLQ
P57780	GALGPEEFKACLISLGYDVEN
Q9HCS7	LYERALKLLPCSYKLWYRYLK
O00232	KHYRAIYDTPCIQAESEKWQQ
P33198	SLGLMTSVLVCPDGKTIEAEA
P33198	SGAMTKDLAGCIHGLSNVKLN
Q8VCT3	TYRVGEGPGVCWLAPEQTAGK
Q8VCT3	QAVLNRAFFPCFDTPAVKCTY
P17918	NLTSMSKILKCAGNEDIITLR
P17918	QLGIPEQEYSCVIKMPSGEFA
P17918	SHIGDAVVISCAKNGVKFSAS
Q8BFP9	QFLDFGSVNACEKTSFMFLRQ
Q8BFP9	YKANHEADDWCVPSREPKDMT
Q497Q6	QDDEKRTLLQCETGKIYTMKE
Q3TL44	HNRAVLAQLGCPIKNLDALEN
P55072	RLGDVISIQPCPDVKYGKRIH
P55072	KGVLFYGPPGCGKTLLAKAIA
P55072	TLLAKAIANECQANFISIKGP
P55072	IFDKARQAAPCVLFFDELDSI
P29101	YVPTAGKLTVCILEAKNLKKM
Q9JK11	ANVESKVDRKCLEDSLEQKSL
P31949	KISSPTETERCIESLIAVFQK
Q9D8E6	RSGQGAFGNMCRGGRMFAPTK
Q9D8E6	NRRRIQRRGPCIIYNEDNGII
Q9D8E6	LAPGGHVGRFCIWTESAFRKL
P43006	SAGTLPVTFRCLEDNLGIDKR
P43006	TLAANGKSADCSVEEEPWKRE
Q9CQA3	MQTYEVDLNKCGPMVLDALIK
P45377	KHKPVTNQVECHPYLTQEKLI
P62821	LIGDSGVGKSCLLLRFADDTY
P62821	NVNKLLVGNKCDLTTKKVVDY
P62281	AIEGTYIDKKCPFTGNVSIRG
P62281	HKNMSVHLSPCFRDVQIGDIV
P62281	QIGDIVTVGECRPLSKTVRFN
Q8BJW6	PDGEHILTATCAPRLRVNNGY
Q9CQQ7	VQQEKETIAKCIEDLKLLAKK
P29218	MVLSNMEKLFCIPVHGIRSVG
Q8R2Y8	KMGKGKVAAQCSHAAVSAYKQ
P63101	QAERYDDMAACMKSVTEQGAE
P63101	EKIETELRDICNDVLSLLEKF
P08648	FAVNQSRLLVCDLGNPMKAGA
Q3UQ84	QYKGPAGTPECPVLIHRAVLG
P97823	QKLAGVTALSCWLPLRASFSQ
P97823	KIYEGMMHSSCQQEMMDVKHF
O08992	IKQGIREVILCKDQDGKIGLR
O08992	RNGLLTDHHICEINGQNVIGL
Q9Y3I1	RLQLLPESFICKEKLGENVAN
Q8QZT1	LGAGLPISTPCTTVNKVCASG
Q8QZT1	AIMMASQSLMCGHQDVMVAGG
Q8QZT1	DVYNKIHMGNCAENTAKKMNI
Q8QZT1	KPGEFGLASICNGGGGASALL
Q8R5G7	GLLRGDHLFLCPAPGPGPPAP
P0A853	FDVYTECRTLCVVQEGFPTYG
Q99497	AGLAGKDPVQCSRDVVICPDA
Q99497	PVQCSRDVVICPDASLEDAKK
P52503	VNEVEHRIIACDGGGGALGHP
P62631	IVEMVPGKPMCVESFSQYPPL
Q9D7B6	LCTMEKFASYCLTEPGSGSDA
Q9D7B6	QEEREDAVALCSMAKLFATEE
Q8WUM4	PSGGEEQAQYCRAAEELSKLR
Q80UW2	ELPATELVQACRLVCLRWKEL
P69897	REIVHIQAGQCGNQIGAKFWE
P69897	VSATMSGVTTCLRFPGQLNAD
P69897	VFDAKNMMAACDPRHGRYLTV
P69897	WIPNNVKTAVCDIPPRGLKMA
P19246	QKKAQALQEECGYLRRHHQEE
P19246	AQAEARDALKCDVTSALREIR
Q9UQM7	WISHRSTVASCMHRQETVDCL
Q8BU88	EPRRPAEIYHCRRQIKYSKDK
Q8BU88	GRFGIMEKVYCHYFVKLVEGP
Q9JHW2	EEDAGKLYNTCSVFGPDGSLL
Q9JHW2	DSFSTFDTPYCKVGLGICYDM
Q9JHW2	TPYCKVGLGICYDMRFAELAQ
Q9QYB1	AGSDGESIGNCPFSQRLFMIL
Q9QYB1	KIEEFLEEVLCPPKYLKLSPK
Q9QYB1	LDGDEMTLADCNLLPKLHIVK
Q9QYB1	AYSRDEFTNTCPSDKEVEIAY
A6NMY6	TDEDSLIEIICSRTNQELQEI
Q8R035	IPLDRLSISYCRSSGPGGQNV
P29350	LPHAGPIIVHCSAGIGRTGTI
P02749	MLHGDKVSFFCKNKEKKCSYT
Q9D8N0	FPNTNRWFLTCINQPQFRAIL
Q9D8N0	APAPEEEMDECEQALAAEPKA
Q99JY9	NTEPQFIIPSCIAIKESAKVG
Q99JY9	KAVKERYSYVCPDLVKEFNKY
Q99JY9	KDYEEIGPSICRHNPVFGVMS
P22315	IAFTQYPQYSCSTTGSSLNAI
P0A7V8	KSGVRAIDTKCKIEQAPGQHG
P80316	TTLGSKVINSCHRQMAEIAVN
P80316	VVDAKIAILTCPFEPPKPKTK
P80316	EAKRSLHDALCVIRNLIRDNR
P80316	KESNPALGIDCLHKGSNDMQY
Q9Z1Z2	VVGKTYGLWKCVLPEEDSGEL
P97494	CKGGNAVVDGCSKAQSSSEPA
Q9Z2U0	LQDERTVRKICALDDNVCMAF
Q9DCZ1	IKVGVGPGSVCTTRTKTGVGY
Q9DCZ1	LDILGGLRSTCTYVGAAKLKE
Q9NPA8	KELLRAKLIECGWKDQLKAHC
Q13951	EEFFRKLSRECEIKYTGFRDR
P11798	WISHRSTVASCMHRQETVDCL
Q9CQV5	LKRRANQVDICALVLRQLPAH
P62717	TLREYKVVGRCLPTPKCHTPP
P62717	VVGRCLPTPKCHTPPLYRMRI
P62717	MKKSSGEIVYCGQVFEKSPLR
P62717	DLTTAGAVTQCYRDMGARHRA
Q921M4	RERPGLGSNPCIPFFYRADEN
Q05431	KLRGLIAEKNCAPIMVRLAWH
Q8K0S0	RDRLPLLDIACNKFLTCSVED
Q9Y2X3	DPSGDSTLPTCSKKRKIEQVD
O08573	PRFEEGGYVVCNTKQNGQWGP
O08573	HLVDTIAVSGCLKLSFITFQN
O08573	DATRFHINLRCGGDIAFHLNP
O08573	FKVAVNGQHMCEYYHRLKNLQ
P07356	TDEDSLIEIICSRTNQELQEI
P07356	LENAFLNLVQCIQNKPLYFAD
P38060	SELFTRKNANCSIEESFQRFA
P38060	QKLLEAGDFICQALNRKTSSK
Q9CPP0	PVTMDSFFFGCELSGHTRSFT
P20595	YPGMRAPSFRCTDAEKGKGLI
Q8R016	VEKYGVVPKKCFPESHTTEAT
P36578	RSGQGAFGNMCRGGRMFAPTK
P36578	NRRRIQRRGPCIIYNEDNGII
P36578	LAPGGHVGRFCIWTESAFRKL
Q8BP67	GKVFQFLNAKCESAFLSKRNP
Q9D1P4	DFSDFLSIVGCTKGRHNSEKP
P60422	SGEMRKVEADCRATLGEVGNA
P21550	NAILGVSLAVCKAGAAEKGVP
P21550	RIAQAVEKKACNCLLLKVNQI
P21550	AQAVEKKACNCLLLKVNQIGS
P21550	IGSVTESIQACKLAQSNGWGV
P21550	TFIADLVVGLCTGQIKTGAPC
P21550	CTGQIKTGAPCRSERLAKYNQ
P53007	HPPRYRGIGDCVRQTVRSHGV
Q99683	GKAADIWSLGCTIIEMATGKP
P54071	ATQKYSVAVKCATITPDEARV
P54071	GGTVFREPIICKNIPRLVPGW
P54071	LKSSGGFVWACKNYDGDVQSD
P54071	SLGLMTSVLVCPDGKTIEAEA
P54071	IRFAQTLEKVCVQTVESGAMT
P54071	SGAMTKDLAGCIHGLSNVKLN
Q92879	RSQNPPQSKGCCFVTFYTRKA
Q92879	SQNPPQSKGCCFVTFYTRKAA
A2ASS6	SEGKIHRLQICDIKPRDQGEY
A2ASS6	RKAYSTVATNCHKTSWKVDQL
A2ASS6	TATNTAGSTSCQAHLQVERLR
A2ASS6	TLRMRSHRVPCGQNTRFILNV
P06801	QLNIHGLLPPCIISQELQVLR
P06801	IVYTPTVGLACQQYSLAFRKP
P06801	ERILGLGDLGCNGMGIPVGKL
P06801	FPGVALGVVACGLRHIDDKVF
Q9M5K2	AHKAEEDGVACVEFIAGKHGH
P13448	TLKNVIVCSLCSCTAWPILGL
P52825	DSQFRKTEVLCKDFENGIGKE
P52825	YGQTVATYESCSTAAFKHGRT
P52825	IRPASIFTKRCSEAFVREPSK
P52825	VGELQHMMAECSKYHGQLTKE
P52825	SGRNAREFLHCVQKCLEDMFD
P52825	AREFLHCVQKCLEDMFDALEG
Q91VM9	PFHDIPLKADCKEEHDIPRKK
Q9EQ20	KAEMDAAVESCKRAFPAWADT
Q9EQ20	FRGLQVVEHACSVTSLMLGET
Q9EQ20	LITPQAKERVCNLIDSGTKEG
Q9EQ20	IISNVKPSMTCYKEEIFGPVL
Q9Z0E0	EETSSLRKEVCQLLPFLVRYA
P61586	NRIGAFGYMECSAKTKDGVRE
P49841	PRTPPEAIALCSRLLEYTPTA
O14508	DGKFRLDSIICVKSKLKQFDS
O14508	YTSAPSLQHLCRLTINKCTGA
Q9SYT0	SSNQVLMEVACTRTSTQLLHA
P05793	LQGKKVVIVGCGAQGLNQGLN
O95816	DQKFQSIVIGCALEDQKKIKR
Q9CR76	TFWGWRQDTYCAVSDMIPLSE
Q9CQS2	KKFDPMGQQTCSAHPARFSPD
Q91W97	HKVVRRLVPNCDVRFLLSESG
O35643	ENEAQFQIRDCPLNTEAASNK
P28903	VAPILYMEGACGVRLNADDDV
P62839	HPNINSNGSICLDILRSQWSP
O55229	RRARPEELSVCPVSGGLSNLL
O43395	EPTVVTAALNCVGKGMDKKKA
P46660	SRSNVASTAACSSASSLGLGL
Q9R0Y5	GGPGSGKGTQCEKIVQKYGYT
Q93ZN2	RDVEEEIIPTCRELGIGIVAY
Q61425	GDEFVEKTLSCLSTSTDAASV
Q61425	QKTFESLVDFCKTLGKHPVSC
Q61425	CKTLGKHPVSCKDTPGFIVNR
A8C756	RTLAVLRLLACLEGKEGLRAE
P12970	ALCRKMGVPYCIIKGKARLGH
P12970	RLGHLVHRKTCTTVAFTQVNS
Q8CHT0	FNHAHKVAKFCYADKALLNRA
Q8CHT0	GDTVTSSEHLCGINFTGSVPT
Q8CHT0	FRTFPRLAGECGGKNFHFVHS
Q9ER88	GRKELRFLSNCNPEQLERLCA
P26599	SLDGQNIYNACCTLRIDFSKL
P26599	LDGQNIYNACCTLRIDFSKLT
Q9GZT4	YIVVPQTAPDCKKLAIQAYGA
Q92688	AAVRELVLDNCKSNDGKIEGL
P67984	KKQVLKFTLDCTHPVEDGIMD
P49023	SNPQDSVGSPCSRVGEEEHVY
P01859	KGPSVFPLAPCSRSTSESTAA
P01859	STSESTAALGCLVKDYFPEPV
P01859	EMTKNQVSLTCLVKGFYPSDI
P01859	SRWQQGNVFSCSVMHEALHNH
P11499	YVRRVFIMDSCDELIPEYLNF
P11499	VYMTEPIDEYCVQQLKEFDGK
P11499	EESKAKFENLCKLMKEILDKK
P00493	TVDFIRLKSYCNDQSTGDIKV
Q13155	LSLLVLHRLLCEHFRVLSTVH
Q6P3A8	YRYRSGDLFNCGSLTIRAPWG
Q6P3A8	SMAQEKLGVSCEVIDLRTIVP
Q6P3A8	EPFYIPDKWKCYDALRKMINY
P68104	NMITGTSQADCAVLIVAAGVG
P68104	SGTTLLEALDCILPPTRPTDK
P68104	IVDMVPGKPMCVESFSDYPPL
Q921S7	SLARRTSAQNCTLATTWNRES
Q9JKX6	PVLQRTLHHECVILVKQFRPP
Q1XH17	PQQKMQLQEACMRKEKTVAVL
Q1XH17	KPQTEFLMKFCLVTSRLQKIL
Q1XH17	VVSSSGRRVECSDQKAPPAGE
Q1XH17	PGPVYPIFDVCWHDKGKNAQP
P26641	FPNTNRWFLTCINQPQFRAVL
Q8VC74	AKRLNQEVAVCARQFGWSKRV
P62880	RNQIRDARKACGDSTLTQITA
P62880	ELPGHTGYLSCCRFLDDNQII
P62880	LPGHTGYLSCCRFLDDNQIIT
P62880	PDGRTFVSGACDASIKLWDVR
P62880	AFTTGSDDATCRLFDLRADQE
P62858	VLGRTGSQGQCTQVRVEFMDD
P21278	SDKIIYSHFTCATDTENIRFV
P32322	SLLINAVEASCIRTRELQSMA
Q8WVD5	AFWKVVVRVVCTKINKSSGIV
Q8WVD5	DLILPCAHSFCQKCIDKWSDR
P12004	NLTSMSKILKCAGNEDIITLR
P12004	SHIGDAVVISCAKDGVKFSAS
Q9UI32	GLLDRDLFRKCVSSNIVLLTQ
P30556	IVDTAMPITICIAYFNNCLNP
Q9D024	YNLWCSGRVCCEGMLIQLRFL
P50991	NLVKQIKKTGCNVLLIQKSIL
P50991	GSGKLLKITGCASPGKTVTIV
P50991	EAERSIHDALCVIRCLVKKRA
Q9WUB4	SVKIAPGAVVCVESEIRGDVT
Q9Z2Z6	QPPMYSGTLDCFRKTLMREGI
Q9Z2Z6	GIMTPGERIKCLLQIQASSGE
Q9Z2Z6	GENKYSGTLDCAKKLYQEFGI
Q9Z2Z6	MIRAFPANAACFLGFEIAMKF
Q64737	VGDLTSAGVRCFGPTAQAAQL
Q64737	WRAFTNPEDACSFITSANFPA
Q64737	GPNTGGMGAYCPAPQVSKDLL
Q64737	EFNCRFGDPECQVILPLLKSD
P23396	YAEKVATRGLCAIAQAESLRY
P23396	RFIMESGAKGCEVVVSGKLRG
O55091	CVIDENAKIFCIRVTDFMDDP
Q9JLV1	MTEAAQTDKQCGQMPATATTA
Q9JLV1	ERSQSPAASDCSSSSSSASLP
Q9JLV1	EVKVSSAPIPCPSPSPAPSAV
P07310	SIKGYTLPPHCSRGERRAVEK
P07310	GNMKEVFRRFCVGLQKIEEIF
P07310	WNEHLGYVLTCPSNLGTGLRG
Q9STY6	SKNVKNLEKVCTDLVRGAKDK
P47964	KFVRDMIREVCGFAPYERRAM
P17183	NAILGVSLAVCKAGAAERDLP
P17183	RIERAVEEKACNCLLLKVNQI
P17183	ERAVEEKACNCLLLKVNQIGS
P17183	IGSVTEAIQACKLAQENGWGV
P17183	TFIADLVVGLCTGQIKTGAPC
Q8BY89	AVYKVVDDTACPLLRKTCNPE
P30416	RLASHLNLAMCHLKLQAFSAA
P30416	NKAAKTQLAVCQQRTRRQLAR
O08715	ATQPKGKEESCVPASQETSLG
O43143	SLPGPKRGVACTQPRRVAAMS
Q9Z1Q5	AGSDGAKIGNCPFSQRLFMVL
Q9Z1Q5	LPKLHIVQVVCKKYRGFTIPE
Q9Z1Q5	AYAREEFASTCPDDEEIELAY
P08752	IHEDGYSEEECRQYRAVVYSN
P08752	RLWADHGVQACFGRSREYQLN
P08752	DTKEIYTHFTCATDTKNVQFV
Q9D0E1	LMDAEGKSRGCAVVEFKMEES
P28288	EVRSGANVLICGPNGCGKSSL
P84087	AEEKAALEQPCEGSLTRPKKA
P68372	REIVHLQAGQCGNQIGAKFWE
P68372	WIPNNVKTAVCDIPPRGLKMS
P35520	FGLKCELLAKCEFFNAGGSVK
P14873	EKTERTIKSPCDSGYSYETIE
P14873	IKTPEDGGYTCEITEKTTRTP
P14873	PPGLPVYLDLCYIPNHSNSKN
Q8CHP8	KAVRYLQQPDCLLVGTNMDNR
Q8CHP8	ENGRFIAGTGCLVRAVEMAAQ
Q8TEX9	LRAPAALPALCDLLASAADPQ
Q8TEX9	VFEEVFKLLECPHLNVRKAAH
P62070	PTIEDSYTKQCVIDDRAARLD
P62070	RVIRKFQEQECPPSPEPTRKE
Q78JT3	ENRASFQPPVCNKLMHQEQLK
Q13228	GPREEIVYLPCIYRNTGTEAP
Q13228	VDVDPKSPQYCQVIHRLPMPN
Q13228	NPDAAQGFVGCALSSTIQRFY
Q8R0Y6	GQSLFGQEVYCQLRKEGHEVV
Q8R0Y6	KLRGEDGESECVINYVEKAVK
Q8R0Y6	LMMLSWKTAACLAAGNTVVIK
Q8R0Y6	TEVGKHIMKSCALSNVKKVSL
P09606	KAMREENGLRCIEEAIDKLSK
P15626	LRYLARKHNLCGETEEERIRV
P15626	MDTRIQLAMVCYSPDFEKKKP
P15626	LDQHRIFEPKCLDAFPNLKDF
Q9R1P4	AGLTADARLLCNFMRQECLDS
Q9R1P4	RLLCNFMRQECLDSRFVFDRP
Q8VEK3	ASYGVSKGKVCFEMKVTEKIP
Q8VEK3	EKPYFPIPEDCTFIQNVPLED
Q8VEK3	AGFQRKAVVVCPKDEDYKQRT
Q8K0D5	YTMEYCRYQPCSPSTQEELIN
Q14003	TFEFLMRITFCPDKVEFLKSS
Q14152	ERAIVDAARHCDLQVRIDHTS
P45880	LVKLDVKTKSCSGVEFSTSGS
P45880	TGTLETKYKWCEYGLTFTEKW
O35226	QAQQDAVNIVCHSKTRSNPEN
O35226	TVQPKGKITFCTGIRVAHLAL
Q9UBK7	YDADDNVKIICLGDSAVGKSK
O88545	MAYLGTITKTCNTMNQFVNKF
Q9Z0S1	KADRLVQMSICSSLARKFPKL
Q9Z0S1	RSHSNQLVTDCISAMNPDTVL
Q9Z0S1	ASAYVFASPGCKKWDTCAPEV
Q9Z0S1	ASPGCKKWDTCAPEVILHAVG
P97300	PRAEDSGEYHCVYHFVSAPKA
P62701	PSTGPHKLRECLPLIIFLRNR
P62701	DFIKFDTGNLCMVTGGANLGR
Q4VXU2	GGHSKGFGFVCFSSPEEATKA
P04040	LVNANGEAVYCKFHYKTDQGI
P04040	VLNEEQRKRLCENIAGHLKDA
P98156	MRTCRINEISCGARSTQCIPV
P28650	SKAARTGLRICDLLSDFDEFS
Q5U458	KVIDVTVPLQCLVKDSKLILT
O54931	TQAAKEQKAPCVSESQSAGAG
P13804	AATRLGGEVSCLVAGTKCDKV
Q9EP69	VITKKMKVGECFNHAVWRATD
Q9EP69	KNAWADNANACAKQYAGTGAL
A3KMP2	LPLSTTSNEACKLFDATLTQY
A3KMP2	MFAKGNFPRACDLWEQILRDH
A3KMP2	QEASKSPGENCQHQLAKDVGL
A3KMP2	NQLLIHAAMTCTSSVHKNVAR
P22102	LVAPGNAGTACSEKISNTAIS
P22102	VGNLRSAGVQCFGPTAEAAQL
P22102	EFNCRFGDPECQVILPLLKSD
P08708	GNDFHTNKRVCEEIAIIPSKK
Q8NBU5	KGVLLYGPPGCGKTLIAKATA
P01871	SDWLGQSMFTCRVDHRGLTFQ
P01871	LNLRESATITCLVTGFSPADV
Q8K1I3	QRGYSVPTAACRSTVQMSKGQ
P53026	TIKFQMKKVLCLAVAVGHVKM
Q09666	EAEVPDVDLECPDAKLKGPKF
Q09666	GVEVPDVELECPDAKLKGPKF
Q09666	DVSGPKVDVECPDVNIEGPEG
O75153	LKDAAAFLLSCQIPGLVKDCM
P17655	GIEWKRPTEICADPQFIIGGA
P17655	IKSDGFSIETCKIMVDMLDSD
P47712	CPDLRFSMALCDQEKTFRQQR
Q3UHX9	FRGVGKKGQACVQLARILQYL
Q9Y4Z0	DGDKFWRMPECYIRGSTIKYL
Q07065	AAAAASSSASCSRRLGRALNF
O09131	GQIRVYSMRFCPFAQRTLMVL
O09131	GHLVTESVITCEYLDEAYPEK
O09131	QRLEALELKECLAHTPKLKLW
P50396	YRTDDYLDQPCLETINRIKLY
P50396	GEVARCKQLICDPSYIPDRVQ
P50396	PIKNTNDANSCQIIIPQNQVN
Q9ESM3	AAWKFSGLDQCDGGWLADGSV
Q91WJ8	PDSGGLPERSCMLTGTPESVQ
Q2TPA8	MLPNTGKLAGCTVFITGASRG
Q2TPA8	IEAAGGTALPCVVDVRDEQQI
Q2TPA8	TRGTYLTSKACIPFLKKSKVG
Q2TPA8	NLNPLWFKQHCAYTIAKYGMS
Q2TPA8	MLGGSGVENQCRKVDIIADAA
Q924X2	KVDISMGLVDCIQRCLPERYG
Q924X2	TSHATKIWAICVRLLSSRRPM
Q924X2	PVMALGMVPMCSYQMERMFNT
Q924X2	FFVTLDEDSHCYNPDDETSLS
Q924X2	LYGKALLHGNCYNRWFDKSFT
Q924X2	WFDKSFTLISCKNGLLGLNTE
Q924X2	QRLPWDIPEQCREAIENSYQV
Q924X2	KALADDVELYCFQFLPFGKGL
Q924X2	LAHFRDKGKFCLTYEASMTRM
Q924X2	REGRTETVRSCTNESAAFVQA
Q9H0F7	VTSVKVSQLLCLENIKDKPWH
P35487	GLRVNGMDILCVREATKFAAD
Q61151	LVDYITISRGCLTEQTYPEVV
Q9D0F6	GKVTEETVYTCTGHPLKTDIA
Q07009	VEWTGKWNDNCPSWNTVDPEV
Q05920	LSERADFAQACQDAGVRFIGP
Q05920	NYPDNVVFKFCEVAKENGMDV
Q05920	DMAGLLKPAACTMLVSSLRDR
Q80XN0	HSKGFLVFAGCLMKDKGDAGV
Q80XN0	DRLRTIQLNVCNSEEVEKAVE
Q80XN0	RMANPARSPYCITKFGIEAFS
Q80XN0	DEKIAKMETYCNSGSTDTSSV
Q8TAQ2	NCLSRPNIFLCPEIEPKLLGK
Q14240	SAIQQRAIIPCIKGYDVIAQA
P00966	YLLGTSLARPCIARKQVEIAQ
P00966	GNDQVRFELSCYSLAPQIKVI
Q14444	DLLEGKEKPVCGTTYKVLKEI
P97390	LTALLLSLKKCPMIRYQLSSE
P00558	IKAAVPSIKFCLDNGAKSVVL
P00558	LGKDVLFLKDCVGPEVEKACA
P00558	DCVGPEVEKACANPAAGSVIL
P00558	DEVVKATSRGCITIIGGGDTA
P00558	TIIGGGDTATCCAKWNTEDKV
P00558	IIGGGDTATCCAKWNTEDKVS
P16125	VVGVGQVGMACAISILGKSLA
P16125	LPKHRVIGSGCNLDSARFRYL
P16125	IENEVFLSLPCILNARGLTSV
Q13347	DNNEPYMKIPCNDSKITSAVW
P35918	LLSEKNVVKICDFGLARDIYK
Q9CR00	GIGMNEPLVDCEGYPRADVDL
Q9CR00	QVRTARHNIICLQNDHKALMK
Q02248	QNTNDVETARCTAGTLHNLSH
Q9DB27	KFVLSGANIMCPGLTSPGAKL
Q9DB27	IMAEGKQHALCVGVMKMSAED
P0A7L8	TKFHAGANVGCGRDHTLFAKA
Q99536	AAAASPPLLRCLVLTGFGGYD
Q9EQQ9	RANSSVVSVNCKGKDSEKIEE
Q9EQQ9	DPSVAKSMMACLLSSLKANGS
P30519	QDKGALEGSSCPFRTAMAVLR
Q8JZQ2	YTKEQLLDRMCMTLGGRVSEE
Q8K298	PFLSPLEGHICLKISCQVNSA
P62910	NVKELEVLLMCNKSYCAEIAH
P62910	EVLLMCNKSYCAEIAHNVSSK
Q8BZF8	SSIDLRDRQGCTMVVGSDGRY
Q8BZF8	NGILSTPAVSCIIRKIKAAGG
Q8BZF8	AGGIILTASHCPGGPGGEFGV
Q8BZF8	ISKTIEEYAICPDLRIDLSRL
P30681	MSSYAFFVQTCREEHKKKHPD
P08246	QGRRLGNGVQCLAMGWGLLGR
O00299	AGSDGAKIGNCPFSQRLFMVL
O00299	KRRTETVQKLCPGGQLPFLLY
O00299	LDGNELTLADCNLLPKLHIVQ
O00299	LPKLHIVQVVCKKYRGFTIPE
Q16555	VPRGLYDGPVCEVSVTPKTVT
P48500	GNWKMNGRKKCLGELICTLNA
P48500	GRKKCLGELICTLNAAKLPAD
P48500	DPKIAVAAQNCYKVTNGAFTG
P48500	KAIADNVKDWCKVVLAYEPVW
Q9DB77	YKNALANPLYCPDYRMGKITS
Q9R0P3	HSMGGHGALICALKNPGKYRS
Q9R0P3	ESKWKAYDATCLVKAYSGSQI
Q8BKY8	SISFTKTTFECTDYDLRQLVV
Q9WTP7	ALHELKTLTQCSWLLDGFPRT
P28474	AKAKEFGASECISPQDFSKSI
P35557	TTDCDIVRRACESVSTRAAHM
Q9D6J5	SPTPVSWDVMCKHLFGFVAFM
P46777	YARIEGDMIVCAAYAHELPKY
P46777	VGLTNYAAAYCTGLLLARRLL
Q3UH68	QLEAEAGAPHCGTNPQPAQDP
P52566	NVVVTRLTLVCESAPGPITMD
P07737	GVHGGLINKKCYEMASHLRRS
P61971	QLGAIYIDASCLTWEGQQFQG
P61971	AQDHQPTPDSCIISMVVGQLK
P28184	GCKCTNCKKSCCSCCPAGCEK
P28184	CKCTNCKKSCCSCCPAGCEKC
P28184	CTNCKKSCCSCCPAGCEKCAK
P28184	TNCKKSCCSCCPAGCEKCAKD
P28184	KSCCSCCPAGCEKCAKDCVCK
P63039	VEEGIVLGGGCALLRCIPALD
P80317	RAVKNAIDDGCVVPGAGAVEV
O95571	GCGRTDFQQGCAKTLYHSVHE
P09373	FGGIKMIEGSCKAYNRELDPM
P61164	GFAGDQIPKYCFPNYVGRPKH
Q9CQ48	PPGTRAQDIQCGLQSRHVALA
Q61553	LAADKDGNVTCEREVPDGDCR
Q61553	YFGGTEDRLSCFAQSVSPAEK
Q61553	KDELFALEQSCAQVVLQAANE
Q61553	NASCYFDIEWCDRRITLRASN
Q92945	QINKIQQDSGCKVQISPDSGG
Q92945	EMTFSIPTHKCGLVIGRGGEN
P09528	LATDKNDPHLCDFIETYYLSE
Q9WVK4	FGNAFLNRFMCAQLPNPVLDS
P70694	TFHRPELVRVCLEQSLKQLQL
P70694	KKPGLKYKPVCNQVECHPYLN
P70694	KYKPVCNQVECHPYLNQGKLL
P70694	YLNQGKLLDFCRSKDIVLVAY
Q9DC69	MGSQVIIPYRCDVYDIMHLRL
P62815	DIMGQPINPQCRIYPEEMIQT
Q9ERD7	REIVHIQAGQCGNQIGAKFWE
Q9ERD7	WIPNNVKVAVCDIPPRGLKMS
Q13363	ILKDVATVAFCDAQSTQEIHE
Q13363	TGRIPDSLKNCVNKDHLTAAT
Q9NZ32	VIDLGEAFTKCGFAGETGPRC
Q9NZ32	RRVVIIESVLCPSHFRETLTR
Q15369	MDGEEKTYGGCEGPDAMYVKL
O75131	EVERTERIKNCLNPQFSKTFI
Q60931	SGNLETKYKVCNYGLTFTQKW
Q99LC3	SRVITVDGNICSGKNKLAKEI
Q99LC3	RPLDIEFSGSCSLEKFYDDPK
Q99LC3	MYNQGYIRKQCVDHYNEIKRL
P68036	HPNIDEKGQVCLPVISAENWK
Q9Y277	SGNLETKYKVCNYGLTFTQKW
P43297	DYPYKGVDGTCDQIRKNAKVV
P43297	ARNIASSSGKCGIAIEPSYPI
O88441	VKNYSNLLAFCRRIEQHYFED
Q99J39	NLERVTWHSPCEVLQKISECE
Q99J39	PCEVLQKISECEAVHPVKNWM
Q99J39	SNNIQGIVKECPPTETEERNR
Q99J39	GRNELFTDSECQEISAVTGNP
Q99J39	QALQGPLMRLCAWYLYGEKHR
Q99J39	DSSLKGLTSSCGLMVNYRYYL
Q810U3	VDPRDNILIECEAKGNPAPSF
Q810U3	VILYNRTRLDCPFFGSPIPTL
Q810U3	IRKEDQGIYTCVATNILGKAE
Q9DBB8	LCLAAGKAVLCEKPMGVNAAE
P62753	KLNISFPATGCQKLIEVDDER
P48722	LNADEAVARGCALQCAILSPA
P48722	EAVARGCALQCAILSPAFKVR
P59665	CIAGERRYGTCIYQGRLWAFC
P50516	QNGYTPYDRFCPFYKTVGMLS
Q61543	YRIDRALNEACESVIQTACKH
Q61543	EACESVIQTACKHIRSGDPMI
P01834	QLKSGTASVVCLLNNFYPREA
P01834	ADYEKHKVYACEVTHQGLSSP
Q810L3	WMERSSLCPTCRCPVERICKN
P19838	KQRGFRFRYVCEGPSHGGLPG
P97314	RTVYHAEEVQCDGRSFHRCCF
Q8K1M6	QLITKFATEYCNTIEGTAKYI
Q8K1M6	TAKYIETSELCGGARICYIFH
Q8K1M6	RKLSAREQRDCEVIERLIKSY
P0A7S3	AKSNVPALEACPQKRGVCTRV
Q80UJ7	HKWRRMYMGECQGPGVRTDFE
Q80UJ7	VRVRKADNPQCLLGDFVTEFL
Q80UJ7	SLKAKFGTEKCEHEEEKEGLE
P14131	RKKTATAVAHCKRGNGLIKVN
P29317	LKFTTEIHPSCVTRQKVIGAG
Q8K4F5	GLLPQLGLVPCVLVGHSMGGK
P50580	SSSGVSVLSLCEKGDAMIMEE
O95372	TIRLPHVKYICPHAPRIPVTL
Q8CGY6	KLAKQCRKWLCNTAIDTRTRR
Q8BJU0	ELNPANAVYFCNRAAAYSKLG
Q8BJU0	LGNYVGAVQDCERAIGIDPGY
P24270	LVNADGEAVYCKFHYKTDQGI
P24270	GPNYLQIPVNCPYRARVANYQ
P24270	VANYQRDGPMCMHDNQGGAPN
P24270	QRSALEHSVQCAVDVKRFNSA
P24270	VLNEEERKRLCENIAGHLKDA
Q9JIF0	VEDLTFTSPFCLQVKRNDYVH
P19639	LRYLGRKHNLCGETEEERIRV
P19639	LDQYRMFEPKCLDAFPNLRDF
Q61074	AYLSQPNTVKCSGDGVGAPRL
Q5U3K5	AGHPRVAPQQCSEPETKWSST
P84091	MKSYLSGMPECKFGMNDKIVI
P84091	SGKQSIAIDDCTFHQCVRLSK
P84091	IAIDDCTFHQCVRLSKFDSER
P84091	PLNTSGVQVICMKGKAKYKAS
Q9D6R2	TFDLYANVRPCVSIEGYKTPY
Q9D6R2	LQKCREVAENCKDIKFNEMYL
Q9D6R2	FDHAAKIEAACFATIKDGKSL
Q9D6R2	LTKDLGGNAKCSDFTEEICRR
P16045	LNLGKDSNNLCLHFNPRFNAH
P16045	NAHGDANTIVCNTKEDGTWGT
Q7TPV4	STYVGTFLEGCQDDPKRQLTM
Q7TPV4	QVVRSVFGHICPHLTPRCLQL
Q7TPV4	MHHLCRARRYCHEVGPCAEAL
Q7TPV4	ARRYCHEVGPCAEALHAQVER
Q7TPV4	PSRPRHQAQACLMLQKTLSAR
Q7TPV4	KTLSARELRVCFEDPEWEQLI
Q9CQR2	FNGQFKTYGICGAIRRMGESD
P02091	GTFAHLSELHCDKLHVDPENF
Q9CQC9	LNARPLEVFMCSVLKRQGYGE
Q8R0Y8	YPFERMVFGACAGLIGQSASY
Q05683	KFTGGIGNKLCALLYGDSEKP
O60841	EEFKHIAVFPCKIKILPQYIF
Q13619	ELRRTLQSLACGKARVLIKSP
Q8R2L5	LSQFISPFTGCIYGRHITGLC
Q8R2L5	CIYGRHITGLCGKKQREITKA
P10518	LRPLVEAGLRCVLIFGVPSRV
P10518	EVALAYAKAGCQVVAPSDMMD
P10518	VMSYSAKFASCFYGPFRDAAQ
Q64511	SEKFFKAASNCGIVESILNWV
Q9DCB8	GEGQIRLTDSCVQRLLEITEG
Q9DCB8	FLRLQVEGGGCSGFQYKFSLD
Q61234	SLKMAYVSRRCTPTDPEPRYL
Q9EQK5	RMVTVPPRHYCIVANPVSRDA
P10637	PVDLSKVTSKCGSLGNIHHKP
P34914	DESYRKSSKACGANLPENFSI
P34914	IALKKKGFTTCIVTNNWLDDG
P34914	QFPEAPLPVPCNPNDVSHGYV
P34914	EIEEYAMELLCKEMVTFLDKL
P34914	PFLKRGHIEDCGHWTQIEKPT
P10605	TFDAREQWSNCPTIGQIRDQG
P10605	EGDTPRCNKSCEAGYSPSYKE
P10605	FFKILRGENHCGIESEIVAGI
Q8VBW6	LWNSQIPLLICRTYGLVGYMR
O70250	ESLWNQENRFCGWFDAELSEK
O70250	IKDAKIEFDICYTSVLKRAIR
O70250	AGLKPEELPTCESLKDTIARA
P68066	LLDSEKGEARCIVAKAGYAED
P12277	GNMKEVFTRFCTGLTQIETLF
O70370	YKSGVYDDPSCTGNVNHGVLV
O70370	IRMARNNKNHCGIASYCSYPE
O03042	AKNYGRAVYECLRGGLDFTKD
O03042	AVANRVALEACVQARNEGRDL
P01857	STSGGTAALGCLVKDYFPEPV
P01857	LMISRTPEVTCVVVDVSHEDP
Q80W21	LRYLGRKHNLCGETEEERIRV
Q80W21	MDNRMVLARLCYNADFEKLKP
Q80W21	LERNQVFEAKCLDAFPNLKDF
P11442	MFDRHSSLAGCQIINYRTDAK
P11442	PWLEARIHEGCEEPATHNALA
Q99020	YFTKFGEVVDCTIKMDPNTGR
P14231	DSIQAQKNDVCRPGRYYEQPD
P14231	VTPNVEVNVECRINAANIATD
Q9CY58	MPGHLQEGFGCVVTNRFDQLF
Q9Y3C8	TAKMYRGGKICLTDHFKPLWA
Q9CXY6	VPHIPFDFYLCEMAFPRVKPA
O70433	WHEGCFHCSRCGSSLVDKPFA
O70433	WHETCFTCQRCQQPIGTKSFI
O70433	WHNDCFNCKKCSLSLVGRGFL
P48347	KRVEDELAKVCNDILSVIDKH
P70388	RQTQGQKVKECQTELKYLKQN
Q8BKZ9	TQPSPQPQIPCPARKEHKGTA
Q8BKZ9	TVPHAYATADCDLGAVLKVRR
P58252	GKSTLTDSLVCKAGIIASARA
P58252	PDGKKLPRTFCQLILDPIFKV
P58252	PSPVTAQKYRCELLYEGPPDD
P58252	RYVEPIEDVPCGNIVGLVGVD
P58252	CLKDLEEDHACIPIKKSDPVV
P58252	ETVSEESNVLCLSKSPNKHNR
P58252	WDVAEARKIWCFGPDGTGPNI
P58252	FQWATKEGALCEENMRGVRFD
P58252	GGQIIPTARRCLYASVLTAQP
P58252	MEPIYLVEIQCPEQVVGGIYG
P19157	TWMQGLLKPTCLYGQLPKFED
P27695	PSGKPATLKICSWNVDGLRAW
P27695	WVKEEAPDILCLQETKCSENK
P56558	NHFIDLSQIPCNGKAADRIHQ
P60900	DEEQGPQVYKCDPAGYYCGFK
P60900	VYKCDPAGYYCGFKATAAGVK
Q9DCM2	NKLIENTDAACKYGAFGLPTT
P14174	FGGSSEPCALCSLHSIGKIGG
P14174	AQNRSYSKLLCGLLAERLRIS
Q96CW1	MKSYLSGMPECKFGMNDKIVI
P52272	LMDAEGKSRGCAVVEFKMEES
P52272	WKMLKDKFNECGHVLYADIKM
P52272	IKMENGKSKGCGVVKFESPEV
P54577	DVKKKLKKAFCEPGNVENNGV
P54577	LQADFKISEECIAQWKQTNFM
Q05144	KDIDSVKYLECSALTQRGLKT
Q78PY7	RGIVKMVLSGCAIIVRGQPRG
Q78PY7	LRKKLIGKEVCFTIENKTPQG
Q78PY7	NNPEQNRLSECEEQAKASKKG
Q78PY7	LVTVMLSGIKCPTFRRETDGS
Q78PY7	ETVPAFSERTCATVTIGGINI
P07585	RCQCHLRVVQCSDLGLDKVPK
Q8BGZ1	DGTIDFREFICALSVTSRGSF
Q96AG4	LPKATILDLSCNKLTTLPSDF
Q96AG4	NKLTTLPSDFCGLTHLVKLDL
Q96AG4	DPVLAKVAGDCLDEKQCKQCA
Q9CPY7	RADMGGAATICSAIVSAAKLN
Q9CPY7	PINIIGLAPLCENMPSGKANK
Q9CPY7	EGRLILADALCYAHTFNPKVI
Q9CPY7	FEHYTRQVIDCQLADVNNLGK
Q9CPY7	NLGKYRSAGACTAAAFLREFV
P21266	DTSYEEKRYTCGEAPDYDRSQ
P21266	IAAYLQSDQFCKMPINNKMAQ
Q14181	AGNISLKVLGCPEALTGSYKS
P61088	HPNVDKLGRICLDILKDKWSP
P50398	PIKNTNDANSCQIIIPQNQVN
Q16643	VGEDVPDARKCACASHVAKVA
Q7TQ48	QERGYPFNDVCQWFIDRADLI
P83868	NFEKSKLTFSCLGGSDNFKHL
P83868	KHLNEIDLFHCIDPNDSKHKR
Q9CZY3	ENRIYSLKIECGPKYPEAPPS
Q8TAT6	GKFVALENISCKIKSGCEGHL
Q61792	NYKGYEKKPYCNAHYPKQSFT
P46096	KEEQEKLGDICFSLRYVPTAG
Q9H257	CEAGSRELKRCKEENYDLAMR
Q949U7	FAVPGAFTPTCSQKHVPGFVS
Q9WU78	PSGGEEQAQYCRAAEELSKLR
O70145	MFNGQKGLVPCNYLEPVELRI
P54868	LQYMIFHTPFCKMVQKSLARL
O35459	NRAFWRELVECFQKISKDSDC
O35459	CFQKISKDSDCRAVVVSGAGK
O35459	DLVSACDIRYCTQDAFFQIKE
O14745	AAAGAPLPRLCCLEKGPNGYG
O14745	AAGAPLPRLCCLEKGPNGYGF
O14745	QDRIVEVNGVCMEGKQHGDVV
O00159	RGFVLRHAPRCPENAFFLDHV
A2AVZ9	HETKELRSKECLPPKEENSGP
P46060	GKILAAALTECHRKSSAQGKP
Q66HA8	ETIANEFSDRCTPSVISFGPK
P62993	GDILKVLNEECDQNWYKAELN
Q3ULD5	TGIGRVSGVECMIVANDATVK
Q3ULD5	QEIALQNRLPCIYLVDSGGAN
Q3ULD5	AEDLGGADLHCRKSGVTDHYA
Q3ULD5	DGAKMVAAVACAKVPKITVII
Q8K1X1	LLHKELSVHSCEVKGIEWTSL
P70333	GSSFQSTTGHCVHMRGLPYRA
Q8BP48	EEIDHAVHLACIARNCYPSPL
Q709F0	WWSSGAGNPKCKIAIVLGRTQ
Q08752	RAKLQPIALSCVLNIGACKLK
Q08752	ALSCVLNIGACKLKMSNWQGA
O35488	VPKGEVGLLVCKITQLTPFIG
Q15434	GVPAPSDPLLCKFADGGPKKR
P20073	TNQEIREIVRCYQSEFGRDLE
Q5JTH9	MLTLLKDLLPCFPEGLVKSCS
Q8BG32	SARTTANAIYCPPKLQATLDM
Q9Y570	FRGLSNLFLSCPIPKLLLLAG
P13444	LEQQSPDIAQCVHLDRNEEDV
Q8C1E7	LEELTKLQANCTNSITRQKKR
Q8K2Y7	EKVKSGASWTCQQLRNKSNED
P0ACQ4	EKLLMLEDGHCLRDQAMGFCF
P14211	FTVKHEQNIDCGGGYVKLFPS
P14211	KNVLINKDIRCKDDEFTHLYT
P07711	VKMAKDRRNHCGIASAASYPT
Q6IBS0	FAGYQKHLSSCAAPAPLTSAE
P62918	AYHKYKAKRNCWPRVRGVAMN
Q9CZB0	KWSLPMALSVCHRGSGIALSG
Q9CZB0	ESYLMFVKSLCLGPTLIYSAK
Q6P2B1	LALQMPSWKGCVQTLVEKYSN
Q9R1P1	GAVMAMKGKNCVAIAADRRFG
Q91Z83	DNPLVMHQLRCNGVLEGIRIC
Q91Z83	QDNLADAEERCDQLIKNKIQL
Q91Z83	TAKKRKLEDECSELKRDIDDL
Q91Z83	AHALQSARHDCDLLREQYEEE
Q91Z83	EEAVEAVNAKCSSLEKTKHRL
Q8BKC5	EATLQLSLKLCGDTNLNNMQR
Q8BKC5	AAESMPLLLECARVRGPEYLT
Q8BKC5	TKENVNATENCISAVGKIMKF
Q6NXE6	VAKAALRDLGCHVELRELWTG
P68363	QLSVAEITNACFEPANQMVKC
P68363	DPRHGKYMACCLLYRGDVVPK
P68363	TKRSIQFVDWCPTGFKVGINY
P68363	GDLAKVQRAVCMLSNTTAIAE
P62838	HPNINSNGSICLDILRSQWSP
P62838	KVLLSICSLLCDPNPDDPLVP
Q6RJR6	ALGAKSCGSSCAVGLSSLCSD
Q8R1B4	NAMKIRDVTKCLEEFELLGKA
P63001	AKWYPEVRHHCPNTPIILVGT
P63001	KEIGAVKYLECSALTQRGLKT
P63001	VFDEAIRAVLCPPPVKKRKRK
Q61768	STSQEQVYNDCAKKIVKDVLE
P0A6K6	VGKIADIYANCGITKKVKATG
Q8BLF1	EALPKTYILTCEHDVLRDDGI
P46471	DIRFELLARLCPNSTGAEIRS
Q9D1I5	KPVIFLHPKDCGGVLVELEQA
Q01768	SKPGTIRGDFCIQVGRNIIHG
Q99NB9	KRVKPYLPQICGTVLWRLNNK
Q9D0T1	ACGVSRPVIACSVTIKEGSQL
Q80ZW2	RFVSLRDGFVCALLRFRQHVL
P35247	TYSHRTMPSACTLVMCSSVES
P35247	TMPSACTLVMCSSVESGLPGR
P13929	IGSVTESIQACKLAQSNGWGV
Q04750	EEGETADTVGCCSLRVEHINL
Q04750	NRANRAVAILCNHQRAPPKTF
Q9Z1P6	PSHKLSNNYYCTRDGRREVVP
P13707	FPLFTAVYKVCYEGQPVGEFI
P61161	MDSQGRKVVVCDNGTGFVKCG
P61161	ETVRMIKEKLCYVGYNIEQEQ
Q99K51	KVDLNSNGFICDYELHELFKE
Q99K51	INKALENDPDCRHVIPMNPNT
Q62848	AKSPSSDSWTCADASTGRRSS
P23492	IRDHINLPGFCGQNPLRGPND
Q9DBL1	NKMGIRASSTCQLTFENVKVP
Q9JII5	KIFVGGIPHNCGETELREYFK
Q9CZ42	QDGRIGIVGGCQEYTGAPYFA
Q9CZ42	KVGADLTHVFCAREAAPVIKS
Q9CZ42	LISNGQQVLVCNQEGSSRRCG
Q9CZ42	SPLLVAAWGACTLTRECNRQA
Q6NSR8	KTTMPGMKRDCGGAAAVLGAF
P18572	DADDRSGEYSCIFLPEPVGRS
Q64310	KQYLPHVARLCLISTFLEDGI
P02787	VIPSDGPSVACVKKASYLDCI
P02787	QMNQLRGKKSCHTGLGRSAGW
P02787	QYFGYSGAFKCLKDGAGDVAF
P02787	KADRDQYELLCLDNTRKPVDE
P02787	TRKPVDEYKDCHLAQVPSHTV
P02787	PTDECKPVKWCALSHHERLKC
P02787	CALSHHERLKCDEWSVNSVGK
P02787	ECVSAETTEDCIAKIMNGEAD
P02787	CRFDEFFSEGCAPGSKKDSSL
P02787	KLCMGSGLNLCEPNNKEGYYG
P02787	NLNEKDYELLCLDGTRKPVEE
P02787	TRKPVEEYANCHLARAPNHAV
P02787	YVKAVGNLRKCSTSSLLEACT
Q9DCD0	IAAKVGTGEPCCDWVGDEGAG
Q9DCD0	DDFFKSAVDNCQDSWRRVIST
P09411	IKAAVPSIKFCLDNGAKSVVL
P09411	LGKDVLFLKDCVGPEVENACA
P09411	DCVGPEVENACANPAAGTVIL
P09411	GIPAGWMGLDCGTESSKKYAE
P09411	DEVVKATSRGCITIIGGGDTA
P09411	TIIGGGDTATCCAKWNTEDKV
P09411	IIGGGDTATCCAKWNTEDKVS
P07355	TDEDSLIEIICSRTNQELQEI
P07355	LENAFLNLVQCIQNKPLYFAD
Q9DCN1	ESSQQPEVRLCQLNYPDVKGY
P23284	KPLKDVIIADCGKIEVEKPFA
P01111	DVPMVLVGNKCDLPTRTVDTK
O55137	TLNLEPSGRSCWDEPLSIAVR
P62829	LGLPVGAVINCADNTGAKNLY
Q9UI30	LRLQATEVRICPVEFNPNFVA
P29402	YEVRFQEGLECGGAYLKYLRP
P68370	QLSVAEITNACFEPANQMVKC
P68370	CDPRHGKYMACCLLYRGDVVP
P68370	DPRHGKYMACCLLYRGDVVPK
P68370	TKRTIQFVDWCPTGFKVGINY
P68370	GDLAKVQRAVCMLSNTTAIAE
Q91V41	IIGDMGVGKSCLLHQFTEKKF
Q91V41	QFTEKKFMADCPHTIGVEFGT
Q9CQW1	RASVKEQEYLCHVYVRSDSLA
Q9CY45	DAAGEGGRIACVSAPSVYQKL
Q61838	LKVKAAPLSLCALTAVDQSVL
Q9WTP6	VEYYRKRGIHCAIDASQTPDI
P04642	FPKNRVIGSGCNLDSARFRYL
P26443	VRGILRIIKPCNHVLSLSFPI
P26443	KALASLMTYKCAVVDVPFGGA
P26443	IGHYDINAHACVTGKPISQGG
P26443	MRYLHRFGAKCVGVGESDGSI
P26443	VYEGSILEADCDILIPAASEK
Q64520	VRAVQAMNRICVLDVDLQGVR
Q60870	RFDRFLHEKNCMTDLLAKLEA
P63037	GQIVKHGDIKCVLNEGMPIYR
Q9P000	ASSKDVVRQLCQESFSSSALG
Q9P000	LGLKKLLDVTCSSLSVTQEEA
Q9P000	DSISRMAVPTCLLQMKIQEDP
Q9R0P9	YFMKQTIGNSCGTIGLIHAVA
Q9R0P9	AHDSVAQEGQCRVDDKVNFHF
Q68FD5	MFDRHSSLAGCQIINYRTDAK
Q68FD5	EKWLKEDKLECSEELGDLVKS
Q68FD5	RANVPNKVIQCFAETGQVQKI
Q68FD5	YCEKRDPHLACVAYERGQCDL
Q68FD5	LACVAYERGQCDLELINVCNE
Q68FD5	GQCDLELINVCNENSLFKSLS
Q68FD5	LDRAYEFAERCNEPAVWSQLA
P64463	RRGKTVVVEGCEEKLAPLDLI
Q80UU9	LWVRWGRRGLCSGPGAGEESP
O08749	KSAQLGFKTVCIEKNETLGGT
O08749	IEKNETLGGTCLNVGCIPSKA
O08749	TLGGTCLNVGCIPSKALLNNS
O08749	AALALEYGASCEDIARVCHAH
O08749	GASCEDIARVCHAHPTLSEAF
Q8BH59	GELMYKNSFDCFKKVLRYEGF
Q8BH59	PLPAEILAGGCAGGSQVIFTN
Q8BH59	LFGLYKGAKACFLRDIPFSAI
Q8BH59	GQTTYSGVVDCFRKILREEGP
Q8BLQ9	PQEGQALTLTCESKGKPLPEP
O09110	SKRKKDLRISCVSKPPVSNPT
Q9ER35	KSKTRQNTVGCGAEGAEPQGV
Q9D6F9	REIVHLQAGQCGNQIGAKFWE
Q9D6F9	MFDAKNMMAACDPRHGRYLTV
Q9D6F9	WIPNNVKTAVCDIPPRGLKMA
Q8BH86	RSLAPAFESFCQGNRGPLPLL
Q8BH86	APLAFASPPGCMVMVPKDTAS
P25205	RPKVVRSVHYCPATKKTIERR
Q9CZ13	VASEQSSHATCTVGVWIDAGS
Q9CZ13	EEDAVPGLTPCRFTGSEIRHR
Q9CZ13	FFLQGQWMRLCTSATESEVTR
Q9CZ13	VSHLDGTTPVCEDIGRSLLTY
Q9CZ13	DICSKYFYDQCPAVAGYGPIE
Q16762	VDLSQPLIATCRKGVTACHVA
Q9Y2S7	YYQVLIDARDCPHISQRSQTE
P35221	DKLGRTIADHCPDSACKQDLL
P35221	TIADHCPDSACKQDLLAYLQR
O08709	FSHPRDFTPVCTTELGRAAKL
O08709	PTLSEEEAKQCFPKGVFTKEL
O35855	VRAWIGGVGDCKLGGNYGPTV
P11980	PITARNTGIICTIGPASRSVE
P11980	RCNRAGKPVICATQMLESMIK
P11980	VANAVLDGADCIMLSGETAKG
P11980	AMGSVEASYKCLAAALIVLTE
P11980	HLYRGIFPVLCKDAVLDAWAE
O89103	KLSAAEAQHRCNENGGNLATV
P35321	EPCIPKTKEPCHPKVPEPCHP
P35321	EPCHPKVPEPCHPKVPEPCQP
P35321	EPCHPKVPEPCQPKVPEPCQP
Q8VCI5	QQQHSVMVKICEQFEAETPTD
Q9CQR4	LVSAAPEKLICEMKVEEQHTN
Q9CQR4	VDSISTMALMCTERGAPGVSV
Q6P5F9	VGASRTSESLCQNNMVILKLL
O00468	CPEPCRFNAVCLSRRGRPRCS
Q9Z218	KGENQGQTFTCGSALSPITDF
Q9CQ92	SKSTQFEYAWCLVRSKYNEDI
P99029	FGVPGAFTPGCSKTHLPGFVE
P99029	NVEPDGTGLTCSLAPNILSQL
Q9D1P0	NKPVYHQLSDCGDHVVIINTR
Q9R0P5	RIFYDMKVRKCSTPEEIKKRK
Q9R0P5	IKKRKKAVIFCLSADKKCIVV
Q9R0P5	HFVGMLPEKDCRYALYDASFE
Q9R0P5	ANGPEDLNRTCIAEKLGGSLI
Q80XL6	WWSSGAGNPKCKIAIVLGRTE
P55096	SLAGAAFLLLCLLHKRRRALG
P49185	IVMELMDANLCQVIQMELDHE
Q9CW46	QLTPALLHSRCLCVDHLPPGF
O08528	RLGLSPLQEDCVATHRICQIV
O08528	QEDCVATHRICQIVSTRSASL
O08528	QIVSTRSASLCAATLAAVLWR
O08528	HKAVRRLVPDCDVRFLRSEDG
O08528	APVKMLPTYVCATPDGTEKGD
O08528	LPLGFTFSFPCQQNSLDQSIL
O08528	KWTKGFKASGCEGEDVVTLLK
O08528	TKFLSQIESDCLALLQVRAIL
O08528	ILRHLGLESTCDDSIIVKEVC
O08528	TVVARRAAQLCGAGMAAVVDK
Q8BMP6	DEIVPVYRRDCHEEVYAGSHQ
P97447	HYKNRYWHDNCFRCAKCLHPL
P97447	WHDNCFRCAKCLHPLASETFV
P97447	WHDYCFHCKKCSVNLANKRFV
Q8K2B3	GLSEAGFNTACLTKLFPTRSH
Q8K2B3	NGECRGVIALCIEDGSIHRIR
Q8K2B3	TGGYGRTYFSCTSAHTSTGDG
Q8K2B3	MTLEIREGRGCGPEKDHVYLQ
Q8K2B3	FRVGSVLQEGCEKISQLYGDL
Q8K2B3	VIDKTLNEADCATVPPAIRSY
Q99MR3	WHSARLRIFLCLGPREAPGAA
Q8BWF0	SGAKLGTVADCGVPEARAAVR
Q8BWF0	NKAKEVGEVLCTDPLVSKISF
Q8BWF0	LLSNVTRDMLCITEETFGPLA
Q8BWF0	VNEGLISSVECPFGGVKQSGL
Q96AE4	PDSGGLPERSCMLTGTPESVQ
A8K7I4	LSNGRIQAVRCSAGITGTNVV
A8K7I4	SLLQIGQRIVCLVLDKSGSMA
Q16222	TNPTEPVGVVCRVDGVYQVVE
Q9CR68	PVLDVKRPFLCRESLSGQAAA
Q9CQ60	AQLVAQRAASCLEGDRGRFAL
Q9CQ60	ASFARWTLGFCDERLVPFDHA
Q9CQ60	ALVQPRTGALCWFLDEAAARL
P12382	NQSVRLPLMECVQVTKDVQKA
P12382	RVFANAPDSACVIGLRKKVVA
Q8R0F8	EGSPVLMPAYCRNLHHEVELG
Q8R0F8	WTLAKSFTSSCPVSAFVPKEK
Q3TC72	WLLGKTFDTFCPLGPALVTKD
Q99LC5	AAGRLGGEVSCLVAGTKCDKV
Q99LC5	EVSCLVAGTKCDKVVQDLCKV
Q99LC5	TKCDKVVQDLCKVAGVAKVLV
Q99LC5	TQKQFSYTHICAGASAFGKNL
Q99LC5	VRTIYAGNALCTVKCDEKVKV
P61758	TRFLLADNLYCKASVPPTDKM
O35678	LVNADGQYLFCRYWKPSGTPK
Q99714	PLLTSLPEKVCNFLASQVPFP
P49721	ANFTRRNLADCLRSRTPYHVN
O55023	RIVLSNMEKLCSIPIHGIRSV
P53702	CPMHKGQRKGCPVTAATSDLT
P53702	HQDRAYDYVECPVTGARAKDK
Q9DB43	DDRTAGIHGDCDDDKYRRRPA
P80315	EKAKIGLIQFCLSAPKTDMDN
P80315	GSGKLFKITGCTSPGKTVTIV
P80315	EAERSIHDALCVIRCLVKKRA
P80315	SRTLSGMESYCVRAFADAMEV
P31948	SVGNIDDALQCYSEAIKLDPH
P31948	GDYQKAYEDGCKTVDLKPDWG
Q68FL4	MMFGGKQVVVCGYGEVGKGCC
P70670	KGSSAVTNELCSPPGSSNVAG
P70670	DSHISPVSDACSTGTTTPQAS
P70670	ANSNSASSPKCPDPSSKKDTK
P70670	LLVSPAKGSDCLHSPKGPVGS
P26196	AYVTERQKVHCLNTLFSRLQI
P28063	GMGLSMGSMICGWDKKGPGLY
P97429	TDEVKFLSILCSRNRNHLLHV
P61081	DINELNLPKTCDISFSDPDDL
P61081	DDLLNFKLVICPDEGFYKSGK
Q9D6M3	GQRMYASMSDCLIKTIRSEGY
Q9D6M3	NEDTYSGFLDCARKIWRHEGP
P27140	DSAFEDQCGRCEREAVNVSLA
Q3TWW8	RLIVENLSSRCSWQDLKDFMR
P08551	LKAKTLEIEACRGMNEALEKQ
Q9H4A6	QLLDLDPEVECLKANTNEVLW
Q14137	TEEQVQASTPCPRTEMASARI
Q9CPR4	SLDPENPTKSCKSRGSNLRVH
Q9CPR4	YLKDVTLKKQCVPFRRYNGGV
Q9CPR4	GRINPYMSSPCHIEMILTEKE
P18669	ADLTEDQLPSCESLKDTIARA
O00231	SARTTANAIYCPPKLQATLDM
O00231	YAGRQTEALKCVAQASKNRSL
Q91WK5	AENPGLVNKSCYEDGWLIKMT
O94927	RQVLILGLRRCCLWTELKALH
O94927	QVLILGLRRCCLWTELKALHD
Q76KJ5	SSSEAGGRLTCAPAPSGSLRI
O95433	ARPVGVKIPTCKITLKETFLT
Q15233	RGKQLRVRFACHSASLTVRNL
O75694	AFQERLNSYKCITDTLQELVN
Q9QXF8	LGNSFAHLPDCKGDQSEHRLA
Q9QXF8	RNYDYILSTGCAPPGKNIYYK
Q9QXF8	SKFRLSYYPHCLASFTELVRA
Q9D710	IYADLSLKYNCSGLNFGKVDV
Q8BIG7	EQPQGDSMMTCEQAQLLANLA
Q8BIG7	ALPEAGRVVTCEVDAEPPKLG
P30046	RVPAGLEKRLCAAAASILGKP
Q80Z24	VDVTDDGPYTCSVQTQHTPRT
P52657	IKVDKVKIVACDGKNTGSNTT
Q9UNT1	YDADDNVKIICLGDSAVGKSK
Q8K1A5	GSKDHLNEKPCAEAGSARTSL
Q9CZW5	LQKWKEVAQDCTKAVELNPKY
Q61885	ALVGDEAELPCRISPGKNATG
Q61885	VRFSDEGGYTCFFRDHSYQEE
Q8VDW0	KKDEDVLKKNCPHVVVGTPGR
Q8VDW0	ATLSKEIRPVCRKFMQDPMEV
P36552	PSYVPIVKKHCDDSYTPRDKL
P25688	RNIETFAMNICEHFLSSFNHV
P25688	FIHTPTGTHFCEVEQMRNGPP
P39687	SGGLEVLAEKCPNLTHLNLSG
P39687	ENLKSLDLFNCEVTNLNDYRE
P15880	IDDCYTSARGCTATLGNFAKA
Q9ER60	KECVCKIASDCSLPRWHMHDF
P63167	SEEMQQDSVECATQALEKYNI
P63167	FDKKYNPTWHCIVGRNFGSYV
Q3U0V1	IGDPYKVQQACEMVMDILRER
P40227	RAVKNAIDDGCVVPGAGAVEV
Q562R1	HETTFNSIMKCDVDIRKDLYA
P49368	KAISRWSSLACNIALDAVKMV
P49368	KIPGGIIEDSCVLRGVMINKD
Q8JZX4	ECEKYGKVGKCVIFEIPGAPD
P17563	GPREEIVYLPCIYRNTGTEAP
P17563	DPSATQGFVGCALSSNIQRFY
P17563	VQVLEDQELTCQPEPLVVKGK
Q91VD9	EKVGMQIPRFCYHERLSVAGN
Q91VD9	YHERLSVAGNCRMCLVEIEKA
Q91VD9	IEKAPKVVAACAMPVMKGWNI
Q91VD9	LLNKVDSDNLCTEEIFPTEGA
Q91VD9	QDIASGRHSFCEVLKDAKKPM
Q91VD9	MLFLLGADGGCITRQDLPKDC
Q91VD9	CITRQDLPKDCFIVYQGHHGD
Q91VD9	ISRASQTMAKCVKAVTEGAQA
P53569	RALVAAHELLCDKPEEEKALL
P70296	LVYEQEQPLSCDEPILSNKSG
P70296	YNLGAPVAGTCYQAEWDDYVP
Q13557	NGDFEAYTKICDPGLTAFEPE
Q9WVA4	QKWLKDGTVLCKLINSLYPEG
Q3TXS7	QLKVLSMTETCRYQPFKPLSI
P05109	DDLKKLLETECPQYIRKKGAD
P11517	GTFAHLSELHCDKLHVDPENF
P11517	GHHLGKEFTPCAQAAFQKVVA
P58710	QFQNWAKTYGCSPEMYYQPTS
P58710	LLSPCFQRDSCYMNIIMYRPY
Q8BKT7	GRDYELYKYTCQELQRLMAEI
Q3U0B3	LEAQTHIRATCISPGLVETQF
P62334	LARAVASQLDCNFLKVVSSSI
Q9CXJ4	GSGLRKLSRQCQEQIARATGV
Q9CQ65	LILGKIKNVDCVLLARHGRQH
Q9CQ65	RPQTFYDGSHCSARGVCHIPM
P54609	RLGDVISVHQCPDVKYGKRVH
Q922B2	VRKVNQKIGSCTQQDVELHVQ
Q922B2	CICADFEKVFCIGPVFRAEDS
Q9CQ54	RLVYMGLLGYCTGLMDNMLRM
P09405	FEDAKEALNSCNKMEIEGRTI
Q8QZR5	KVLTLDTMNPCVRRVEYAVRG
Q8QZR5	ARDRCCPRVLCVINPGNPTGQ
Q8QZR5	NPTGQVQTRECIEAVIRFAFE
P53996	CGRGGHIAKDCKEPKREREQC
P53996	KDCTKVKCYRCGETGHVAINC
P53996	INCSKTSEVNCYRCGESGHLA
Q80Y14	FLKGTPEQPQCGFSNAVVQIL
P05062	RTVPAAVPGICFLSGGMSEED
F4IW47	GDATRNLSQQCLNALAKAVPG
O70161	QKITVQVEPVCGVGVVPKEEG
Q14690	SLCEGMRILGCVKEVNELELV
P02675	SAQMEYCRTPCTVSCNIPVVS
P02675	EYCRTPCTVSCNIPVVSGKEC
P02675	VATNTDGKNYCGLPGEYWLGN
Q60759	PGLAKGELLGCFGLTEPNHGS
P62192	KLPLVTPHTQCRLKLLKLERI
P11678	LLTNRSARIPCFLAGDTRSTE
P11678	PGARVGPLLACLFENQFRRAR
Q3V4B5	KLGMAVSSDSCRSLKYPYVAV
P08113	GNEELTVKIKCDKEKNLLHVT
Q99L04	KAACDRLAADCAHELRRHGVS
Q9D0F9	NGILSTPAVSCIIRKIKAIGG
Q9D0F9	ISKTIEEYAICPDLKVDLGVL
Q9D0F9	NLMDASKLSLCGEESFGTGSD
Q8CHC4	SPSSSPRTSPCQSPTVPEYSA
Q02293	QGRCNKLVDGCYSFWQAGLLP
P13489	QQCQVVRLDDCGLTEARCKDI
P13489	SNELGDVGVHCVLQGLQTPSC
P13489	CVLQGLQTPSCKIQKLSLQNC
P13489	KLGDVGMAELCPGLLHPSSRL
P13489	SLRELDLSNNCLGDAGILQLV
Q9H9Q2	TIVSLASRMKCIPYSVLLKDL
Q9H9Q2	EMEQQLAERECPPHAEQRQPT
Q60865	DLLEGKEKPVCGTTYKALKEI
O35490	GVSQTPSYLSCKSEVEVKKIF
O35490	KAGASIVGVNCHFDPSVSLQT
O35490	SQPLAYHTPDCGKQGFIDLPE
O35490	YNLGVRYIGGCCGFEPYHIRA
O35490	NLGVRYIGGCCGFEPYHIRAI
O35215	RIPAGLENRLCAATATILDKP
O35215	TLLMNKSTEPCAHLLVSSIGV
Q9EPB5	WGSQKNPPVLCLHGWLDNANS
P14206	SYVNLPTIALCNTDSPLRYVD
P14206	PLRYVDIAIPCNNKGAHSVGL
Q9JIK5	NPQTLLFSATCPHWVFNVAKK
Q9JIK5	IPEVDLVVQSCPPKDVESYIH
Q9JIK5	MVFLKGKLGVCFDVRTEAVTE
P23116	ERAIVDAARHCDLQVRIDHTS
O09173	LKYISGFGNECASEDPRCPGS
O09173	GNECASEDPRCPGSLPKGQNN
O09173	NNGLAVHIFLCNSSMENRCFY
O09173	AMTPHGPDADCFEKASKAKLE
Q9JK42	QFLDFGSSNACEKTSFTFLRQ
Q9JK42	PKHIGSIDPNCSVSDVVKDAY
Q9JK42	YQTIQEAGDWCVPSTEPKNTS
P21708	KPSNLLINTTCDLKICDFGLA
P62962	GVHGGLINKKCYEMASHLRRS
Q8R366	VHEGQELALGCLAQTKTKKHT
Q9DBG1	TYILFEKRIGCLKPSIPEDTA
P61979	QLPLESDAVECLNYQHYKGSD
P61979	YQHYKGSDFDCELRLLIHQSL
P61979	TQTTIKLFQECCPHSTDRVVL
P61979	QTTIKLFQECCPHSTDRVVLI
P32921	AAMGEEYKAGCPPGNPTAGRN
Q05519	DSPLPVSSRVCFVKFHDPDSA
P10599	VIFLEVDVDDCQDVASECEVK
P10599	VDDCQDVASECEVKCMPTFQF
P10599	QDVASECEVKCMPTFQFFKKG
P46460	MAGRTMQAARCPTDELSLSNC
P46460	CPTDELSLSNCAVVNEKDFQS
P46460	FPPEIVEQMGCKHVKGILLYG
P46460	KGILLYGPPGCGKTLLARQIG
P46460	FDDAYKSQLSCVVVDDIERLL
P53621	NESKAWEVDTCRGHYNNVSCA
O76003	RLKKLTHAAPCMLFMKGTPQE
P23242	TTGPLSPSKDCGSPKYAYFNG
Q9ULA0	ELVLRRISASCQHPTAFEEAI
O15355	AYLSQPNTVKCSGDGVGAPRL
P26639	SWKTTPYQIACGISQGLADNT
P37040	SKVHPNSVHICAVAVEYEAKS
P37040	EVGETLLYYGCRRSDEDYLYR
P37040	IHEGGAHIYVCGDARNMAKDV
P02089	LTDAEKSAVSCLWAKVNPDEV
Q99L13	AVGTGQSAKICNNMLLAISMI
Q99L13	AKILNMSSGRCWSSDTYNPVP
Q8R081	SLNGADIYSGCCTLKIEYAKP
Q8R081	LNGADIYSGCCTLKIEYAKPT
Q8R081	MNCDRVFNVFCLYGNVEKVKF
Q8R081	NFMFGQKMNVCVSKQPAIMPG
Q91YI0	TDLRLWMRQTCSKLSALLRVL
Q91YI0	RSKAGRVFGRCAGLLMTLKGL
P40939	IEQGSDAGYLCESQKFGELVM
P12236	TEREFRGLGDCLVKITKSDGI
Q8BH95	KEMQNRTFQDCYSSKFLSHWD
Q8BH95	VEKLVEEAIQCAEKIASNSKI
Q99KB8	GRLPPDTKVYCGHEYTVNNLK
O14920	YAKELDQGSLCTSFVGTLQYL
Q9DAK9	AEPSGDPAKECKEIVRGYKWA
Q91YQ5	PAAEARMKVACITEQVLTLVN
Q91YQ5	SRLKTEGSDLCDRVSEMQKLD
Q9QVP4	QIQEFKEAFSCIDQNRDGIIC
Q9QVP4	CIDQNRDGIICKSDLKETYSQ
Q9QVP4	LAGNIDYKSLCYIITHGDEKE
Q9ET01	GGKRINMAHLCIVGCHAVNGV
Q9ET01	INMAHLCIVGCHAVNGVAKIH
Q8BP47	KNDPSLPEPACVKISALEGYR
Q8BP47	FRDHFFDRGYCEVTTPTLVQT
Q8BP47	WYTDQRKYGTCPHGGYGLGLE
Q8BH61	VRLSVQSSPECIVGKFRMYVA
P68368	GGDDSFTTFFCETGAGKHVPR
P68368	QLSVAEITNACFEPANQMVKC
P68368	TKRSIQFVDWCPTGFKVGINY
P68368	GDLAKVQRAVCMLSNTTAIAE
P13640	ECKCTSCKKSCCSCCPVGCAK
P13640	CKCTSCKKSCCSCCPVGCAKC
P13640	CTSCKKSCCSCCPVGCAKCAQ
P13640	TSCKKSCCSCCPVGCAKCAQG
P13640	KSCCSCCPVGCAKCAQGCICK
O14980	VGASRTSESLCQNNMVILKLL
O14980	VTVIKDLLGLCEQKRGKDNKA
Q64467	TPNVSVVDLTCRLAKPASYSA
Q9DAS9	SKASADLMSYCEEHARSDPLL
P07451	AKTILNNGKTCRVVFDDTYDR
P60843	SAIQQRAILPCIKGYDVIAQA
P60843	MALGDYMGASCHACIGGTNVR
P60843	GDYMGASCHACIGGTNVRAEV
Q9UBI6	SKASADLMSYCEEHARSDPLL
Q92630	DALHKNRIIHCDLKPENILLK
Q92630	GIKVIDFGSSCYEHQRVYTYI
P0A7Z4	RPIGRLLVDACYSPVERIAYN
P23368	EEAYTLTEGRCLFASGSPFGP
Q8WTY4	EMARILRPGGCLFLKEPVETA
Q6PDY2	RAEYTEASGPCVLTPHRDNLH
Q6PDY2	IRPKEASGSACDLPREVWLLE
P11142	DEDKQKILDKCNEIINWLDKN
P11142	EHQQKELEKVCNPIITKLYQS
Q3UMB9	IRMIRSGGLHCSSNAIRFVPD
P70698	ASSVGTILKSCGLHVTSIKID
P70698	GLGLSPDLVVCRCSNPLDTSV
O54991	QRYNTPGFSGCLSGVRFNNVA
Q9WV60	PRTPPEAIALCSRLLEYTPTA
Q9NYY3	KMCEQALGKGCGADSKKKRPP
P70404	LHVKSVFRHACVPVDFEEVHV
P70404	SLDLYANVIHCKSLPGVVTRH
P70404	ANPTATLLASCMMLDHLKLHS
Q9DCJ5	CLKEGKLVNGCALNFFRQIKS
Q6PEB6	LCAAHKTPKECPAIDYTRHTL
Q6PEB6	YTRHTLDGAACLLNSNKYFPS
Q3UK37	KKALHQLQRQCQQELARLAGA
P61163	GFAGDQIPKYCFPNYVGRPKH
O35433	SLPMESTPHKCRGSACKPGNS
O35433	STPHKCRGSACKPGNSYNSLY
P31230	DASRLDLRIGCIVTAKKHPDA
Q5VYK3	GQRTIAALLPCLLDKGMMSTV
P18242	GNELTLCKGGCEAIVDTGTSL
Q8VCW8	VPGELYIRGYCVMQGYWGEPQ
Q8VCW8	DIALMDEQGFCKIVGRSKDMI
Q64727	GPYRQDLLAKCDRVDQLTAQL
Q9C5N2	YSFKMREAQMCNVLGRVMLDA
Q91WD7	MYLTMLDLFKCIDEIKEEKEC
Q9FWR4	AVGAPDHLGDCPFSQRALLTL
P28271	EFLKWGSQAFCNMRIIPPGSG
Q8BGK2	VGDALGYGNICRENSVLGSIQ
Q8BGK2	HRPDPSTIEGCSQLKPDNYLL
Q8BGK2	SGFGAATKAMCIGMRYWKPER
Q8BGK2	LKVLPLAEEYCRKTIRHMAEY
Q8BGK2	LASGSNWTELCQRAMFHGGES
Q8BGK2	ESGATGTIAGCLFGLLHGLAT
Q04447	GNMKEVFTRFCTGLTQIETLF
Q04447	WNPHLGYILTCPSNLGTGLRA
O43707	VHKPPKVQEKCQLEINFNTLQ
O43707	HNVNTRCQKICDQWDALGSLT
O43707	GALGPEEFKACLISLGYDVEN
Q8VE95	DDSKMKNFITCFKDLQFLVTF
Q8VE95	YEASFPFLSLCGRERNFLRCE
Q8VE95	LCGRERNFLRCEDRPVVFTHL
Q8VE95	SDSESPRLSYCGGGEALAIPF
P97807	ELSGAMNTAACSLMKIANDIR
P07901	EEKKTKFENLCKIMKDILEKK
Q8CG76	TRQVEAELLPCLRHFGLRFYA
Q9DC50	AFVFDVLHEGCLITPPELLRQ
Q3TBW2	SVPFLPLLGGCVDDTILSRQG
Q01813	RTREGRLKAACNLLQRGITNL
Q01813	LPDDQIPKTNCNVAVINVGAP
P28482	KISPFEHQTYCQRTLREIKIL
P28482	LLNTTCDLKICDFGLARVADP
P84076	QEWYKGFLKDCPTGILNVDEF
P00523	PESLHDLMCQCWRKDPEERPT
P53618	NPSERARFIRCIYNLLQSSSP
Q811U4	QEMATTFARLCQQVDVTQKHL
P27348	QAERYDDMATCMKAVTEQGAE
P27348	EKVESELRSICTTVLELLDKY
P27348	DYFRYLAEVACGDDRKQTIDN
O75380	AARSLPLGARCFGVRVSPTGE
Q02257	TSNSPRLVQNCLWTLRNLSDV
Q02257	DKDDITEPAVCALRHLTSRHP
Q9D0M3	YVAYRHLVGVCYTEEEAKALA
Q9D0M3	DYVFSLLTGYCEPPTGVSLRE
Q61361	LRPNDSGVYRCEVQHGIDDSS
Q61361	AFSFAGAQEACARIGARIATP
Q61361	LAQRNLPLIRCQENGLWEAPQ
[truncated: 1,548 more rows]

## Sheet: Table S4
UniProt	21 aa motif
P27958	YPWPLYGNEGCGWAGWLLSPR
P27958	NLGKVIDTLTCGFADLMGYIP
P27958	VNYATGNLPGCSFSIFLLALL
P27958	FSIFLLALLSCLTVPASAYQV
P27958	SSGLYHVTNDCPNSSVVYEAA
P27958	AADAILHTPGCVPCVREGNAS
P27958	AILHTPGCVPCVREGNASRCW
P27958	PCVREGNASRCWVAVTPTVAT
P27958	IDLLVGSATLCSALYVGDLCG
P27958	LCSALYVGDLCGSVFLVGQLF
P27958	SPRHHWTTQDCNCSIYPGHIT
P27958	RHHWTTQDCNCSIYPGHITGH
P27958	SWHINSTALNCNESLNTGWLA
P27958	FYQHKFNSSGCPERLASCRRL
P27958	SSGCPERLASCRRLTDFAQGW
P27958	NGSGLDERPYCWHYPPRPCGI
P27958	PYCWHYPPRPCGIVPAKSVCG
P27958	PCGIVPAKSVCGPVYCFTPSP
P27958	PAKSVCGPVYCFTPSPVVVGT
P27958	TRPPLGNWFGCTWMNSTGFTK
P27958	WMNSTGFTKVCGAPPCVIGGV
P27958	GFTKVCGAPPCVIGGVGNNTL
P27958	IGGVGNNTLLCPTDCFRKYPE
P27958	GNNTLLCPTDCFRKYPEATYS
P27958	RKYPEATYSRCGSGPRITPRC
P27958	CGSGPRITPRCMVDYPYRLWH
P27958	DYPYRLWHYPCTINYTIFKVR
P27958	GGVEHRLEAACNWTRGERCDL
P27958	AACNWTRGERCDLEDRDRSEL
P27958	LSTTQWQVLPCSFTTLPALST
P27958	LFLLLADARVCSCLWMMLLIS
P27958	LLLADARVCSCLWMMLLISQA
P27958	HGLVSFLVFFCFAWYLKGRWV
P27958	YALDTEVAASCGGVVLVGLMA
P27958	SPYYKRYISWCMWWLQYFLTR
P27958	GGRDAVILLTCVVHPALVFDI
P27958	FVRVQGLLRICALARKIAGGH
P27958	IIKLGALTGTCVYNHLAPLRD
P27958	LITWGADTAACGDIINGLPVS
P27958	YAQQTRGLLGCIITSLTGRDK
P27958	STATQTFLATCINGVCWTVYH
P27958	TFLATCINGVCWTVYHGAGTR
P27958	APQGSRSLTPCTCGSSDLYLV
P27958	QGSRSLTPCTCGSSDLYLVTR
P27958	LKGSSGGPLLCPTGHAVGLFR
P27958	HAVGLFRAAVCTRGVAKAVDF
P27958	TYGKFLADAGCSGGAYDIIIC
P27958	CSGGAYDIIICDECHSTDATS
P27958	GAYDIIICDECHSTDATSISG
P27958	VIKGGRHLIFCHSKKKCDELA
P27958	HLIFCHSKKKCDELAAKLVAL
P27958	FTGDFDSVIDCNTCVTQTVDF
P27958	DFDSVIDCNTCVTQTVDFSLD
P27958	PSGMFDSSVLCECYDAGCAWY
P27958	GMFDSSVLCECYDAGCAWYEL
P27958	SVLCECYDAGCAWYELTPAET
P27958	AYMNTPGLPVCQDHLGFWEGV
P27958	PYLVAYQATVCARAQAPPPSW
P27958	PPPSWDQMRKCLIRLKPTLHG
P27958	THPITKYIMTCMSADLEVVTS
P27958	GGVLAALAAYCLSTGCVVIVG
P27958	ALAAYCLSTGCVVIVGRIVLS
P27958	LYQEFDEMEECSQHLPYIEQG
P27958	SWLRDIWDWICEVLSDFKTWL
P27958	PQLPGIPFVSCQRGYRGVWRG
P27958	WRGDGIMHTRCHCGAEITGHV
P27958	GDGIMHTRCHCGAEITGHVKN
P27958	GTMRIVGPRTCKNMWSGTFFI
P27958	FFINAYTTGPCTPLPAPNYKF
P27958	VSGMTTDNLKCPCQIPSPEFF
P27958	GMTTDNLKCPCQIPSPEFFTE
P27958	GVRLHRFAPPCKPLLREEVSF
P27958	HEYPVGSQLPCEPEPDVAVLT
P27958	QLSAPSLKATCTANHDSPDAE
P27958	PDYEPPVVHGCPLPPPRSPPV
P27958	TTSSEPAPSGCPPDSDVESYS
P27958	SSGADTEDVVCCSMSYSWTGA
P27958	SGADTEDVVCCSMSYSWTGAL
P27958	YSWTGALVTPCAAEEQKLPIN
P27958	LVYSTTSRSACQRKKKVTFDR
P27958	KANLLSVEEACSLAPPHSAKS
P27958	KFGYGAKDVRCHARKAVAHIN
P27958	TTIMAKNEVFCVQPEKGGRKP
P27958	IVFPDLGVRVCEKMALYDVVS
P27958	TPMGLSYDTRCFDSTVTESDI
P27958	DIRTEEAIYQCCDLDPQARVA
P27958	IRTEEAIYQCCDLDPQARVAI
P27958	GPLTNSRGENCGYRRCRASRV
P27958	SRGENCGYRRCRASRVLTTSC
P27958	CRASRVLTTSCGNTLTRYIKA
P27958	LTRYIKARAACRAAGLQDCTM
P27958	AACRAAGLQDCTMLVCGDDLV
P27958	AGLQDCTMLVCGDDLVVICES
P27958	LVCGDDLVVICESAGVQEDAA
P27958	PEYDLELITSCSSNVSVAHDG
P27958	ARDQLEQALNCEIYGACYSIE
P27958	QALNCEIYGACYSIEPLDLPP
P27958	SPGEINRVAACLRKLGVPPLR
P27958	LLARGGKAAICGKYLFNWAVR
P27958	SHARPRWFWFCLLLLAAGVGI
Q8CGL2	PIPTDYYNWGCFQKPPEDNDS
Q8CGL2	DSNSYENVLICKPSTPESGTE
P03385	TWWPDLTPDLCMLAHHGPSYW
P03385	SPFSSPPGPPCCSGGSSPGCS
P03385	PFSSPPGPPCCSGGSSPGCSR
P03385	PCCSGGSSPGCSRDCEEPLTS
P03385	GGSSPGCSRDCEEPLTSLTPR
P03385	EEPLTSLTPRCNTAWNRLKLD
P03385	THKSNEGFYVCPGPHRPRESK
P03385	GPHRPRESKSCGGPDSFYCAY
P03385	KSCGGPDSFYCAYWGCETTGR
P03385	PDSFYCAYWGCETTGRAYWKP
P03385	NLTSDQAVQVCKDNKWCNPLV
P03385	AVQVCKDNKWCNPLVIRFTDA
P03385	NLTSPDKTQECWLCLVAGPPY
P03385	SPDKTQECWLCLVAGPPYYEG
P03385	YSNHTSAPANCSVASQHKLTL
P03385	TLSEVTGQGLCIGAVPKTHQA
P03385	GAVPKTHQALCNTTQTSSRGS
P03385	LVAPTGTMWACSTGLTPCIST
P03385	MWACSTGLTPCISTTILNLTT
P03385	TTILNLTTDYCVLVELWPRVT
P03385	DLLFLKEGGLCAALKEECCFY
P03385	GGLCAALKEECCFYADHTGLV
P03385	GLCAALKEECCFYADHTGLVR
Q67018	LFTAVRGDQICIGYHSNNSTE
Q67018	ILEKTHNGKLCKLNGIPPLEL
Q67018	NGIPPLELRDCSIAGWLLGNP
Q67018	IAGWLLGNPECDILLTVPEWS
Q67018	IEKENPRNGLCYPGSFNDYEE
Q67018	QHTTTGGSQACADYGGPSFFR
Q67018	IMKTEGKLENCETKCQTPLGA
Q67018	EGKLENCETKCQTPLGAINTT
Q67018	HNIHPLTIGECPKYVKSERLV
Q67018	RDNAKELGNGCFEFYHKCDDE
Q67018	GNGCFEFYHKCDDECMNSVKN
Q67018	FEFYHKCDDECMNSVKNGTYD
O08530	KLTSVVFILICCFIILENIFV
O08530	LTSVVFILICCFIILENIFVL
O08530	SSRSFLLISACWVISLILGGL
O08530	LGGLPIMGWNCISSLSSCSTV
O08530	GWNCISSLSSCSTVLPLYHKH
O08530	PLYHKHYILFCTTVFTLLLLS
O08530	LLLLSIVILYCRIYSLVRTRS
O08530	VIIVLSVFIACWAPLFILLLL
O08530	LFILLLLDVGCKAKTCDILYK
O08530	LLDVGCKAKTCDILYKAEYFL
O08530	RRAFIRIVSCCKCPNGDSAGK
O08530	AFIRIVSCCKCPNGDSAGKFK
Q289M7	TFTATYADTICIGYHANNSTD
Q289M7	LLEDSHNGKLCLLKGIAPLQL
Q289M7	KGIAPLQLGNCSVAGWILGNP
Q289M7	VAGWILGNPECELLISKESWS
Q289M7	VETPNPENGTCYPGYFADYEE
Q289M7	NHTVTGVSASCSHNGKSSFYR
Q289M7	IITSNAPMDECDAKCQTPQGA
Q289M7	NAPMDECDAKCQTPQGAINSS
Q289M7	QNVHPVTIGECPKYVRSAKLR
Q289M7	KNNAKEIGNGCFEFYHKCNNE
Q289M7	GNGCFEFYHKCNNECMESVKN
Q289M7	FEFYHKCNNECMESVKNGTYD
P17755	LLVAILLTSACLIYCKQYVTV
P17755	ILLTSACLIYCKQYVTVFYGI
P17755	AWRNASIPLFCATKNRDTWGT
P17755	KNRDTWGTIQCLPDNDDYQEI
P17755	WRLFETSIKPCVKLTPLCVAM
P17755	IKPCVKLTPLCVAMNCNITSG
P17755	KLTPLCVAMNCNITSGTTATP
P17755	NITIIDENSTCIGDNNCTGLG
P17755	ENSTCIGDNNCTGLGKEEVVE
P17755	TGLGKEEVVECEFNMTGLEQD
P17755	NDAWYSRDVVCDKTNGTGTCY
P17755	VCDKTNGTGTCYMRHCNTSVI
P17755	NGTGTCYMRHCNTSVIKESCD
P17755	HCNTSVIKESCDKHYWDAMKF
P17755	HYWDAMKFRYCAPPGFALLRC
P17755	CAPPGFALLRCNDTNYSGFEP
P17755	DTNYSGFEPKCSKVVAASCTR
P17755	PKCSKVVAASCTRMMETQTST
P17755	LNKYYNLTMHCKRPGNKTVVP
P17755	VYNKKPGQAWCWFQGNWIEAM
P17755	DPEVTYMWTNCRGEFLYCNMT
P17755	WTNCRGEFLYCNMTWFLNWVE
P17755	TNQTHGNYAPCHIRQIINTWH
P17755	YLPPREGELTCNSTVTSIIAN
P17755	KDQAQLNSWGCAFRQVCHTTV
P17755	NSWGCAFRQVCHTTVPWVNDS
P17755	RLKAAYLQYGCEWIQEAFRAF
P17755	ETIAGAWRGLCEAAQRIGRGI
Q67211	VETPIRNEWGCKCNDSSDPLV
Q67211	TPIRNEWGCKCNDSSDPLVAA
P30872	SSSPSPSPGSCGEGGGSRGPG
P30872	ILISFIYSVVCLVGLCGNSMV
P30872	IYSVVCLVGLCGNSMVIYVIL
P30872	LRHWPFGALLCRLVLSVDAVN
P30872	DAVNMFTSIYCLTVLSVDRYV
P30872	TAANSDGTVACNMLMPEPAQR
P30872	MGFLLPVGAICLCYVLIIAKM
P30872	FLLPVGAICLCYVLIIAKMRM
P30872	VMMVVMVFVICWMPFYVVQLV
P30872	LSVILGYANSCANPILYGFLS
O82480	TVGDGAVGKTCMLICYTSNKF
O82480	GAVGKTCMLICYTSNKFPTDY
O82480	KQIGAAAYIECSSKTQQNVKA
Q61923	EFQEAEGGGGCCSSERLVINI
Q61923	FQEAEGGGGCCSSERLVINIS
Q61923	ALAAFREDEGCLPEGGEDEKP
Q61923	LVILISIVIFCLETLPQFRAD
Q61923	TDPFFLVETLCIVWFTFELLV
Q61923	TVGGKIVGSLCAIAGVLTIAL
Q61923	EEQGQYTHVTCGQPTPDLKAT
Q9TTK7	LEKAANFSGPCPQDWLWHEEN
Q9TTK7	PQDWLWHEENCYKFSSGPFSW
Q9TTK7	PFSWEKSRENCLSLDAQLLKI
Q9TTK7	AASQMYPSGTCAYIHRGIVFA
Q9TTK7	IHRGIVFAENCILNAFSICQK
Q9TTK7	ENCILNAFSICQKRANLLRAQ
Q3SXY8	GALGEADVIECLSLEKLVNEH
Q3SXY8	SLEKLVNEHKCLCQIEPCSAI
Q3SXY8	EKLVNEHKCLCQIEPCSAISG
Q3SXY8	EHKCLCQIEPCSAISGYGKKI
Q3SXY8	NQKMEKDSDGCHLKHKMEHEQ
Q3SXY8	HRVEPLNIDDCAPESPTPPPP
Q6DPQ1	VETPTRNEWECRCSDSSDPLV
Q6DPQ1	TPTRNEWECRCSDSSDPLVVA
P35463	GRALVALIFACGVAGVQSEER
P35463	PPARTLTPPPCEGPIEIKDTF
P35463	TFKYINTVVSCLVFVLGIIGN
P35463	TLLRIIYKNKCMRNGPNILIA
P35463	AEDWPFGVEMCKLVPFIQKAS
P35463	ASVGITVLSLCALSIDRYRAV
P35463	TDYKGNRLRICLLHPTQKTAF
P35463	KDWWLFSFYFCLPLAITAFFY
P35463	ITAFFYTLMTCEMLRKKSGMQ
P35463	QRREVAKTVFCLVLVFALCWL
P35463	VFCLVLVFALCWLPLHLSRIL
P35463	TLYDQNDSNRCELLSFLLVLD
P35463	IGINMASLNSCINPIALYLVS
P35463	LYLVSKRFKNCFKSCLCCWCQ
P35463	SKRFKNCFKSCLCCWCQSFEE
P35463	EKQSLEEKQSCLKFKANDHGY
P17000	PINDNNTATLCLGHHAVANGT
P17000	LVQSTSTGKICNNSYRVLDGK
P17000	NSYRVLDGKNCTLIDAMLGDP
P17000	LIDAMLGDPHCDVFQYENWDL
P17000	FVERSSAFSNCYPYDVPNYAL
P17000	GVTQNGGSSSCRRGSADSFFS
P17000	IMRSDAPIDTCVSECITPNGS
P17000	DAPIDTCVSECITPNGSIPND
P17000	QNVNKITYGKCPKYVKQSTLK
P17000	RENAEDIGNGCFKIYHKCDNA
P17000	GNGCFKIYHKCDNACIESIRN
P17000	FKIYHKCDNACIESIRNGTYD
P17000	WILWISFAISCFLICVVLLGF
P17000	ISFAISCFLICVVLLGFIMWA
Q9R066	MALLLCFVLLCGVADFTSSLS
Q9R066	KAKGETAYLPCKFTLEPEDQG
Q9R066	LQLSDIGTYQCKVKKAPGVAN
Q9R066	TVLVKPSGTRCFVDGSGEIGN
Q9R066	GEIGNDFKLKCEPKEGSLPLQ
Q9R066	ASSEYSGTYSCTVQNRVGSDQ
Q9R066	TVQNRVGSDQCMLRLDVVPPS
P63091	ALWEDEGVRACYERSNEYQLI
P63091	ERSNEYQLIDCAQYFLDKIDV
P63091	YVPSDQDLLRCRVLTSGIFET
P63091	QRDERRKWIQCFNDVTAIIFV
P63091	STASGDGRHYCYPHFTCAVDT
P63091	GRHYCYPHFTCAVDTENIRRV
P63091	TENIRRVFNDCRDIIQRMHLR
O62793	HAYFIFGPTGCNLEGFFATLG
O62793	VLAIERYVVVCKPMSNFRFGE
O62793	LALTWIMALACAAPPLVGWSR
O62793	WSRYIPEGMQCSCGVDYYTPS
O62793	RYIPEGMQCSCGVDYYTPSPE
O62793	FSIPMVIIFFCYGQLVFTVKE
O62793	VVIMVVAFLICWVPYASVAFY
O62793	YIMMNKQFRNCMLTTLCCGRN
Q67206	VETPIRNEWGCRCNDSSDPLV
Q67206	TPIRNEWGCRCNDSSDPLVAA
Q6BSL0	HTYTRSEGLACVIITDKEYPV
Q864K2	GLAANQTGARCLEVSIPDGLF
Q864K2	KNRNLHSPMYCFICCLALSDL
Q864K2	NLHSPMYCFICCLALSDLLVS
Q864K2	LHSPMYCFICCLALSDLLVSG
Q864K2	QLDNVIDVITCSSMLSSLCFL
Q864K2	ITCSSMLSSLCFLGAIAVDRY
Q864K2	AYYDHAAVLLCLVVFFLAMLV
Q864K2	VLYVHMLARACQHAQGIARLH
Q864K2	QGIARLHKRQCPAHQGFGLKG
Q864K2	LTILLGIFFLCWGPFFLHLTL
Q864K2	FFLHLTLIVLCPQHPTCSCIF
Q864K2	LIVLCPQHPTCSCIFKNFNLF
Q864K2	VLCPQHPTCSCIFKNFNLFLA
Q864K2	NFNLFLALIICNAIIDPLIYA
P38410	YLWNDPGIQECYDRRREYQLS
P38410	QRSERRKWIHCFENVTSIMFL
P38410	SDKIIYSHFTCATDTENIRFV
Q07949	PKLQEFQQKKCLILDLDETLV
Q07949	TIHHRLFREACYNYEGNYIKN
P97295	EVQVILILAYCSIILLGVVGN
P97295	AVADLLVNTLCLPFTLTYTLM
P97295	MGEWKMGPVLCHLVPYAQGLA
P97295	LTVIALDRHRCIVYHLESKIS
P97295	EIIPDFEIVACTEKWPGEEKS
P97295	RRHKMTKMLVCVVVVFAVSWL
P97295	IFTVFHIIAMCSTFANPLLYG
O08858	VLVPVLYLLVCTVGLGGNTLV
O08858	VSYWPFGSFLCRLVMTLDGIN
O08858	DGINQFTSIFCLMVMSVDRYL
O08858	FADVQEGWGTCNLSWPEPVGL
O08858	LGFFGPLLVICLCYLLIVVKV
O08858	FFGPLLVICLCYLLIVVKVKA
O08858	VVVVVLVFVGCWLPFFIVNIV
O08858	FVVVLSYANSCANPLLYGFLS
O08858	RPQTTLPTRSCEANGLMQTSR
Q27367	KSETGFYEMPCGIVNGTTGDM
Q27367	DEITIFATDACRFMNLRPRGT
Q27367	DSGENYPNQACFCDEARFDEC
Q27367	GENYPNQACFCDEARFDECPK
Q27367	CFCDEARFDECPKTGVVECKA
Q27367	DECPKTGVVECKACRDKAPIY
Q27367	PKTGVVECKACRDKAPIYSSF
Q27367	LASKPSWPLICPVTESYSAIP
P49912	HGYFVFGPTGCNVEGFFATLG
P49912	VLAIERYVVVCKPMSNFRFGE
P49912	VAFTWIMALACAAPPLVGWSR
P49912	WSRYIPEGMQCSCGIDYYTLK
P49912	RYIPEGMQCSCGIDYYTLKPE
P49912	FTIPLIIIFFCYGQLVFTVKE
P49912	VIIMVIAFLICWVPYASVAFY
P49912	YIMMNKQFRNCMLTTICCGKN
P29992	TLWEDPGIQECYDRRREYQLS
P29992	QRSERRKWIHCFENVTSIMFL
P29992	SDKIIYSHFTCATDTENIRFV
P26663	NLGKVIDTLTCGFADLMGYIP
P26663	VNYATGNLPGCSFSIFLLALL
P26663	FSIFLLALLSCLTTPASAYEV
P26663	VSGIYHVTNDCSNASIVYEAA
P26663	AADLIMHTPGCVPCVREGNSS
P26663	LIMHTPGCVPCVREGNSSRCW
P26663	PCVREGNSSRCWVALTPTLAA
P26663	VDLLVGAAAFCSAMYVGDLCG
P26663	FCSAMYVGDLCGSVFLVSQLF
P26663	SPRRHVTLQDCNCSIYPGHVS
P26663	RRHVTLQDCNCSIYPGHVSGH
P26663	SWHINRTALNCNDSLQTGFLA
P26663	FYTHSFNSSGCPERMAQCRTI
P26663	SSGCPERMAQCRTIDKFDQGW
P26663	ESSRSDQRPYCWHYPPPQCTI
P26663	PYCWHYPPPQCTIVPASEVCG
P26663	QCTIVPASEVCGPVYCFTPSP
P26663	PASEVCGPVYCFTPSPVVVGT
P26663	TRPPQGNWFGCTWMNSTGFTK
P26663	WMNSTGFTKTCGGPPCNIGGV
P26663	GFTKTCGGPPCNIGGVGNNTL
P26663	IGGVGNNTLTCPTDCFRKHPE
P26663	GNNTLTCPTDCFRKHPEATYT
P26663	RKHPEATYTKCGSGPWLTPRC
P26663	CGSGPWLTPRCMVDYPYRLWH
P26663	DYPYRLWHYPCTVNFTIFKVR
P26663	GGVEHRLNAACNWTRGERCDL
P26663	AACNWTRGERCDLEDRDRPEL
P26663	LSTTEWQVLPCSFTTLPALST
P26663	LFLLLADARVCACLWMMLLIA
P26663	LLLADARVCACLWMMLLIAQA
P26663	HGILSFLVFFCAAWYIKGRLV
P26663	YAMDREMAASCGGAVFVGLVL
P26663	GGRDAIILLMCAVHPELIFDI
P26663	FVRAQGLIHACMLVRKVAGGH
P26663	IITWGADTAACGDIILGLPVS
P26663	YSQQTRGLLGCIITSLTGRDK
P26663	STATQSFLATCVNGVCWTVYH
P26663	SFLATCVNGVCWTVYHGAGSK
P26663	KPPGARSLTPCTCGSSDLYLV
P26663	PGARSLTPCTCGSSDLYLVTR
P26663	LKGSSGGPLLCPFGHAVGIFR
P26663	HAVGIFRAAVCTRGVAKAVDF
P26663	TYGKFLADGGCSGGAYDIIIC
P26663	CSGGAYDIIICDECHSTDSTT
P26663	GAYDIIICDECHSTDSTTILG
P26663	AIRGGRHLIFCHSKKKCDELA
P26663	HLIFCHSKKKCDELAAKLSGL
P26663	YTGDFDSVIDCNTCVTQTVDF
P26663	DFDSVIDCNTCVTQTVDFSLD
P26663	PSGMFDSSVLCECYDAGCAWY
P26663	GMFDSSVLCECYDAGCAWYEL
P26663	SVLCECYDAGCAWYELTPAET
P26663	AYLNTPGLPVCQDHLEFWESV
P26663	PYLVAYQATVCARAQAPPPSW
P26663	PPPSWDQMWKCLIRLKPTLHG
P26663	THPITKYIMACMSADLEVVTS
P26663	GGVLAALAAYCLTTGSVVIVG
P26663	LYQEFDEMEECASHLPYIEQG
P26663	SPGALVVGVVCAAILRRHVGP
P26663	SWLRDVWDWICTVLTDFKTWL
P26663	PQLPGVPFFSCQRGYKGVWRG
P26663	WRGDGIMQTTCPCGAQITGHV
P26663	GDGIMQTTCPCGAQITGHVKN
P26663	GSMRIVGPKTCSNTWHGTFPI
P26663	FPINAYTTGPCTPSPAPNYSR
P26663	VTGMTTDNVKCPCQVPAPEFF
P26663	GMTTDNVKCPCQVPAPEFFSE
P26663	GVRLHRYAPACRPLLREEVTF
P26663	NQYLVGSQLPCEPEPDVAVLT
P26663	QLSAPSLKATCTTHHVSPDAD
P26663	PDYVPPVVHGCPLPPIKAPPI
P26663	VSEEASEDVVCCSMSYTWTGA
P26663	SEEASEDVVCCSMSYTWTGAL
P26663	YTWTGALITPCAAEESKLPIN
P26663	KAKLLSVEEACKLTPPHSAKS
P26663	TTIMAKNEVFCVQPEKGGRKP
P26663	IVFPDLGVRVCEKMALYDVVS
P26663	NPMGFSYDTRCFDSTVTENDI
P26663	DIRVEESIYQCCDLAPEARQA
P26663	IRVEESIYQCCDLAPEARQAI
P26663	GPLTNSKGQNCGYRRCRASGV
P26663	SKGQNCGYRRCRASGVLTTSC
P26663	CRASGVLTTSCGNTLTCYLKA
P26663	LTTSCGNTLTCYLKASAACRA
P26663	LTCYLKASAACRAAKLQDCTM
P26663	AACRAAKLQDCTMLVNGDDLV
P26663	LVNGDDLVVICESAGTQEDAA
P26663	PEYDLELITSCSSNVSVAHDA
P26663	AQEQLEKALDCQIYGACYSIE
P26663	KALDCQIYGACYSIEPLDLPQ
P26663	SPGEINRVASCLRKLGVPPLR
P26663	LLSQGGRAATCGKYLFNWAVK
P26663	SRARPRWFMLCLLLLSVGVGI
P53779	EPTLDVKIAFCQGFDKQVDVS
P53779	PIGSGAQGIVCAAYDAVLDRN
P53779	RAYRELVLMKCVNHKNIISLL
P53779	LVMELMDANLCQVIQMELDHE
P53779	RMSYLLYQMLCGIKHLHSAGI
P53779	KPSNIVVKSDCTLKILDFGLA
P53779	KENVDIWSVGCIMGEMVRHKI
P53779	NKVIEQLGTPCPEFMKKLQPT
P11267	ILLLSVYGIYCTQYVTVFYGV
P11267	AWRNATIPLFCATKNRDTWGT
P11267	KNRDTWGTTQCLPDNGDYSEL
P11267	WQLFETSIKPCVKLSPLCITM
P11267	IKPCVKLSPLCITMRCNKSET
P11267	KLSPLCITMRCNKSETDRWGL
P11267	KLDMVNETSSCIAQNNCTGLE
P11267	ETSSCIAQNNCTGLEQEQMIS
P11267	TGLEQEQMISCKFNMTGLKRD
P11267	NETWYSTDLVCEQRNSTDNES
P11267	QRNSTDNESRCYMNHCNTSVI
P11267	DNESRCYMNHCNTSVIQESCD
P11267	HCNTSVIQESCDKHYWDTIRF
P11267	HYWDTIRFRYCAPPGYALLRC
P11267	CAPPGYALLRCNDTNYSGFMP
P11267	DTNYSGFMPKCSKVVVSSCTR
P11267	PKCSKVVVSSCTRMMETQTST
P11267	LNKYYNLTMKCRRPGNKTVLP
P11267	PINDRPKQAWCWFGGKWKDAI
P11267	DPEVTFMWTNCRGEFLYCKMN
P11267	WTNCRGEFLYCKMNWFLNWVE
P11267	KERHRKNYVPCHIRQIINTWH
P11267	YLPPREGDLTCNSTVTSLIAN
P11267	KDQAQLNAWGCAFRQVCHITV
P11267	NAWGCAFRQVCHITVPWPNAS
Q9LSD8	ILENGKTVAQCKAPFDDLPKS
P31377	LGSILELLQKCAPNDELISRY
Q9BSF0	SEEPFMPEERCLPRMASPVNV
Q9BSF0	YAHRLSQDILCDALQQWACNN
Q9BSF0	ILCDALQQWACNNIKYHDIPY
Q9Z1Y0	RSAPPELGIKCVLVGDGAVGK
Q9Z1Y0	GKSSLIVSYTCNGYPSRYRPT
Q9Z1Y0	QEDFDRLRSLCYPDTDVFLAC
Q9Z1Y0	CYPDTDVFLACFSVVQPSSFQ
Q9Z1Y0	AQGLAEKIRACCYLECSALTQ
Q9Z1Y0	QGLAEKIRACCYLECSALTQK
Q9Z1Y0	EKIRACCYLECSALTQKNLKE
P20693	YWEPPRKRCCCARRGTQLMLV
P20693	IEILISKGTACNICPKNWLHF
P20693	LISKGTACNICPKNWLHFQQK
P20693	PKNWLHFQQKCYYFGKGSKQW
P20693	SKQWIQARFACSDLQGRLVSI
P20693	EPNNGGQGEDCVMMRGSGQWN
P20693	RGSGQWNDAFCRSYLDAWVCE
P20693	FCRSYLDAWVCEQLATCEISA
P20693	DAWVCEQLATCEISAPLASVT
Q9D4B1	FIMGTLYLYRCITMYVTTLPV
Q9D4B1	TLPVPGMHFQCAPKLNGDSQA
Q9D4B1	GLSITGSHILCGDFLFSGHTV
Q9D4B1	PRHFWWYHLVCWLLSAAGIIC
Q9D4B1	CWLLSAAGIICILVAHEHYTV
P03436	KTIIALSYIFCLALGQDLPGN
P03436	PGNDNNTATLCLGHHAVPNGT
P03436	LVQSSSTGKICNNPHRILDGI
P03436	NPHRILDGIDCTLIDALLGDP
P03436	LIDALLGDPHCDVFQNETWDL
P03436	FVERSKAFSNCYPYDVPDYAS
P03436	GVTQNGGSNACKRGPDSGFFS
P03436	IMRSDAPIDTCISECITPNGS
P03436	DAPIDTCISECITPNGSIPND
P03436	QNVNKITYGACPKYVKQNTLK
P03436	RENAEDMGNGCFKIYHKCDNA
P03436	GNGCFKIYHKCDNACIESIRN
P03436	FKIYHKCDNACIESIRNGTYD
P03436	WILWISFAISCFLLCVVLLGF
P03436	ISFAISCFLLCVVLLGFIMWA
Q13787	EEMLENVSLVCPKDATRFKHL
Q13787	ADSRSATRINCKVELEVPQLC
Q13787	CKVELEVPQLCSFILKTSQCT
Q13787	LCSFILKTSQCTLKEVYGFNP
Q13787	VLFLDTVYGNCSTHFTVKTRK
Q13787	EISTERDLGQCDRFKPIRTGI
Q13787	LSTLISSSQSCQYTLDAKRKH
Q13787	AKRKHVAEAICKEQHLFLPFS
Q13787	SPITLQALVQCGQPQCSTHIL
Q13787	QALVQCGQPQCSTHILQWLKR
Q13787	NYLMEQIQDDCTGDEDYTYLI
Q13787	TPELKSSILKCVQSTKPSLMI
Q13787	LIENRQSWSVCKQVFPGLNYC
Q13787	CKQVFPGLNYCTSGAYSNASS
Q13787	FYAKGTYGLSCQRDPNTGRLN
Q13787	ISTSATTNLKCSLLVLENELN
Q13787	SSGKGSWKWACPRFSDEGTHE
Q13787	HSITNPLAVLCEFISQSIKSF
Q13787	KLSLPDFKELCTISHIFIPAM
Q13787	VPFTDLQVPSCKLDFREIQIY
Q13787	DYVETVLDSTCSSTVQFLEYE
Q13787	KPGIYTREELCTMFIREVGTV
Q13787	YVFKLLKENLCLNLHKFNEFI
O88767	ALLAHEVGFGCKVTSHPLAKD
Q9TST5	VTNYFITSLACADLVMGLAVV
Q9TST5	MKMWTFGNFWCEFWTSIDVLC
Q9TST5	CEFWTSIDVLCVTASIETLCV
Q9TST5	LCVTASIETLCVIAVDRYFAI
Q9TST5	YRATHQEAINCYAKETCCDFF
Q9TST5	EAINCYAKETCCDFFTNQAYA
Q9TST5	AINCYAKETCCDFFTNQAYAI
Q9TST5	GHGHRRASKFCLKEHKALKTL
Q9TST5	LGIIMGTFTLCWLPFFIVNIV
Q9TST5	VNSAFNPLIYCRSPDFRIAFQ
Q9TST5	LGQEKDSEVLCEDPPGTENLA
Q864G7	GLAANHTGAPCLEVSIPDGLF
Q864G7	KNRNLHSPMYCFICCLALSDL
Q864G7	NLHSPMYCFICCLALSDLLVS
Q864G7	LHSPMYCFICCLALSDLLVSS
Q864G7	QLQNTIDVLTCSSMLCSLCFL
Q864G7	IDVLTCSSMLCSLCFLGAIAV
Q864G7	LTCSSMLCSLCFLGAIAVDRH
Q864G7	VLSSTLFIAYCDHAXVLLCLV
Q864G7	AYCDHAXVLLCLVVFFLAMLV
Q864G7	VLYVHMLARACQHAQGITRLH
Q864G7	LTILLGIFFLCWGPFFLHLTL
Q864G7	FFLHLTLVVLCPQHLTCSCIF
Q864G7	LVVLCPQHLTCSCIFKNFKVF
Q864G7	VLCPQHLTCSCIFKNFKVFLT
Q864G7	NFKVFLTLIICSTIIDPLIYA
Q3T0V4	HKNMSVHLSPCFRDVQIGDIV
Q3T0V4	QIGDIVTVGECRPLSKTVRFN
Q28589	GTDNWKKLPGCQHITSSKCNF
Q28589	PGCQHITSSKCNFSSVELKDV
Q28589	IYKLSPEITYCLKVKAELRLQ
Q28589	AELRLQSRVGCYSPVYCINTT
Q28589	SRVGCYSPVYCINTTERHKVP
Q28589	HSNKWKQIPNCENVTTTHCVF
Q28589	PNCENVTTTHCVFPRDIFSMG
Q28589	FPNLKPLTVYCVKARALIEND
Q28589	NKGSSYSDTVCEKTKPGNTSK
Q28589	TSKTWLIAGICTALFSILVVI
Q28589	LSTSEEQTERCFIIENASIIT
O60755	FILNLAVADLCFILCCVPFQA
O60755	LAVADLCFILCCVPFQATIYT
O60755	AVADLCFILCCVPFQATIYTL
O60755	LDAWLFGALVCKAVHLLIYLT
O60755	GTVRYGALELCVPAWEDARRR
O60755	MLAVAALYALCWGPHHALILC
O60755	CWGPHHALILCFWYGRFAFSP
O60755	RFAFSPATYACRLASHCLAYA
O60755	ATYACRLASHCLAYANSCLNP
O60755	ASHCLAYANSCLNPLVYALAS
O60755	VRPASSGPPGCPGDARPSGRL
Q8IZP1	YEEYNPEVGYCRDLSHIAALF
Q8IZP1	TMGHQDKKDLCGQCSPLGCLI
Q8IZP1	HQDKKDLCGQCSPLGCLIRIL
Q8IZP1	DLCGQCSPLGCLIRILIDGIS
Q8IZP1	VPASRGGKTLCKGDRQAPPGP
Q8IZP1	PPRAPRSSTPCPGGAVREDTY
Q8IZP1	WFRHYDFRQSCWVRAISQEDQ
Q8IZP1	AISQEDQLAPCWQAEHPAERV
Q8IZP1	TPFRARDEQQCAPTSGPCLCG
Q8IZP1	EQQCAPTSGPCLCGLHLESSQ
Q8IZP1	QCAPTSGPCLCGLHLESSQFP
P59215	KERKADSKMVCDVVSRMEDTE
P59215	RLWGDSGIQECFNRSREYQLN
P59215	QRSERKKWIHCFEDVTAIIFC
P59215	CFEDVTAIIFCVALSGYDQVL
P59215	HESLMLFDSICNNKFFIDTSI
P59215	EKIKKSPLTICFPEYPGSNTY
P59215	KNRSPNKEIYCHMTCATDTNN
P59215	PNKEIYCHMTCATDTNNIQVV
Q0VC81	YISVEILIGLCAIVGNVLVIW
Q0VC81	SLGVTIHFYSCLLMTCLLMIF
Q0VC81	IHFYSCLLMTCLLMIFTHASI
Q0VC81	QRRIWLALGLCWLVSFLVGLT
Q0VC81	SADKNLTFLPCQFRSVMRMDY
Q0VC81	TWILIPLVVMCAIYFDIFYVI
Q0VC81	LSWLPLSIINCIIYFNGEVPQ
Q0VC81	KETYLLILKACVICQPSKSMD
Q62108	ALFDYDKTKDCGFLSQALSFH
Q62108	LSEFPDKFGSCVPHTTRPKRE
Q62108	VREVAEQGKHCILDVSANAVR
Q62108	ATKLEQEFTECFSAIVEGDSF
O70526	LNATLAQGNSCLDAEWWSWLN
O70526	LSVFFLHKSSCTVAEIYLGNL
O70526	NFDWLFGEVLCRMVNTMIQMN
O70526	MIQMNMYSSICFLMLVSIDRY
O70526	AKLYSLVIWGCALLLSSPMLV
O70526	YRDEGHNVTACLIIYPSLTWQ
O70526	FLLPLSIITFCTVQIMQVLRN
O70526	VLAVLLLFVVCWLPFQIGTFL
O70526	TLRLLGFLPGCWEHVIDLITQ
O70526	ISSYLAYSNSCLNPLVYVIVG
O70526	VYHGLCRSGGCVSEPAQSENS
Q9P6P5	LTYGSIVAQLCKDMNYEKVNE
Q9P6P5	RQKLWYSNILCGVIRGALEML
P06211	IMESAKETRYCAVCNDYASGY
P06211	SAKETRYCAVCNDYASGYHYG
P06211	ASGYHYGVWSCEGCKAFFKRS
P06211	YHYGVWSCEGCKAFFKRSIQG
P06211	RSIQGHNDYMCPATNQCTIDK
P06211	NDYMCPATNQCTIDKNRRKSC
P06211	CTIDKNRRKSCQACRLRKCYE
P06211	DKNRRKSCQACRLRKCYEVGM
P06211	KSCQACRLRKCYEVGMMKGGI
P06211	NLHDQVHLLECAWLEILMIGL
P06211	NLLLDRNQGKCVEGMVEIFDM
P06211	KGMEHLYNMKCKNVVPLYDLL
P01115	RKQVVIDGETCLLDILDTTGQ
P01115	QYMRTGEGFLCVFAINNTKSF
P01115	DVPMVLVGNKCDLAGRTVESR
Q91X05	IMTFPFSIWFCIKVVQEYERV
Q91X05	KGPGLFFFLPCLDTYHKVDLR
Q91X05	DMFIMEIDAVCYYRMENASLL
Q91X05	DVKVALDAVTCIWGIKVERTE
P21841	TAYKPAPGTYCYIMKMAPESI
O04279	ARGNELQVPDCTKYFMENLQR
O04279	LFEGVTAVIFCAAISEYDQTL
O04279	ELFEWILKQPCFEKTSFMLFL
O04279	KKILNVPLNVCEWFKDYQPVS
P50130	RDFSFRILTACFLSLLILSTL
P50130	LSTLLGNTLVCAAVIRFRHLR
P50130	IAGFWPFGSFCNIWVAFDIMC
P50130	CNIWVAFDIMCSTASILNLCV
P50130	MCSTASILNLCVISVDRYWAI
P50130	VTSLGKTTHNCDSSLSRTYAI
P50130	LERAAVHAKNCQTTAGNGNPA
P50130	TTAGNGNPAECSQPESSFKMS
P50130	TLSVIMGVFVCCWLPFFILNC
P50130	LSVIMGVFVCCWLPFFILNCM
P50130	CCWLPFFILNCMVPFCGSGET
P50130	FFILNCMVPFCGSGETKPFCI
P50130	FCGSGETKPFCIDSITFDVFV
P50130	HEPRGSISKDCNLVYLIPHAV
P60202	PFASLVATGLCFFGVALFCGC
P60202	GLCFFGVALFCGCGHEALTGT
P60202	CFFGVALFCGCGHEALTGTEK
P60202	LTVVWLLVFACSAVPVYIYFN
P60202	VYIYFNTWTTCQSIAFPSKTS
P60202	SKTSASIGSLCADARMYGVLP
P60202	LPWNAFPGKVCGSNLLSICKT
P60202	KVCGSNLLSICKTAEFQMTFH
A4GBX7	ALSATDADTICIGYHANNSTD
A4GBX7	LLEDSHNGKLCRLKGIAPLQL
A4GBX7	KGIAPLQLGKCSIAGWILGNP
A4GBX7	IAGWILGNPECESLFSKKSWS
A4GBX7	AETPNSENGTCYPGYFADYEE
A4GBX7	HNITRGVTASCSHKGKSSFYR
A4GBX7	IITSNASMDECDTKCQTPQGA
A4GBX7	NASMDECDTKCQTPQGAINSS
A4GBX7	QNVHPVTIGECPKYVRSTKLR
A4GBX7	KNNAKEIGNGCFEFYHKCNNE
A4GBX7	GNGCFEFYHKCNNECMESVKN
A4GBX7	FEFYHKCNNECMESVKNGTYD
Q91DD8	LKATEIDQLVCRDKLSSTSQL
Q91DD8	SYEAGEWAENCYNLEIKKSDG
Q91DD8	LEIKKSDGSECLPLPPDGVRG
Q91DD8	PPDGVRGFPRCRYVHKVQGTG
Q91DD8	YVHKVQGTGPCPGDLAFHKNG
Q91DD8	RSVRQNTANKCNPDLHYWTAV
Q91DD8	GVMHNQNGLICGLRQLANETT
Q91DD8	DFLLQRWGGTCRILGPSCCIE
Q91DD8	GGTCRILGPSCCIEPHDWTKN
Q91DD8	GTCRILGPSCCIEPHDWTKNI
Q91MA7	KTIIALSYIFCLALGQDLPGN
Q91MA7	PGNDNSTATLCLGHHAVPNGT
Q91MA7	LVQSSSTGKICNNPHRILDGI
Q91MA7	NPHRILDGIDCTLIDALLGDP
Q91MA7	LIDALLGDPHCDVFQNETWDL
Q91MA7	FVERSKAFSNCYPYDVPDYAS
Q91MA7	GVTQNGGSNACKRGPGSGFFS
Q91MA7	IMRSDAPIDTCISECITPNGS
Q91MA7	DAPIDTCISECITPNGSIPND
Q91MA7	QNVNKITYGACPKYVKQNTLK
Q91MA7	RENAEDMGNGCFKIYHKCDNA
Q91MA7	GNGCFKIYHKCDNACIESIRN
Q91MA7	FKIYHKCDNACIESIRNGTYD
Q91MA7	WILWISFAISCFLLCVVLLGF
Q91MA7	ISFAISCFLLCVVLLGFIMWA
Q9TSP5	NPKLINALRRCFFWRFMFYGI
Q9TSP5	SIAIYLGIGLCLLFIVRTLLL
Q9TSP5	IWELLQASAFCGLGFLIVLAL
Q9TSP5	IENIQSVKAYCWEEAMEKMIE
Q9TSP5	LRKIFTTISFCIVLRMAVTRQ
Q9TSP5	KIKHSGRISFCSQFSWIMPGT
Q9TSP5	VLTEKEIFESCVCKLMANKTR
Q9TSP5	TEKEIFESCVCKLMANKTRIL
Q9TSP5	EEINEEDLKECFFDDMESIPA
Q9TSP5	HKSLIFVLIWCLVIFLAEVAA
Q9TSP5	KLDFVLVDGGCVLSHGHKQLM
Q9TSP5	VLSHGHKQLMCLARSVLSKAK
Q9TSP5	QAFADCTVILCEHRIEAMLEC
Q9TSP5	CEHRIEAMLECQQFLVIEENK
Q9TSP5	KLFPHRNSSKCKSQPQIAALK
P23423	DIKKVNIWEPCEKWFAQVVWG
P23423	LWVLQIVLWGCLMWEMRKGNQ
P23423	LMWEMRKGNQCQAEEVIALVS
P23423	VQHVETVPVTCVTKNFTQWGC
P23423	CVTKNFTQWGCQPEGAYPDPE
P23423	LVAGRIRGRFCVPYPYALLRC
P23423	CVPYPYALLRCEEWCWYPESI
P23423	PYALLRCEEWCWYPESINQET
P23423	TGHAEKIKINCTKAKAVSCTE
P23423	INCTKAKAVSCTEKMPLAAVQ
P23423	ESMKFLNIKACNISLRCQDEE
P23423	NIKACNISLRCQDEEKSPGGC
P23423	CQDEEKSPGGCVQGYPIPKGA
P23423	NISSNPERGICDFTGELWIGG
P23423	FPYYYKPSWNCSQNWTGHPVW
P23423	LDMTEHMTSRCIQRPERHNIT
P23423	TVGNGTITGNCSVTNWDGCNC
P23423	GNCSVTNWDGCNCTRSGNHLY
P23423	CSVTNWDGCNCTRSGNHLYNS
P23423	STSGGLLVIICRQNSTITGIM
P23423	WTTMWNIYQNCSKCNNSSLDR
P23423	MWNIYQNCSKCNNSSLDRTGK
P23423	GTLGTVNDLKCSLPHRNESNK
P23423	PHRNESNKWTCAARTGRKGSQ
P23423	FWGRVKAKYSCESNLGGLDSM
P23423	DRMMVYHELDCWHYQHYCVTS
P23423	ELDCWHYQHYCVTSTRSEVAN
P23423	YVNWTRFKDNCTWQQWEEEIE
P23423	WIIMGIVGLICFRILMCVISM
P23423	VGLICFRILMCVISMCLQAYK
P23423	QKRNGDGTNGCASLEHERRTS
P23423	QHKKKKERVDCQDREQMPTLE
Q5IS84	SSAVPANASNCTDPLAPSTCS
Q5IS84	NCTDPLAPSTCSPAPGPGSWV
Q5IS84	SHLDGNLSDPCGPNRTDLGGS
Q5IS84	RTDLGGSDSPCPPTGSPSMIT
Q5IS84	ITIMALYSIVCVVGLFGNFLV
Q5IS84	MGTWPFGTILCKIVISIDYYN
Q5IS84	YNMFTSIFTLCTMSVDRYIAV
Q5IS84	TMSVDRYIAVCHPVKALDFRT
Q5IS84	TPRNAKIVNVCNWIISSAIGL
Q5IS84	TTKYRQGSIDCTLTFSHPTWY
Q5IS84	TWYWENLLKICVFIFAFIMPV
Q5IS84	FIMPVLIITVCYGLMILRLKS
Q5IS84	VLVVVAVFIVCWTPIHIYVII
Q5IS84	TTFQTVSWHFCIALGYTNSCL
Q5IS84	FCIALGYTNSCLNPVLYAFLD
Q5IS84	YAFLDENFKRCFREFCIPTPS
P06240	EDDWMENIDVCENCHYPIVPL
P06240	WMENIDVCENCHYPIVPLDSK
P06240	RHYTNASDGLCTKLSRPCQTQ
P06240	DGLCTKLSRPCQTQKPQKPWW
P06240	ANILVSDTLSCKIADFGLARL
P06240	RGYRMVRPDNCPEELYHLMML
P06240	PEELYHLMMLCWKERPEDRPT
Q9YGL6	SSTTLLPQNHCVQGIKVYEDE
Q5R4C5	YEADTVDLNWCVISDMEVIEL
Q5R4C5	SDMEVIELNKCTSGQSFEVIL
Q06AU2	EGKALAEEWSCPFMETSAKNK
Q9JL06	FLMFHTGPPHCQALHQRLVPA
Q9JL06	LGLLPAHFWHCLCDLDSCSRM
Q9JL06	LLPAHFWHCLCDLDSCSRMVP
Q9JL06	FWHCLCDLDSCSRMVPLFSRS
Q9JL06	RVERMAEHVSCHPRYRETTLS
Q9JL06	VVIILGAFVVCWTPGQVVLLL
Q9JL06	QVVLLLDGLDCKTCNVLAVEK
Q9JL06	LLLDGLDCKTCNVLAVEKYFL
Q9JL06	NSLVNAVVYSCRDAEMRRTFR
Q9JL06	MRRTFRRLLCCMCLRWSSHKS
Q9JL06	RTFRRLLCCMCLRWSSHKSAR
P27584	MIFENIISSLCLLLEAMDNSN
P27584	LDTKLRTVQSCGTNLSLLDNF
P27584	YIPSDQDILHCRIKTTGISEE
P27584	QRSERRKWIHCFENVTALLFL
P27584	FLVSLAGYDQCLVEDNSGNQM
P27584	QEALLLWDSICNSSWFSESAM
P27584	GSTPTFVQTQCPLADNAVRSG
P27584	ESLNRIASRSCYCHFTTATDT
P27584	LNRIASRSCYCHFTTATDTSL
P82471	SLWNDPGIQECYDRRREYQLS
P82471	QRSERRKWIHCFENVTSIMFL
P82471	SDKIIYSHFTCATDTENIRFV
O62798	HAYFVFGPTGCNLEGFFATLG
O62798	VLAIERYVVVCKPMSNFRFGE
O62798	LALTWIMAMACAAAPLVGWSR
O62798	WSRYIPEGMQCSCGIDYYTSR
O62798	RYIPEGMQCSCGIDYYTSRQE
O62798	FTIPLVIIFFCYGQLVFTVKE
O62798	VIIMVVAFLICWVPYASVAFY
O62798	YIMMNKQFRNCMLTTLCCGRN
Q6BP97	YAWAKRVIPICVILGLGYIDF
Q6BP97	ILGLGYIDFACFYALGYREIY
Q6BP97	AISLWVILAWCEVCVIAYWVL
Q6BP97	LWVILAWCEVCVIAYWVLLVV
Q6BP97	DLTPVPDYFFCDESGYPFWCS
Q6BP97	FCDESGYPFWCSQCQSIKLPR
Q6BP97	ESGYPFWCSQCQSIKLPRTLH
Q6BP97	RTLHSKDRNYCILKFDHYCVW
P87032	ALWGDAGVQACFGRSREYQLN
P87032	QRSERKKWIHCFENVTAIIFL
P87032	QEALTLFDSICNSRWFVKTSI
P87032	DAKTIYTHFTCATDTSQIKFV
P10269	ELVQKRYGRPCDCSGGQVSEP
P10269	VQKRYGRPCDCSGGQVSEPPS
P10269	PPSDRVSQVTCSGKTAYLMPD
P10269	AYLMPDQRWKCKSIPKDTSPS
P10269	DTSPSGPLQECPCNSYQSSVH
P10269	SPSGPLQECPCNSYQSSVHSS
P10269	NSYQSSVHSSCYTSYQQCRSG
P10269	HSSCYTSYQQCRSGNKTYYTA
P10269	GSTNKLIQSPCNGIKGQSICW
P10269	PCNGIKGQSICWSTTAPIHVS
P10269	LMSNTSLVDDCWLCLKLGPPT
P10269	NTSLVDDCWLCLKLGPPTPLA
P10269	YVTRSSDNISCLIIPPLLVQP
P10269	VQPMQFSNSSCLFSPSYNSTE
P10269	IDLGHVAFSNCTSITNVTGPI
P10269	TSITNVTGPICAVNGSVFLCG
P10269	ICAVNGSVFLCGNNMAYTYLP
P10269	TYLPTNWTGLCVLATLLPDID
P10269	DLLTAEQGGICLALQEKCCFY
P10269	GGICLALQEKCCFYVNKSGIV
P10269	GICLALQEKCCFYVNKSGIVR
P33705	GKAGDAVELPCQTSQKKNIHF
P33705	LEVADSGIYFCDTDKRQEVEL
P33705	PELQDGGTWTCIISQSQKTVE
P33705	RANSSQNNLTCEVLGPTSPEL
P33705	VVDPEGGTWQCLLSDKDKVLL
P33705	ILGLLLLIGLCVFCCVKCWRR
P33705	LLLLIGLCVFCCVKCWRRRRQ
P33705	IKRLLSEKKTCQCSHRIQKTC
P33705	RLLSEKKTCQCSHRIQKTCSL
Q8BR92	SLGHPKEHMLCKEAKLEMVQK
Q0A2E4	VETPTRNGWECKCSDSSDPLV
Q0A2E4	TPTRNGWECKCSDSSDPLVIA
Q0A2E4	SIIGILHLILCILDRLFFKCI
P12439	LGAVKGLDRICLGHHAVANGT
P12439	TVESTNLNKLCMKGRSYKDLG
P12439	KGRSYKDLGNCHPVGMLIGTP
P12439	PVGMLIGTPVCDPHLTGTWDT
P12439	LIERENAIAHCYPGATINEEA
P12439	SITSAGTTKACMRNGGDSFYA
P12439	IQSEALIDNSCESKCFWRGGS
P12439	ALIDNSCESKCFWRGGSINTK
P12439	QNLSPRTVGQCPKYVNQRSLL
P12439	RQNAEEDGKGCFEIYHTCDDS
P12439	GKGCFEIYHTCDDSCMESIRN
P12439	FEIYHTCDDSCMESIRNNTYD
P12439	IILWFSFGESCFVLLAVVMGL
Q5REH1	GISIGGGAQYCPCLYIVQVFD
Q5REH1	SIGGGAQYCPCLYIVQVFDNT
Q5REH1	DALGLSRAILCNDGLVKRLEE
Q5REH1	LDVKFEYLSYCLKVKEMDDEE
Q5REH1	VKEMDDEEYSCIALGEPLYRV
Q5REH1	GNYEYRLILRCRQEARARFSQ
Q5REH1	VSTMSKYYNDCYAVLRDADVF
Q7JII7	NPKLINALRRCFFWRFMFYGI
Q7JII7	SIAIYLGIGLCLLFIVRTLLL
Q7JII7	IWELLQASAFCGLGFLIVLAL
Q7JII7	IENIQSVKAYCWEEAMEKMIE
Q7JII7	LRKIFTTISFCIVLRMAVTRQ
Q7JII7	KIKHSGRISFCSQFSWIMPGT
Q7JII7	VLTEKEIFESCVCKLMANKTR
Q7JII7	TEKEIFESCVCKLMANKTRIL
Q7JII7	EEINEEDLKECFFDDMESIPA
Q7JII7	HKSLIFVLIWCLVIFLAEVAA
Q7JII7	KLDFVLVDGGCVLSHGHKQLM
Q7JII7	VLSHGHKQLMCLARSVLSKAK
Q7JII7	QAFADCTVILCEHRIEAMLEC
Q7JII7	CEHRIEAMLECQQFLVIEENK
Q7JII7	KLFPHRNSSKCKTQPQIAALK
Q4R690	HPPGFGRYGICAHENKELANA
Q4R690	ALPLIEDSSNCDIVKATQYGI
Q4R690	KATQYGIFERCKELVEAGYDV
Q4R690	KFRLWRWLQKCELFLLLMLSV
Q4R690	FNSDSWLLKGCLLVTLFFLTS
Q4R690	VNIITLAETGCLDFRTFCTSC
Q4R690	ETGCLDFRTFCTSCLIRKPLR
Q4R690	CLDFRTFCTSCLIRKPLRSLH
Q4R690	LIRKPLRSLHCHVCNSCVARY
Q4R690	KPLRSLHCHVCNSCVARYDQH
Q4R690	RSLHCHVCNSCVARYDQHCLW
Q4R690	YDQHCLWTGRCIGFGNHHYYI
Q4R690	IFFLFFLSMVCGWIIYGSFIY
Q4R690	YGSFIYWSNHCATTFKEDGLW
Q4R690	LWTYLNQIVACSPWVLYILML
Q4R690	FMQNLADFFQCGCFGLVKPCV
Q4R690	QNLADFFQCGCFGLVKPCVVD
Q4R690	QCGCFGLVKPCVVDWTSQYTM
O02721	PLPRALREARCCPEPCNCTPD
O02721	LPRALREARCCPEPCNCTPDG
O02721	LREARCCPEPCNCTPDGALRC
O02721	EARCCPEPCNCTPDGALRCPG
O02721	CNCTPDGALRCPGPGAGLTRL
O02721	NLPRLKYLSICNTGIRKFPDV
O02721	SSETNFILEICDNLHITTIPG
O02721	LDATLTYPSHCCAFRNVPTKD
O02721	DATLTYPSHCCAFRNVPTKDY
O02721	YGFHLPKTPRCAPEPDAFNPC
O02721	CAPEPDAFNPCEDIMGYDFLR
O02721	YKLTVPRFLMCNLSFADFCMG
O02721	LMCNLSFADFCMGLYLLLIAS
O02721	HAIDWQTGSGCNTAGFFTVFA
O02721	GVSNYMKVSICFPMDVETTLS
O02721	ILNVVAFIIICACYIKIYFAV
O02721	NVVAFIIICACYIKIYFAVRN
O02721	MAILIFTDFTCMAPISFFAIS
O02721	LLVLFYPINSCANPFLYAIFT
O02721	QSTLKLPALHCQGTALLDKTC
A3DRP0	AFTATYADTICIGYHANNSTD
A3DRP0	LLEDSHNGKLCRLKGTAPLQL
A3DRP0	KGTAPLQLGNCSVAGWILGNP
A3DRP0	VAGWILGNPECESLFSKESWS
A3DRP0	AETPNPENGTCYPGYFADYEE
A3DRP0	HTVTKGVTASCSHNGKSSFYK
A3DRP0	IITSNASMGECDAKCQTPQGA
A3DRP0	NASMGECDAKCQTPQGAINSS
A3DRP0	QNVHPVTIGECPKYVRSTKLR
A3DRP0	KNNAKEIGNGCFEFYHKCNNE
A3DRP0	GNGCFEFYHKCNNECMESVKN
A3DRP0	FEFYHKCNNECMESVKNGTYD
Q12829	LWDTSGQGRFCTIFRSYSRGA
Q12829	GVTFFEVSPLCNFNITESFTE
Q12829	PSKVLSLQDLCCRAVVSCTPV
Q12829	SKVLSLQDLCCRAVVSCTPVH
Q12829	QDLCCRAVVSCTPVHLVDKLP
P00443	VHEFGDNTQGCTTAGAHFNPL
Q67170	VETPIKSGWECRCNDSSDLLV
Q67170	TPIKSGWECRCNDSSDLLVAI
Q67160	VETPTKNGWECKCSDSSDPLI
Q67160	TPTKNGWECKCSDSSDPLIIA
Q9Q714	GTLILGMLLICSVVGNLWVTV
Q9Q714	VWKEAKTTLFCASDAKAYDTE
Q9Q714	ERHNVWATHACVPTDPNPQEM
Q9Q714	ISLWDQSLKPCVKLTPLCVTL
Q9Q714	LKPCVKLTPLCVTLDCSSVNA
Q9Q714	KLTPLCVTLDCSSVNATNVTK
Q9Q714	NIGEIQEQRNCSFNVTTAIRD
Q9Q714	KSDNHYRLINCNTSVIKQACP
Q9Q714	NCNTSVIKQACPKVSFEPIPI
Q9Q714	VSFEPIPIHYCAPAGFAILKC
Q9Q714	CAPAGFAILKCNGKKFNGTGP
Q9Q714	NGKKFNGTGPCTNVSTVQCTH
Q9Q714	GPCTNVSTVQCTHGIRPVVST
Q9Q714	VQLNEPVQINCTRTGNNTRKS
Q9Q714	DIIGDIRRAYCNISGKQWNET
Q9Q714	DIEIITHSFNCGGEFFYCNTT
Q9Q714	SFNCGGEFFYCNTTKLFNSTW
Q9Q714	EDITGNITLQCKIKQIVNMWQ
Q9Q714	YAPPIRGNITCISNITGLILT
Q9Q714	KDQQLLGIWGCSGKLICTTNV
Q9Q714	GIWGCSGKLICTTNVPWNSSW
P46089	PSPKAWDVVLCISGTLVSCEN
P46089	VLCISGTLVSCENALVVAIIV
P46089	GLVLHFAAVFCIGSAEMSLVL
P46089	LGLLPVLAWNCLDGLTTCGVV
P46089	AWNCLDGLTTCGVVYPLSKNH
P46089	GIMLQLYAQICRIVCRHAQQI
P46089	QLYAQICRIVCRHAQQIALQR
P46089	LAVVLGAFAACWLPFTVYCLL
P46089	AACWLPFTVYCLLGDAHSPPL
P46089	QDVQKVLWAVCCCCSSSKIPF
P46089	VQKVLWAVCCCCSSSKIPFRS
P46089	QKVLWAVCCCCSSSKIPFRSR
Q17QD9	QSLYRGFKNECPTGLVDEDTF
Q17QD9	VVTIDEFLETCQKDENIMSSM
P36327	RRMYSKHKYHCICPMRCAEDP
P36327	MYSKHKYHCICPMRCAEDPDR
P36327	HKYHCICPMRCAEDPDRLYKY
P36327	YKYATKLKKNCKEITDKELDK
P36327	SDPDLETETMCLHDDESCRYE
P36327	ETMCLHDDESCRYEGQVAVYQ
P36327	TVLTARNIGLCSSDVMERSRR
P36327	FHLRGKQNYTCRCETIVSCDG
P36327	LRGKQNYTCRCETIVSCDGYV
P36327	YTCRCETIVSCDGYVVKRIAI
P36327	AATMHREGFLCCKVTDTLNGE
P36327	ATMHREGFLCCKVTDTLNGER
P36327	LNGERVSFPVCTYVPATLCDQ
P36327	PVCTYVPATLCDQMTGILATD
P36327	LRDRQLVMGCCWAFRRHKITS
P36327	ITAEDIQEAKCAADEAKEVRE
P36327	QAVLKSEKLSCIHPLAEQVIV
P36327	EYLYDIDRKQCVKKELVTGLG
P36327	DLVVSAKKENCAEIIRDVKRI
P36327	RTVDSVLLNGCKYPVETLYID
P36327	ETLYIDEAFACHAGTLRALIA
P36327	AIIRPKKAVLCGDPKQCGFFN
P36327	KAVLCGDPKQCGFFNMMCLKV
P36327	PKQCGFFNMMCLKVHFNHEIC
P36327	CLKVHFNHEICTQVFHKSISR
P36327	QVFHKSISRRCTKSVTSVVST
P36327	KPKQDDLILTCFRGWVKQLQI
P36327	TDVFQNKANVCWAKALVPVLK
P36327	HSAEIVLNQLCVRFFGLDLDS
P36327	TPYKYHHYQQCEDHAIKLSML
P36327	IKLSMLTKKACLHLNPGGTCV
P36327	ACLHLNPGGTCVSIGYGYADR
P36327	IARQFKFSRVCKPKSSLEETE
P36327	YTGSRLHEAGCAPSYHVVRGD
P36327	NSKGQPGGGVCGALYKKFPES
P36327	DTTDADVAIYCRDKKWEMTLK
P36327	VARREAVEEICISDDSSVTEP
P36327	PVATEANEQVCMYILGESMSS
P36327	GESMSSIRSKCPVEESEASTP
P36327	EASTPPSTLPCLCIHAMTPER
P36327	STPPSTLPCLCIHAMTPERVQ
P36327	KASRPEQITVCSSFPLPKYRI
P36327	YRITGVQKIQCSQPILFSPKV
P36327	HYLKAEGKVECYRTLHPVPLY
P36327	FSSPKVAVEACNAMLKENFPT
P36327	KENFPTVASYCIIPEYDAYLD
P36327	AYLDMVDGASCCLDTASFCPA
P36327	YLDMVDGASCCLDTASFCPAK
P36327	ASCCLDTASFCPAKLRSFPKK
P36327	NVLAAATKRNCNVTQMRELPV
P36327	VLDSAAFNVECFKKYACNNEY
P36327	FNVECFKKYACNNEYWETFKE
P36327	AADPLATAYLCGIHRELVRRL
P36327	IIAEHFQPGDCVLETDIASFD
P36327	VLRERLTGSPCAAFIGDDNIV
P36327	VKSDKLMADRCATWLNMEVKI
P36327	AVVGEKAPYFCGGFILCDSVT
P36327	APYFCGGFILCDSVTGTACRV
P36327	ILCDSVTGTACRVADPLKRLF
P36327	WNRVGILPELCKAVESRYETV
P26255	TGHWPLGATGCELWTSVDVLC
P26255	CELWTSVDVLCVTASIETLCA
P26255	LCVTASIETLCALAVDRYLAV
P26255	RVGADAEAQECHSNPRCCSFA
P26255	EAQECHSNPRCCSFASNMPYA
P26255	AQECHSNPRCCSFASNMPYAL
P26255	TPTASDGVPSCGRRPARLLPL
P26255	LGLIMGIFSLCWLPFFLANVL
P26255	ANSAFNPLIYCRSPDFRDAFR
Q28886	HGYFVFGPTGCNAEGFFATLG
Q28886	VLAIERYVVVCKPMSNFRFGE
Q28886	VAFTWVMALACAAPPLFGWSR
Q28886	WSRYIPEGLQCSCGIDYYTLK
Q28886	RYIPEGLQCSCGIDYYTLKPE
Q28886	FTIPMIVIFFCYGQLVFTVKE
Q28886	VIIMVIAFLICWVPYASVAFY
Q28886	YIMMNKQFRNCMLTTICCGKN
P32239	GTGPGPGASLCRPGAPLLNSS
P32239	LNSSSVGNLSCEPPRIRGAGT
P32239	AVSDLLLAVACMPFTLLPNLM
P32239	MGTFIFGTVICKAVSYLMGVS
P32239	AIALERYSAICRPLQARVWQT
P32239	VQPVGPRVLQCVHRWPSARVR
P32239	LPGAVHQNGRCRPETGAVGED
P32239	TGAVGEDSDGCYVQLPRSRPA
P32239	LLVIVVLFFLCWLPVYSANTW
P32239	FIHLLSYASACVNPLVYCFMH
P32239	ASACVNPLVYCFMHRRFRQAC
P32239	CFMHRRFRQACLETCARCCPR
P32239	RRFRQACLETCARCCPRPPRA
P32239	QACLETCARCCPRPPRARPRA
Q306W7	KQKPGKRQRMCMKLESDKTFP
Q306W7	MLNGQVNGYACVVGGRVFKPL
Q306W7	YDLEYGDVPQCMKSDTLQYTS
Q306W7	SEPWSLTTVMCVLANITFPCD
Q306W7	MCVLANITFPCDQPPCMPCCY
Q306W7	NITFPCDQPPCMPCCYEKNPH
Q306W7	FPCDQPPCMPCCYEKNPHETL
Q306W7	PCDQPPCMPCCYEKNPHETLS
Q306W7	YDLLLDAAVKCNGRRTRRDLE
Q306W7	YKLARPYIADCSNCGHGRCDS
Q306W7	ARPYIADCSNCGHGRCDSPIA
Q306W7	ADCSNCGHGRCDSPIAIEDIR
Q306W7	EHLYARTSAPCSLVSYHGYYI
Q306W7	SYHGYYILAQCPPGDTVTVGF
Q306W7	GFQDGAIKHMCTIAHKVEFKP
Q306W7	HPPEHGVELPCTKYTHKRADQ
Q306W7	VPSGSQVKYYCKCPDVKEGTT
Q306W7	SGSQVKYYCKCPDVKEGTTGS
Q306W7	GTTGSDYTTACTDLKQCRAYL
Q306W7	YTTACTDLKQCRAYLIDNKKW
Q306W7	HVPFVPVTSKCTATLAPEPLV
Q306W7	RYPMTTVIGLCTCVAIIMVSC
Q306W7	PMTTVIGLCTCVAIIMVSCVT
Q306W7	CTCVAIIMVSCVTSVWLLCRT
Q306W7	VSCVTSVWLLCRTRNLCITPY
Q306W7	TLIPLAALIVCMRMLRCLLCC
Q306W7	ALIVCMRMLRCLLCCGPAFLL
Q306W7	VCMRMLRCLLCCGPAFLLVCG
Q306W7	CMRMLRCLLCCGPAFLLVCGA
Q306W7	LCCGPAFLLVCGALGAAAYEH
Q306W7	IPSANLEYITCKYKTKVPSPV
Q306W7	KTKVPSPVVKCCGSTQCSAKS
Q306W7	TKVPSPVVKCCGSTQCSAKSL
Q306W7	PVVKCCGSTQCSAKSLPDYQC
Q306W7	CSAKSLPDYQCQVFTGVYPFM
Q306W7	VYPFMWGGAYCFCDTENTQMS
Q306W7	PFMWGGAYCFCDTENTQMSEV
Q306W7	SEVYIERAEECSVDQAKAYKV
Q306W7	APLNDIAPFGCTIALDPLRAE
Q306W7	IALDPLRAENCAVGNIPLSID
Q306W7	AETPTVSDLECKVTECTYASD
Q306W7	VSDLECKVTECTYASDFGGIA
Q306W7	ISYKASKAGNCPIHSPSGIAV
Q306W7	SIHPAFKMQVCTSVVTCKGDC
Q306W7	KMQVCTSVVTCKGDCKPPKDH
Q306W7	CTSVVTCKGDCKPPKDHIVDY
P32305	WDAPPDNVSGCGEQINYGRVE
P32305	LITLLTIAGNCLVVISVCFVK
P32305	AGNCLVVISVCFVKKLRQPSN
P32305	GGKWIFGHFFCNVFIAMDVMC
P32305	CNVFIAMDVMCCTASIMTLCV
P32305	NVFIAMDVMCCTASIMTLCVI
P32305	MCCTASIMTLCVISIDRYLGI
P32305	LTYPVRQNGKCMAKMILSVWL
P32305	WAQNVNDDKVCLISQDFGYTI
P32305	VVKLQKEVEECANLSRLLKHE
P32305	LGIIVGAFTVCWLPFFLLSTA
P32305	FLLSTARPFICGTSCSCIPLW
P32305	TARPFICGTSCSCIPLWVERT
P32305	RPFICGTSCSCIPLWVERTCL
P32305	SCIPLWVERTCLWLGYANSLI
P34971	GALALGASEPCNLSSAAPLPD
P34971	WGRWEYGSFFCELWTSVDVLC
P34971	CELWTSVDVLCVTASIETLCV
P34971	LCVTASIETLCVIALDRYLAI
P34971	LTRARARALVCTVWAISALVS
P34971	WRAESDEARRCYNDPKCCDFV
P34971	EARRCYNDPKCCDFVTNRAYA
P34971	ARRCYNDPKCCDFVTNRAYAI
P34971	SSVVSFYVPLCIMAFVYLRVF
P34971	AQKQVKKIDSCERRFLGGPAR
P34971	LGIIMGVFTLCWLPFFLANVV
P34971	ANSAFNPIIYCRSPDFRKAFQ
P34971	FRKAFQRLLCCARRAACRRRA
P34971	RLLCCARRAACRRRAAHGDRP
P34971	AHGDRPRASGCLARAGPPPSP
P34971	PARLLEPWTGCNGGTTTVDSD
Q29435	GWGIALLVLVCVLVALAIVYL
B0V1P1	SHGDRGSASGCYEQLLISTEI
B0V1P1	NLHSPMYFFICSLAVADLLVS
B0V1P1	NMDNVFDSMICSSLLASIWSL
B0V1P1	TQRRAGTIITCIWTFCTVSGV
B0V1P1	GTIITCIWTFCTVSGVLFIVY
B0V1P1	VYSESTTVLICLISMFFTMLA
B0V1P1	ITILLGVFVVCWAPFFLHLIL
B0V1P1	FFLHLILMISCPRNPYCVCFM
B0V1P1	LMISCPRNPYCVCFMSHFNMY
B0V1P1	ISCPRNPYCVCFMSHFNMYLI
B0V1P1	HFNMYLILIMCNSVIDPLIYA
B0V1P1	QEMRKTFKEICCCWYGLASLC
Q28524	TGHWPLGATGCELWTSVDVLC
Q28524	CELWTSVDVLCVTASIETLCA
Q28524	LCVTASIETLCALAVDRYLAV
Q28524	RVGADAEAQRCHSNPRCCAFA
Q28524	EAQRCHSNPRCCAFASNMPYV
Q28524	AQRCHSNPRCCAFASNMPYVL
Q28524	RSLAPAPAGTCAPPEGVPACC
Q28524	TCAPPEGVPACCRRPARLLPL
Q28524	CAPPEGVPACCRRPARLLPLR
Q28524	LLPLREHRALCTLGLIMGTFT
Q28524	LGLIMGTFTLCWLPFFLANVL
Q28524	ANSAFNPLIYCRSPDFRSAFR
Q28524	RSAFRRLLCHCGGRLPREPCA
Q28524	HCGGRLPREPCAADRPASSPR
Q9WUK7	AYERLALLLGCLALLGVGGNL
Q9WUK7	LFGVTFTFASCLRNGWVWDAV
Q9WUK7	RNGWVWDAVGCAWDGFSGSLF
Q9WUK7	RYILDIHGLGCTVDWRSKDAN
Q9WUK7	SSFVLFLFLGCLVVPVGIIAH
Q9WUK7	LVVPVGIIAHCYGHILYSVRM
Q9WUK7	HILYSVRMLRCVEDLQTIQVI
Q9WUK7	LRYEKKVAKMCFLMAFVFLTC
Q9WUK7	CFLMAFVFLTCWMPYIVTRFL
Q9WUK7	LQLLCFRLLRCQRPAKNLPAA
P18094	LFVVILLTSACLVYCSQYVTV
P18094	ILLTSACLVYCSQYVTVFYGI
P18094	AWKNASIPLFCATKNRDTWGT
P18094	KNRDTWGTIQCLPDNDDYQEI
P18094	WHLFETSIKPCVKLTPLCVAM
P18094	IKPCVKLTPLCVAMNCSRVQG
P18094	KLTPLCVAMNCSRVQGNTTTP
P18094	AASIINETSNCIENNTCAGLG
P18094	ETSNCIENNTCAGLGYEEMMQ
P18094	AGLGYEEMMQCEFNMKGLEQD
P18094	KDTWYLEDVVCDNTTAGTCYM
P18094	VVCDNTTAGTCYMRHCNTSII
P18094	TTAGTCYMRHCNTSIIKESCD
P18094	HCNTSIIKESCDKHYWDAMRF
P18094	HYWDAMRFRYCAPPGFALLRC
P18094	CAPPGFALLRCNDTNYSGFEP
P18094	DTNYSGFEPKCTKVVAASCTR
P18094	PKCTKVVAASCTRMMETQTST
P18094	LNKYYNLTMRCKRPGNKTVLP
P18094	PINTRPRQAWCRFGGRWREAM
P18094	DPEVAFMWTNCRGEFLYCNMT
P18094	WTNCRGEFLYCNMTWFLNWVE
P18094	EDKNQTRRNYCHIKQIINTWH
P18094	YLPPREGELACESTVTSIIAN
P18094	KHQAQLNSWGCAFRQVCHTTV
P18094	NSWGCAFRQVCHTTVPWVNDS
P18094	RLKAAQLQYGCEWIQEAFQAF
O08722	RGALLLALLLCWDPTPSLAGI
O08722	IVKNKPVELHCRAFPATQIYF
O08722	AFPATQIYFKCNGEWVSQKGH
O08722	EELFGLEDYWCQCVAWSSSGT
O08722	LFGLEDYWCQCVAWSSSGTTK
O08722	VPLDHEVLLQCRPPEGVPVAE
O08722	ARLSDTANYTCVAKNIVAKRR
O08722	GWSSWAEWSPCSNRCGRGWQK
O08722	WAEWSPCSNRCGRGWQKRTRT
O08722	GRGWQKRTRTCTNPAPLNGGA
O08722	NPAPLNGGAFCEGQACQKTAC
O08722	NGGAFCEGQACQKTACTTVCP
O08722	CEGQACQKTACTTVCPVDGAW
O08722	ACQKTACTTVCPVDGAWTEWS
O08722	AWTEWSKWSACSTECAHWRSR
O08722	WSKWSACSTECAHWRSRECMA
O08722	TECAHWRSRECMAPPPQNGGR
O08722	APPPQNGGRDCSGTLLDSKNC
O08722	CSGTLLDSKNCTDGLCVLNQR
O08722	LDSKNCTDGLCVLNQRTLNDP
O08722	PSSSVSGTFGCLGGRLTIPGT
O08722	SQTVLSPSVTCGPTGLLLCRP
O08722	VTCGPTGLLLCRPVVLTVPHC
O08722	CRPVVLTVPHCAEVIAGDWIF
O08722	TLDEETLNTPCYCQLEAKSCH
O08722	DEETLNTPCYCQLEAKSCHIL
O08722	PCYCQLEAKSCHILLDQLGTY
O08722	LQLAIFAPALCTSLEYSLRVY
O08722	TSLEYSLRVYCLEDTPAALKE
O08722	VWNGSQKALHCTFTLERHSLA
O08722	RHSLASTEFTCKVCVRQVEGE
O08722	LASTEFTCKVCVRQVEGEGQI
O08722	ETPAGSLDALCSAPGNAATTQ
O08722	KIPLSIRQKICNSLDAPNSRG
Q6I7B9	ISAITGGKSACKSAAKLIKNE
Q6I7B9	EATTMHIVMRCLYPEIKPWKK
Q6I7B9	RIGTITAWLRCKNKKSERYRS
Q6I7B9	QRQTESLAILCNHTFGSNIMR
Q6I7B9	MAMKWLVVIICFSITSQPASA
Q6I7B9	FSITSQPASACNLKTCLKLFN
Q6I7B9	QPASACNLKTCLKLFNNTDAV
Q6I7B9	FNNTDAVTVHCFNENQGYMLT
Q5R4M0	ANSFAVTNAFCSQFSRGVYAI
Q5R4M0	KKSVNTITSFCGTLHVSFITP
Q5R4M0	LKKERRVILDCERDKVNDIVD
Q5R4M0	EISRRGNAGDCLANPAVPWGQ
Q5R4M0	LEGNERYEGYCVDLAAEIAKH
Q5R4M0	VDLAAEIAKHCGFKYKLTIAG
Q5R4M0	LYPLAYEIWMCIVFAYIGVSV
Q5R4M0	MNEYIEQRKPCDTMKVGGNLD
Q5R4M0	KNKWWYDKGECGAKDSGSKEK
Q8HZP3	SQLFPQNATACDNAPEAWDLL
Q8HZP3	RVLPTFIISICSFGLLGNLFV
Q8HZP3	QFNWPFGALLCRGINGVIKAN
Q8HZP3	LVVAISQDRYCLLVHPMASRR
Q8HZP3	RQRRRQARVTCVLIWVVGGLL
Q8HZP3	QAVPDLNITACILLLPHEAWH
Q8HZP3	RGREEVSRTRCGGRKDSKTTA
Q8HZP3	ILTLVVAFLVCWAPYHFFAFL
Q8HZP3	FLFQVQAIRSCFWEDFIDLGL
Q5B0V6	WAAINNQYAMCKFLIDSGADV
Q5B0V6	ATPAMWAAQRCHYYIVHLLLQ
Q5B0V6	MWAAYKGYPACVDLFLRWGAN
Q5B0V6	HWALVKGSLPCVLKILEYGAD
Q5B0V6	RHVWYRALSECGYDADGNRKV
Q5B0V6	EEWKFDEENFCVYCMIRRPLR
Q5B0V6	KFDEENFCVYCMIRRPLRSKH
Q5B0V6	MIRRPLRSKHCRRCSRCVAKH
Q5B0V6	RPLRSKHCRRCSRCVAKHDHH
Q5B0V6	RSKHCRRCSRCVAKHDHHCPW
Q5B0V6	HDHHCPWIDNCVGVNNLRQFV
Q5B0V6	NLRQFVLYILCLEIGIILFLH
Q5B0V6	NGLPAPAEPICNILNDQICSF
Q5B0V6	PICNILNDQICSFVLRDTFTL
Q5B0V6	AQGGHRHRGGCLKQWSSLLGF
Q5B0V6	NPFSRGIVTNCRDFWCDPAPY
Q5B0V6	GIVTNCRDFWCDPAPYFGKRE
P78352	ALFDYDKTKDCGFLSQALSFR
P78352	LSEFPDKFGSCVPHTTRPKRE
P78352	VREVAEQGKHCILDVSANAVR
P78352	ATKLEQEFTECFSAIVEGDSF
Q876L5	DPLLTRYHTACQKGDLATVKE
Q876L5	VVSKGLLDVDCQDPKGRTSLL
Q876L5	FFQKTDAGKDCFAIAQEMNTV
Q876L5	FGQLVTSDPGCVPEETDHENV
Q876L5	EIGKFDTKNFCIETWARKPLR
Q876L5	GFMFFITLMECGILTFFKLCL
Q876L5	ECGILTFFKLCLEYFDELEDS
Q876L5	YEDRNQELGKCFILGHSDLCS
Q876L5	KCFILGHSDLCSGLRYDRFVF
Q876L5	PGSTLRKPRTCFGVCFTVTGM
Q876L5	LRKPRTCFGVCFTVTGMDQWF
Q6CX49	NPDPQIRIASCAALGNLAVNN
Q6CX49	QMKSDNVEVQCNAVGCITNLA
Q6CX49	NVEVQCNAVGCITNLATQDDN
Q6CX49	SSMDADVQYYCTTALSNIAVD
Q6CX49	LMNSTSPRVKCQATLALRNLA
Q6CX49	SLPLVLASVACIRNISIHPLN
Q6CX49	LDYQESEEIQCHAVSTLRNLA
Q6CX49	IEKFKQLALTCPISVQSEISA
Q6CX49	PISVQSEISACFAILALSDNT
Q6CX49	ALWTILQLFECHNETIYKLIK
Q59XU5	PTIEDSYRKQCTIDDQQVLLD
Q59XU5	NVPVLVVGNKCDLEMERQVSY
Q59XU5	DGLALANSFNCPFLETSAKQR
P93564	LRGNELQVPDCAHYFMENLER
P93564	LFEGVTAVIFCAAISEYDQTL
P93564	ELFEWVLKQPCFEKTSFMLFL
P93564	QKVLKVPLNTCEWFKDYQSVS
P93564	KKKFEESYFQCTAPDRVDRVF
P57760	GHFYALKRILCHEQQDQEEAQ
P57760	DQILPLLLGICRGLEAIHAKG
P57760	LMDLGSMNQACIQVEGSRQAL
P57760	LALQDWAAQRCTISYRAPELF
P57760	APELFSVQSHCVIDERTDVWS
P57760	DERTDVWSLGCVLYAMMFGEG
P16994	PISDNNTATLCLGHHAVANGT
P16994	LVQSTSTGKICNNPYRVLDGK
P16994	NPYRVLDGKNCTLIDAMLGDP
P16994	LIDAMLGDPHCDVFQYENWDL
P16994	FVERSSAFSNCYPYDVPDYAS
P16994	GVTQNGRSSSCRRGSADSFFS
P16994	IMRSDAPIDTCVFECITPNGS
P16994	DAPIDTCVFECITPNGSIPND
P16994	QNVNKITYGKCPKYVKQSTLK
P16994	RENAEDMGNGCFKIYHKCDNA
P16994	GNGCFKIYHKCDNACIESIRN
P16994	FKIYHKCDNACIESIRNGTYD
P16994	WILWISFAISCFLICVVLLGF
P16994	ISFAISCFLICVVLLGFIMWA
P03372	AMESAKETRYCAVCNDYASGY
P03372	SAKETRYCAVCNDYASGYHYG
P03372	ASGYHYGVWSCEGCKAFFKRS
P03372	YHYGVWSCEGCKAFFKRSIQG
P03372	RSIQGHNDYMCPATNQCTIDK
P03372	NDYMCPATNQCTIDKNRRKSC
P03372	CTIDKNRRKSCQACRLRKCYE
P03372	DKNRRKSCQACRLRKCYEVGM
P03372	KSCQACRLRKCYEVGMMKGGI
P03372	TLHDQVHLLECAWLEILMIGL
P03372	NLLLDRNQGKCVEGMVEIFDM
P03372	KGMEHLYSMKCKNVVPLYDLL
P26136	TNGTTGNPIICLGHHAVENGT
P26136	LVETNHTDELCPSPLKLVDGQ
P26136	SPLKLVDGQDCHLINGALGSP
P26136	LINGALGSPGCDRLQDTTWDV
P26136	FIERPTAVDTCYPFDVPDYQS
P26136	GVKVDGSSSACLRGGRNSFFS
P26136	VLKSDKRIGSCTSPCLTDKGS
P26136	DKRIGSCTSPCLTDKGSIQSD
P26136	QNVSRIAIGNCPKYVKQGSLM
P26136	RENAEDQGNGCFEIFHQCDNN
P26136	GNGCFEIFHQCDNNCIESIRN
P26136	FEIFHQCDNNCIESIRNGTYD
P26136	IILWISFSMSCFVFVALILGF
Q14254	VFGGWAWAWWCISDTQRISLE
Q14254	SLEIMTLQPRCEDVETAEGVA
Q14254	MTEKELLAVACEQFLGKNVQD
Q14254	ERDAGIREAECKKEMLDVKFM
Q5IS73	SFKENEENIQCGENFMDIECF
Q5IS73	QCGENFMDIECFMVLNPSQQL
Q5IS73	FTVLENLLVLCVILHSRSLRC
Q5IS73	CVILHSRSLRCRPSYHFIGSL
Q5IS73	VTRPKAVVAFCLMWTIAIVIA
Q5IS73	IAVLPLLGWNCEKLQSVCSDI
Q5IS73	GWNCEKLQSVCSDIFPHIDET
Q5IS73	LVLILVVLIICWGPLLAIMVY
Q5IS73	NKLIKTVFAFCSMLCLLNSTV
Q5IS73	KTVFAFCSMLCLLNSTVNPII
Q5IS73	PLDNSMGDSDCLHKHANNAAS
Q5IS73	AASVHRAAESCIKSTVKIAKV
P04920	RRPAKGADSFCTPEPESLGPG
P04920	NAEATVVLVGCVEFLSRPTMA
P04920	LLTAINAFLDCSVVLPPSEVQ
P04920	SDFRDALDPQCLAAVIFIYFA
P04920	MSTALQGVVFCLLGAQPLLVI
P04920	LVFEEAFFSFCSSNHLEYLVG
P04920	KIFQEHPLHGCSASNSSEVDG
P04920	LLLIVAMGGICALFGLPWLAA
P04920	TRIFTDREMKCLDANEAEPVF
P32250	EDSFKYTLYGCVFSMVFVLGL
P32250	MVFVLGLIANCVAIYIFTFTL
P32250	VRNWPFGDVLCKISVTLFYTN
P32250	NMYGSILFLTCISVDRFLAIV
P32250	LRTKRNARIVCVAVWITVLAG
P32250	NRQNNTEQRTCFENFPESTWK
P32250	FFIPLILNVTCSTMVLRTLNK
P32250	KMIFVHLVIFCFCFVPYNITL
P32250	IFVHLVIFCFCFVPYNITLIL
P32250	SLMRTQTWINCSVVTAVRTMY
P32250	AVRTMYPVTLCIAVSNCCFDP
P32250	VTLCIAVSNCCFDPIVYYFTS
P09483	WTPPAIYKSSCSIDVTFFPFD
P09483	VTFFPFDQQNCTMKFGSWTYD
P09483	VGTYNTRKYECCAEIYPDITY
P09483	GTYNTRKYECCAEIYPDITYA
P09483	LFYTINLIIPCLLISCLTVLV
P09483	NLIIPCLLISCLTVLVFYLPS
P09483	PSECGEKVTLCISVLLSLTVF
P09483	MKRPSVVKDNCRRLIESMHKM
P09483	VGEPGILSDICNQGLSPAPTF
P09483	NQGLSPAPTFCNPTDTAVETQ
P09483	TDTAVETQPTCRSPPLEVPDL
P09483	KTSEVEKASPCPSPGSCPPPK
P09483	KASPCPSPGSCPPPKSSSGAP
P09483	SQEAAEDGIRCRSRSIQYCVS
P09483	IRCRSRSIQYCVSQDGAASLA
P09483	QLPVSDQASPCKCTCKEPSPV
P09483	PVSDQASPCKCTCKEPSPVSP
P09483	SDQASPCKCTCKEPSPVSPVT
P09483	RIFLWMFIIVCLLGTVGLFLP
Q0Z8I9	SLGKGYPDGGCYEQLFVSPEV
Q0Z8I9	NLHSPMYFFICSLAVADMLVS
Q0Z8I9	NIDNVIDSVICSSLLASICSL
Q0Z8I9	VICSSLLASICSLLSIAVDRY
Q0Z8I9	TVRRVGIIISCIWAACTVSGI
Q0Z8I9	GIIISCIWAACTVSGILFIIY
Q0Z8I9	IYSDSTAVIICLITMFFTMLA
Q0Z8I9	LTILIGVFVVCWAPFFLHLIF
Q0Z8I9	FFLHLIFYISCPQNPYCVCFM
Q0Z8I9	FYISCPQNPYCVCFMSHFNLY
Q0Z8I9	ISCPQNPYCVCFMSHFNLYLI
Q0Z8I9	HFNLYLILIMCNSIIDPLIYA
Q0Z8I9	LRKTFKEIICCYPLGGLCDLS
Q67333	LFTAVRGDQICIGYHANNSTE
Q67333	ILEKTHNGKLCKLNGIPPLEL
Q67333	NGIPPLELGDCSIAGWLLGNP
Q67333	IAGWLLGNPECDRLLSVPEWS
Q67333	MEKENPRDGLCYPGSFNDYEE
Q67333	QHTTTGGSRACAVSGNPSFFR
Q67333	IMKTEGTLENCETKCQTPLGA
Q67333	EGTLENCETKCQTPLGAINTT
Q67333	HNVHPLTIGECPKYVKSEKLV
Q67333	RDNVKELGNGCFEFYHKCDDE
Q67333	GNGCFEFYHKCDDECMNSVKN
Q67333	FEFYHKCDDECMNSVKNGTYD
Q8GWJ6	RTLAESRLPVCELPGMIITMH
Q95KU1	HGYFVFGPTGCNLEGFFATLG
Q95KU1	VLAIERYVVVCKPMSNFRFGE
Q95KU1	VAFTWVMALACAAPPLVGWSR
Q95KU1	WSRYIPEGMQCSCGIDYYTLK
Q95KU1	RYIPEGMQCSCGIDYYTLKPE
Q95KU1	FTIPMIVIFFCYGQLVFTVKE
Q95KU1	VIIMVIAFLICWVPYASVAFY
Q95KU1	YIMMNKQFRNCMLTTLCCGKN
P32245	SLGKGYSDGGCYEQLFVSPEV
P32245	NLHSPMYFFICSLAVADMLVS
P32245	NIDNVIDSVICSSLLASICSL
P32245	VICSSLLASICSLLSIAVDRY
P32245	TVKRVGIIISCIWAACTVSGI
P32245	GIIISCIWAACTVSGILFIIY
P32245	IYSDSSAVIICLITMFFTMLA
P32245	LTILIGVFVVCWAPFFLHLIF
P32245	FFLHLIFYISCPQNPYCVCFM
P32245	FYISCPQNPYCVCFMSHFNLY
P32245	ISCPQNPYCVCFMSHFNLYLI
P32245	HFNLYLILIMCNSIIDPLIYA
P32245	LRKTFKEIICCYPLGGLCDLS
Q5VKN9	WTPIDLSHLHCPNNLYTDASY
Q5VKN9	PNNLYTDASYCTTEQSITYTE
Q5VKN9	SVSQKIPGFTCTGVRTESVTY
Q5VKN9	KKHFPPKSRDCREAYERKKAG
Q5VKN9	LYSPLFKDGTCSKSRTYSPYC
Q5VKN9	CSKSRTYSPYCPTNHDFTIWM
Q5VKN9	MPESENIRSACNLFSTSRGKL
Q5VKN9	GKLVRNRTSTCGIIDERGLFR
Q5VKN9	RGLFRSVKGACKISICGRQGI
Q5VKN9	SVKGACKISICGRQGIRLVDG
Q5VKN9	SFRYSEYLPVCSPSQLINTHD
Q5VKN9	VLDLIRRREECLDTLETILMS
Q5VKN9	NWSEVIPHKGCLMVGGKCYEP
Q5VKN9	HKGCLMVGGKCYEPVNDVYFN
Q5VKN9	GVVAILFIGTCCLRCRAGRNR
Q5VKN9	ILFIGTCCLRCRAGRNRRTIR
P30931	MATPNGPRVPCPQAAVARALL
P30931	SPRLGNWKNKCFYTTNTECDV
P30931	NKCFYTTNTECDVTDEIVKNV
P30931	LIDVDKGENYCFHVQAVILSR
P30931	NQKSPESPIKCTSHEKVLSTE
Q2ICR0	KTIIALSYIFCLVLGQDFPGN
Q2ICR0	PGNDNSTATLCLGHHAVPNGT
Q2ICR0	LVQSSSTGKICNNPHRILDGI
Q2ICR0	NPHRILDGIDCTLIDALLGDP
Q2ICR0	LIDALLGDPHCDGFQNETWDL
Q2ICR0	FVERSKAFSNCYPYDVPDYAS
Q2ICR0	GVTQNGGSNACKRGPDSGFFS
Q2ICR0	IMRSDAPIGTCISECITPNGS
Q2ICR0	DAPIGTCISECITPNGSIPND
Q2ICR0	QNVNKITYGACPKYVKQNTLK
Q2ICR0	RENAEDMGNGCFKIYHKCDNA
Q2ICR0	GNGCFKIYHKCDNACIGSIRN
Q2ICR0	FKIYHKCDNACIGSIRNGTYD
Q2ICR0	WILWISFAISCFLLCVVLLGF
Q2ICR0	ISFAISCFLLCVVLLGFIMWA
Q28998	GALALGASEPCNLSSAAPLPD
Q28998	WGRWEYGSFFCELWTSVDVLC
Q28998	CELWTSVDVLCVTASIETLCV
Q28998	LCVTASIETLCVIALDRYLAI
Q28998	LLTRAARALVCTVWAISALVS
Q28998	WRDKGAEARRCYNDPKCCDFV
Q28998	EARRCYNDPKCCDFVTNRAYA
Q28998	ARRCYNDPKCCDFVTNRAYAI
Q28998	SSVVSFYVPLCIMAFVYLRVF
Q28998	AQKQVKKIDSCERRFLGSPAR
Q28998	LGIIMGVFTLCWLPFFLANVV
Q28998	ANSAFNPIIYCRSPDFRKAFQ
Q28998	FRKAFQRLLCCARRVARGSCA
Q28998	CCARRVARGSCAAAGDGPRAS
Q28998	AAGDGPRASGCLAVARPPPSP
Q8JTH0	LLMSLMVFSPCPGKFPLYTIP
Q8JTH0	WSPIDIHHLSCPNNLIVEDEG
Q8JTH0	PNNLIVEDEGCTSLSGFSYME
Q8JTH0	ITTIKVSGFTCTGVVTESETY
Q8JTH0	RKHFRPTPEFCRNAYNWKVAG
Q8JTH0	LHSKMFPKGTCSGASVPSIFC
Q8JTH0	CSGASVPSIFCSTNHDYTLWM
Q8JTH0	MPENPKPGMSCDIFTTSKGKK
Q8JTH0	GKKASKGGKVCGFVDERGLYK
Q8JTH0	RGLYKSLKGACKLKLCGISGL
Q8JTH0	SLKGACKLKLCGISGLRLMDG
Q8JTH0	SIQNHEEAKWCSPDQLVNIHD
Q8JTH0	VEELVRKREECLDALESIMTT
Q8JTH0	TWNEIIPSKGCLKVRERCHPP
Q8JTH0	SKGCLKVRERCHPPYNGVFFN
Q8JTH0	LFALAIIFAVCCRRCKRRKKA
Q8JTH0	AIIFAVCCRRCKRRKKARTDR
Q9QBZ8	GILFLGILIICSAANNLWVTV
Q9QBZ8	VWKEATTTLFCASDAKAYETE
Q9QBZ8	EVHNVWATHACVPTDPNPQEV
Q9QBZ8	ISLWDESLKPCVKLTPLCVTL
Q9QBZ8	LKPCVKLTPLCVTLTCTNVTN
Q9QBZ8	KLTPLCVTLTCTNVTNNRTNA
Q9QBZ8	TVTSTDEIKNCSFNITTELKD
Q9QBZ8	QSESEDRLINCNTSTVTQACP
Q9QBZ8	NCNTSTVTQACPKVSFEPIPI
Q9QBZ8	VSFEPIPIHYCAPAGFAILKC
Q9QBZ8	CAPAGFAILKCNNNTCNGTGP
Q9QBZ8	FAILKCNNNTCNGTGPCTNVS
Q9QBZ8	NNNTCNGTGPCTNVSTVQCTH
Q9QBZ8	GPCTNVSTVQCTHGIKPVVST
Q9QBZ8	VQLNEAVEINCTRPSNNTRKS
Q9QBZ8	DIIGDIRQAHCNISGGQWNKT
Q9QBZ8	DPQVTRHIFNCRGEFSYCDTT
Q9QBZ8	IFNCRGEFSYCDTTDTVDDTE
Q9QBZ8	EEEDTTITIPCRIKQIINMWQ
Q9QBZ8	YAPPTAGNITCRSNITGMILT
Q9QBZ8	RDQQLLGIWGCSGKLICTTNV
Q9QBZ8	GIWGCSGKLICTTNVPWNSSW
Q04736	KHYTEHADGLCHKLTTVCPTV
Q04736	DGLCHKLTTVCPTVKPQTQGL
Q04736	LRLEVKLGQGCFGEVWMGTWN
Q04736	ANILVGENLICKIADFGLARL
Q04736	EQVERGYRMPCPQGCPESLHE
Q04736	RGYRMPCPQGCPESLHELMNL
Q04736	PESLHELMNLCWKKDPDERPT
P11801	FPAASQYAHPCPGPPTAGHTE
P11801	ETKYREGREVCESELRVLRRV
P11801	LASARKKGDDCLMKTTCGTPE
P11801	KGDDCLMKTTCGTPEYIAPEV
P11801	QNLLKRASSRCQSTKSAQSTR
A4K143	ALSATDADTICIGYHANNSTD
A4K143	LLEDSHNGKLCRLKGIAPLQL
A4K143	KGIAPLQLGKCNIAGWILGNP
A4K143	IAGWILGNPECESLLSNRSWS
A4K143	AETPNSENGICYPGDFADYEE
A4K143	HNITRGVTVACSHAKKSSFYK
A4K143	IITSNASMDECDTKCQTPQGA
A4K143	NASMDECDTKCQTPQGAINSS
A4K143	QNIHPVTIGECPKYVRSTKLR
A4K143	RNNAKEIGNGCFEFYHKCDNE
A4K143	GNGCFEFYHKCDNECMESVKN
A4K143	FEFYHKCDNECMESVKNGTYD
A4GCL9	ALAAADADTICIGYHANNSTD
A4GCL9	LLEDSHNGKLCRLKGIPPLQL
A4GCL9	KGIPPLQLGKCNIAGWLLGNP
A4GCL9	IAGWLLGNPECDSLLPARSWS
A4GCL9	VETPNSENGACYPGDFINYEE
A4GCL9	HNTTKGVTAACSHAGKSSFYR
A4GCL9	IITSNASMHECNTKCQTPQGA
A4GCL9	NASMHECNTKCQTPQGAINSS
A4GCL9	QNIHPVTIGECPKYVRSAKLR
A4GCL9	KNNAKEIGNGCFEFYHKCDNE
A4GCL9	GNGCFEFYHKCDNECMESVRN
A4GCL9	FEFYHKCDNECMESVRNGTYD
Q75WU1	PLLPVTTGPACQSWDRWFEGP
P56479	SIADLAYLLFCIPFQATVYAL
P56479	LPTWVLGAFICKFIHYFFTVS
P56479	LFHRDSNQTFCWEQWPNKLHK
P56479	NKLHKKAYVVCTFVFGYLLPL
P56479	FGYLLPLLLICFCYAKVLNHL
P56479	YLLPLLLICFCYAKVLNHLHK
P56479	ASFFFRITAHCLAYSNSSVNP
P56479	AYKQVFKCHVCDESPRSETKE
P01730	GKKGDTVELTCTASQKKSIQF
P01730	LKIEDSDTYICEVEDQKEEVQ
P01730	SPPGSSPSVQCRSPRGKNIQG
P01730	LELQDSGTWTCTVLQNQKKVE
P01730	RATQLQKNLTCEVWGPTSPKL
P01730	VLNPEAGMWQCLLSDSGQVLL
P01730	IKRLLSEKKTCQCPHRFQKTC
P01730	RLLSEKKTCQCPHRFQKTCSP
O19037	SQRRLLGSLNCTPPATLPLTL
O19037	TLAPNRTGPQCLEVSIPDGLF
O19037	NLHSPMYYFICCLAMSDLLVS
O19037	LHSPMYYFICCLAMSDLLVSV
O19037	QLDNVIDVLICSSMVSSLCFL
O19037	LICSSMVSSLCFLGAIAVDRY
O19037	TYYNHTVVLLCLVGFFIAMLA
O19037	VLYVHMLARACQHARGIARLQ
O19037	LTILLGVFFLCWGPFFLHLSL
O19037	FFLHLSLIVLCPQHPTCGCIF
O19037	LIVLCPQHPTCGCIFKNFNLF
O19037	VLCPQHPTCGCIFKNFNLFLA
O19037	NFNLFLALIICNAIVDPLIYA
Q17ST2	ARAVRAMEPRCPPPCGCCERL
Q17ST2	RAMEPRCPPPCGCCERLVLNV
Q17ST2	MEPRCPPPCGCCERLVLNVAG
Q17ST2	EPRCPPPCGCCERLVLNVAGL
Q17ST2	ALARLREDEGCAVPPERPLPR
Q17ST2	LVILVSIVVFCLETLPDFRDD
Q17ST2	NDPFFVVETLCICWFSFELLV
Q17ST2	PFFVVETLCICWFSFELLVRL
Q17ST2	TVGGKIVGSLCAIAGVLTISL
Q17ST2	GMYSHVDTQPCGTLEGKANGG
Q9Z2S9	VFGGWAWAWWCISDTQRISLE
Q9Z2S9	SLEIMTLQPRCEDVETAEGVA
Q9Z2S9	MTEKELLAVACEQFLGKNVQD
Q9Z2S9	ERDAGIREAECKKEMLDVKFM
Q5IS39	SSAVPANASNCTDDALAYSSC
Q5IS39	CTDDALAYSSCSPAPSPGSWV
Q5IS39	SHLDGNLSDPCGPNRTDLGGR
Q5IS39	RTDLGGRDSLCPPTGSPSMIT
Q5IS39	ITIMALYSIVCVVGLFGNFLV
Q5IS39	MGTWPFGTILCKIVISIDYYN
Q5IS39	YNMFTSIFTLCTMSVDRYIAV
Q5IS39	TMSVDRYIAVCHPVKALDFRT
Q5IS39	TPRNAKIINVCNWILSSAIGL
Q5IS39	TTKYRHGSIDCTLTFSHPTWY
Q5IS39	TWYWENLLKICVFIFAFIMPV
Q5IS39	FIMPVLIITVCYGLMILRLKS
Q5IS39	VLVVVAVFIVCWTPIHIYVII
Q5IS39	TTFQTVSWHFCIALGYTNSCL
Q5IS39	FCIALGYTNSCLNPVLYAFLD
Q5IS39	YAFLDENFKRCFREFCIPTSS
Q60474	YSLQVTVTLVCLVGLLILLTV
Q60474	MGYWYFGKAWCEIYLALDVLF
Q60474	EIYLALDVLFCTSSIVHLCAI
Q60474	LFCTSSIVHLCAISLDRYWSI
Q60474	GGGQQPAEPRCEINDQKWYVI
Q60474	SSSIGSFFAPCLIMILVYVRI
Q60474	LAVVIGVFVVCWFPFFFTYTL
Q60474	FFTYTLTAVGCSVPRTLFKFF
Q60474	LFKFFFWFGYCNSSLNPVIYT
P36090	NSNGEKPGIACIFLSKFDMKK
P36090	NFVVPKELDVCQTAKTTTYDY
P36090	LVPQGESFELCNSLAYCVFLI
P36090	SFELCNSLAYCVFLISMLPKN
P36090	LQEDASTNATCRHHEVTEPIS
P36090	ASFLTKLNLDCFSKQDHQFVK
Q9JLU8	STALEDWKSICFSITATECDL
Q9JLU8	SICFSITATECDLTSEMAPNV
Q9JLU8	LIDVDKGQDYCFFVQAVIPSR
Q9JLU8	NKKSPESITVCTRLEKGKFRE
Q9JLU8	IVVIALFLLVCKCRKAKARQS
Q6DQ21	IVSLVKSDQICIGYHANNSTE
Q6DQ21	DGVKPLILRDCSVAGWLLGNP
Q6DQ21	VAGWLLGNPMCDEFINVPEWS
Q6DQ21	VEKANPANDLCYPGDFNDYEE
Q6DQ21	HEASSGVSSACPYNGKSSFFR
Q6DQ21	IMKSELEYGNCNTKCQTPMGA
Q6DQ21	ELEYGNCNTKCQTPMGAINSS
Q6DQ21	HNIHPLTIGECPKYVKSNRLV
Q6DQ21	RDNAKELGNGCFEFYHKCDNE
Q6DQ21	GNGCFEFYHKCDNECMESVKN
Q6DQ21	FEFYHKCDNECMESVKNGTYD
Q6A0D4	ETKVDVTYEYCFLEFTTLTAA
Q6A0D4	DEGYTLELDYCSSLEHLADQK
Q6A0D4	NSVEDARDVKCTLGDRSSLEN
Q6A0D4	FFNRPKSQQKCRQYYPVTIPL
Q6A0D4	SLAAYGWQLTCVLPTPILKTT
Q6A0D4	TKQIVFLQRPCLPQKTKKRES
Q6A0D4	QFSKAGDVGNCVLGAPQWGRA
Q9Z2D5	EVRVVLILAYCSIILLGVVGN
Q9Z2D5	AVADLLVNTLCLPFTLTYTLM
Q9Z2D5	MGEWKMGPVLCHLVPYAQGLA
Q9Z2D5	LTVIALDRHRCIVYHLDSKIS
Q9Z2D5	EIIPDFEIVACTEKWPGEEKS
Q9Z2D5	IFTVFHIIAMCSTFANPLLYG
Q9Z2D5	QRLDAIQSEVCVTGKAKTNVE
Q9YH03	HGYFVLGRLGCNIEGFFATLG
Q9YH03	VLAIERWVVVCKPISNFRFGE
Q9YH03	LAFTWLMALACAAPPLVGWSR
Q9YH03	WSRYIPEGMQCSCGIDYYTRA
Q9YH03	RYIPEGMQCSCGIDYYTRAEG
Q9YH03	NESFVIYMFVCHFTVPLMVVF
Q9YH03	FTVPLMVVFFCYGRLLCAVKE
Q9YH03	VVFFCYGRLLCAVKEAAAAQQ
Q9YH03	VIMMVVAFLVCWLPYASVAWW
Q9YH03	SSIYNPMIYICLNKQFRHCMI
Q9YH03	YICLNKQFRHCMITTLCCGKN
Q9YH03	FRHCMITTLCCGKNPFEEEEG
P09670	VHQFGDNTQGCTSAGPHFNPL
Q8QV59	VETPIRNEWGCRCNDSSDSLV
Q8QV59	TPIRNEWGCRCNDSSDSLVVA
Q8AVX5	VAGQQFVIQECENCNIYIFDH
Q8AVX5	QQFVIQECENCNIYIFDHSAT
Q8AVX5	DHSATITIDDCTNCRIFLGPV
Q8AVX5	ATITIDDCTNCRIFLGPVKGS
Q8AVX5	PVKGSVFFRDCKDCKCVVACQ
Q8AVX5	GSVFFRDCKDCKCVVACQQFR
Q8AVX5	VFFRDCKDCKCVVACQQFRTR
Q8AVX5	DCKDCKCVVACQQFRTRDCRR
Q8AVX5	VACQQFRTRDCRRMDVFLCCS
Q8AVX5	RDCRRMDVFLCCSTQPIIESS
Q8AVX5	DCRRMDVFLCCSTQPIIESST
Q8AVX5	IESSTSMKFGCFQYYYPELAL
Q8AVX5	IPLPDSDELKCVRVSADVHKS
Q8AVX5	GQRLKKSDESCLVVFFAGDYT
Q8AVX5	VFQDNITDLICLLEKGPVVAL
Q8AVX5	EFNGEGAVDSCQTVINNTFSG
P26628	LIIRTALTLSCIRLTSSLDGR
P26628	LPNMPKDKEVCAKAPLEAYNR
P26628	QFNNTAQELDCIKIAQQVGVE
P26628	SVIEELDTSYCIGTDLDLYCT
P26628	YCIGTDLDLYCTRIVTFPMSP
P26628	TFPMSPGIYSCLSGNTSACMY
P26628	YSCLSGNTSACMYSKTEGALT
P26628	MALKGSVIANCKLTTCRCADP
P26628	SVIANCKLTTCRCADPPGIIS
P26628	IANCKLTTCRCADPPGIISQN
P26628	EAVSLIDRHSCNVLSLDGITL
O39842	ISAITGGKSACKSAAKLIKNE
O39842	EATTMHIVMRCLYPEIKPWKK
O39842	RIGTITAWLRCKNKKSERYRS
O39842	QRQTESLAILCNHTFGSNIMR
O39842	FSITSQPASACNLKTCLKLFN
O39842	QPASACNLKTCLKLFNNTDAV
O39842	FNNTDAVTVHCFNENQGYMLT
Q21917	EMIRPVVYSNCIHSMLSILRA
Q21917	RLWHDPGVRECYRRSNEYQID
Q21917	QRSERKKWIHCFDNVNAIIFI
Q21917	EYDQTLREDNCTNRMQESLKL
Q21917	QESLKLFDSICNSPWFADIHF
Q21917	EKIVRSPLTVCFPEYKGQQNQ
Q21917	EYKGQQNQTECINYIQWKFEQ
Q21917	LNRSSQREIYCHHTCATDTNN
Q21917	SQREIYCHHTCATDTNNVQFV
Q21917	TNNVQFVLDACLDMIIAKNLK
Q292P9	ERSNEYQLIDCAKYFLDRVST
Q292P9	YTPNEQDILRCRVLTSGIFET
Q292P9	QRDERRKWIQCFNDVTAIIFV
Q292P9	DVTAIIFVTACSSYNMVLRED
Q292P9	STASGDGKHYCYPHFTCAVDT
Q292P9	GKHYCYPHFTCAVDTENIKRV
Q292P9	TENIKRVFNDCRDIIQRMHLR
P03442	KTVIALSYILCLTFGQDLPGN
P03442	PGNDNSTATLCLGHHAVPNGT
P03442	LVQSSSTGKICNNPHRILDGR
P03442	NPHRILDGRACTLIDALLGDP
P03442	LIDALLGDPHCDVFQNETWDL
P03442	FVERSNAFSNCYPYDIPDYAS
P03442	GVTQNGGSSACKRGPANGFFS
P03442	IMRSDAPIDTCISECITPNGS
P03442	DAPIDTCISECITPNGSIPND
P03442	QNVNKITYGACPKYVKQNTLK
P03442	RENAEDMGNGCFKIYHKCDNA
P03442	GNGCFKIYHKCDNACIESIRN
P03442	FKIYHKCDNACIESIRNGTYD
P03442	WILWISFAISCLLLCVVLLGF
P03442	ISFAISCLLLCVVLLGFIMWA
P48030	LLALGILLAVCQALENSTSPL
P48030	AAAVVSHFNKCPDSHTQYCFH
P48030	NKCPDSHTQYCFHGTCRFLVQ
P48030	SHTQYCFHGTCRFLVQEEKPA
P48030	RFLVQEEKPACVCHSGYVGVR
P48030	LVQEEKPACVCHSGYVGVRCE
P48030	VCHSGYVGVRCEHADLLAVVA
P48030	IVALAVLIITCVLIHCCQLRK
P48030	VLIITCVLIHCCQLRKHCEWC
P48030	LIITCVLIHCCQLRKHCEWCR
P48030	LIHCCQLRKHCEWCRALVCRH
P48030	CCQLRKHCEWCRALVCRHEKP
P48030	KHCEWCRALVCRHEKPSALLK
O35049	VLYTTPFPNSCLSALHAVSWA
O35049	HAVSWALIFPCYWLVDRLVAS
O35049	WKGTGAGKSFCFATANVCLLP
O35049	KSFCFATANVCLLPDSLARLN
O35049	EQADGSLEDSCIVRIGGEEGG
O35049	AFFPANLDFLCLQEVFDKRAA
O35049	YILYDVGVYGCHGCCNFKCLN
O35049	YGCHGCCNFKCLNSGLFFASR
O35049	RYPVMDVAYHCYPNGCSFDAL
O35049	DVAYHCYPNGCSFDALASKGA
O35049	QDQRIVGYIACTHLHAPPEDS
O35049	HAPPEDSAIRCEQLDLLQDWL
O35049	PEELVVFDVICGDLNFDNCSS
O35049	VICGDLNFDNCSSDDKLEQQH
O35049	HSLFTRYKDPCRLGPGEEKPW
O35049	DINGLYDEDVCTPDNLQKVLE
O35049	DYMLHAEEGLCPDWKAEVEEF
P16109	RVVFGISQLLCFSALISELTN
P16109	AYSWNISRKYCQNRYTDLVAI
P16109	EPNNKRNNEDCVEIYIKSPSA
P16109	SAPGKWNDEHCLKKKHALCYT
P16109	EHCLKKKHALCYTASCQDMSC
P16109	KKHALCYTASCQDMSCSKQGE
P16109	CYTASCQDMSCSKQGECLETI
P16109	QDMSCSKQGECLETIGNYTCS
P16109	ECLETIGNYTCSCYPGFYGPE
P16109	LETIGNYTCSCYPGFYGPECE
P16109	SCYPGFYGPECEYVRECGELE
P16109	YGPECEYVRECGELELPQHVL
P16109	LELPQHVLMNCSHPLGNFSFN
P16109	PLGNFSFNSQCSFHCTDGYQV
P16109	FSFNSQCSFHCTDGYQVNGPS
P16109	YQVNGPSKLECLASGIWTNKP
P16109	SGIWTNKPPQCLAAQCPPLKI
P16109	NKPPQCLAAQCPPLKIPERGN
P16109	LKIPERGNMTCLHSAKAFQHQ
P16109	SAKAFQHQSSCSFSCEEGFAL
P16109	FQHQSSCSFSCEEGFALVGPE
P16109	FALVGPEVVQCTASGVWTAPA
P16109	SGVWTAPAPVCKAVQCQHLEA
P16109	APAPVCKAVQCQHLEAPSEGT
P16109	LEAPSEGTMDCVHPLTAFAYG
P16109	PLTAFAYGSSCKFECQPGYRV
P16109	FAYGSSCKFECQPGYRVRGLD
P16109	YRVRGLDMLRCIDSGHWSAPL
P16109	SGHWSAPLPTCEAISCEPLES
P16109	APLPTCEAISCEPLESPVHGS
P16109	LESPVHGSMDCSPSLRAFQYD
P16109	SLRAFQYDTNCSFRCAEGFML
P16109	FQYDTNCSFRCAEGFMLRGAD
P16109	FMLRGADIVRCDNLGQWTAPA
P16109	LGQWTAPAPVCQALQCQDLPV
P16109	APAPVCQALQCQDLPVPNEAR
P16109	LPVPNEARVNCSHPFGAFRYQ
P16109	PFGAFRYQSVCSFTCNEGLLL
P16109	FRYQSVCSFTCNEGLLLVGAS
P16109	LLLVGASVLQCLATGNWNSVP
P16109	TGNWNSVPPECQAIPCTPLLS
P16109	SVPPECQAIPCTPLLSPQNGT
P16109	LLSPQNGTMTCVQPLGSSSYK
P16109	PLGSSSYKSTCQFICDEGYSL
P16109	SSYKSTCQFICDEGYSLSGPE
P16109	YSLSGPERLDCTRSGRWTDSP
P16109	SGRWTDSPPMCEAIKCPELFA
P16109	DSPPMCEAIKCPELFAPEQGS
P16109	LFAPEQGSLDCSDTRGEFNVG
P16109	TRGEFNVGSTCHFSCDNGFKL
P16109	FNVGSTCHFSCDNGFKLEGPN
P16109	FKLEGPNNVECTTSGRWSATP
P16109	SGRWSATPPTCKGIASLPTPG
P16109	IASLPTPGLQCPALTTPGQGT
P16109	LTTPGQGTMYCRHHPGTFGFN
P16109	HPGTFGFNTTCYFGCNAGFTL
P16109	FGFNTTCYFGCNAGFTLIGDS
P16109	FTLIGDSTLSCRPSGQWTAVT
P16109	SGQWTAVTPACRAVKCSELHV
P16109	AVTPACRAVKCSELHVNKPIA
P16109	LHVNKPIAMNCSNLWGNFSYG
P16109	LWGNFSYGSICSFHCLEGQLL
P16109	FSYGSICSFHCLEGQLLNGSA
P16109	QLLNGSAQTACQENGHWSTTV
P16109	NGHWSTTVPTCQAGPLTIQEA
O92972	NLGKVIDTLTCGFADLMGYIP
O92972	VNYATGNLPGCSFSIFLLALL
O92972	FSIFLLALLSCLTIPASAYEV
O92972	VSGIYHVTNDCSNSSIVYEAA
O92972	AADVIMHTPGCVPCVREGNSS
O92972	VIMHTPGCVPCVREGNSSRCW
O92972	PCVREGNSSRCWVALTPTLAA
O92972	VDLLVGTAAFCSAMYVGDLCG
O92972	FCSAMYVGDLCGSIFLVSQLF
O92972	SPRRHETVQDCNCSIYPGHVS
O92972	RRHETVQDCNCSIYPGHVSGH
O92972	SWHINRTALNCNDSLQTGFFA
O92972	FYAHKFNSSGCPERMASCRPI
O92972	SSGCPERMASCRPIDWFAQGW
O92972	KPNSSDQRPYCWHYAPRPCGV
O92972	PYCWHYAPRPCGVVPASQVCG
O92972	PCGVVPASQVCGPVYCFTPSP
O92972	PASQVCGPVYCFTPSPVVVGT
O92972	TRPPQGNWFGCTWMNSTGFTK
O92972	WMNSTGFTKTCGGPPCNIGGV
O92972	GFTKTCGGPPCNIGGVGNRTL
O92972	IGGVGNRTLICPTDCFRKHPE
O92972	GNRTLICPTDCFRKHPEATYT
O92972	RKHPEATYTKCGSGPWLTPRC
O92972	CGSGPWLTPRCLVDYPYRLWH
O92972	DYPYRLWHYPCTLNFSIFKVR
O92972	GGVEHRLNAACNWTRGERCNL
O92972	AACNWTRGERCNLEDRDRSEL
O92972	LSTTEWQILPCAFTTLPALST
O92972	LFLLLADARVCACLWMMLLIA
O92972	LLLADARVCACLWMMLLIAQA
O92972	HGILSFLVFFCAAWYIKGRLA
O92972	YALDREMAASCGGAVLVGLVF
O92972	GGRDAIILLTCAVHPELIFDI
O92972	FVRAQGLIRACMLVRKVAGGH
O92972	VITWGADTAACGDIILGLPVS
O92972	YSQQTRGVLGCIITSLTGRDK
O92972	STATQSFLATCINGVCWTVYH
O92972	SFLATCINGVCWTVYHGAGSK
O92972	APPGARSMTPCSCGSSDLYLV
O92972	PGARSMTPCSCGSSDLYLVTR
O92972	LKGSSGGPLLCPSGHVVGVFR
O92972	HVVGVFRAAVCTRGVAKAVDF
O92972	TYGKFLADGGCSGGAYDIIIC
O92972	CSGGAYDIIICDECHSTDSTT
O92972	GAYDIIICDECHSTDSTTILG
O92972	AIKGGRHLIFCHSKKKCDELA
O92972	HLIFCHSKKKCDELAAKLTGL
O92972	FTGDFDSVIDCNTCVTQTVDF
O92972	DFDSVIDCNTCVTQTVDFSLD
O92972	PSGMFDSSVLCECYDAGCAWY
O92972	GMFDSSVLCECYDAGCAWYEL
O92972	SVLCECYDAGCAWYELTPAET
O92972	AYLNTPGLPVCQDHLEFWESV
O92972	PYLVAYQATVCARAQAPPPSW
O92972	PPPSWDQMWKCLIRLKPTLHG
O92972	THPITKYIMACMSADLEVVTS
O92972	GGVLAALAAYCLTTGSVVIVG
O92972	LYQEFDEMEECASQLPYIEQG
O92972	SPGALVVGVVCAAILRRHVGP
O92972	SWLRDVWDWICTVLTDFKTWL
O92972	PRLPGVPFLSCQRGYKGVWRG
O92972	WRGDGIMQTTCPCGAQIAGHV
O92972	GDGIMQTTCPCGAQIAGHVKN
O92972	GSMRIVGPRTCSNTWHGTFPI
O92972	FPINAYTTGPCTPSPAPNYSR
O92972	VTGMTTDNVKCPCQVPAPEFF
O92972	GMTTDNVKCPCQVPAPEFFTE
O92972	GVRLHRYAPACKPLLREDVTF
O92972	NQYLVGSQLPCEPEPDVTVLT
O92972	QLSAPSLKATCTTHHDSPDAD
O92972	PDYVPPVVHGCPLPPTKAPPI
O92972	VSEEASEDVVCCSMSYTWTGA
O92972	SEEASEDVVCCSMSYTWTGAL
O92972	YTWTGALITPCAAEESKLPIN
O92972	KAKLLSIEEACKLTPPHSAKS
O92972	TTIMAKSEVFCVQPEKGGRKP
O92972	IVFPDLGVRVCEKMALYDVVS
O92972	FLVNTWKSKKCPMGFSYDTRC
O92972	CPMGFSYDTRCFDSTVTESDI
O92972	DIRVEESIYQCCDLAPEARQA
O92972	IRVEESIYQCCDLAPEARQAI
O92972	GPLTNSKGQNCGYRRCRASGV
O92972	SKGQNCGYRRCRASGVLTTSC
O92972	CRASGVLTTSCGNTLTCYLKA
O92972	LTTSCGNTLTCYLKATAACRA
O92972	LTCYLKATAACRAAKLQDCTM
O92972	AACRAAKLQDCTMLVNGDDLV
O92972	LVNGDDLVVICESAGTQEDAA
O92972	PEYDLELITSCSSNVSVAHDA
O92972	AQEQLEKALDCQIYGACYSIE
O92972	KALDCQIYGACYSIEPLDLPQ
O92972	SPGEINRVASCLRKLGVPPLR
O92972	LLSQGGRAATCGRYLFNWAVR
O92972	SRARPRWFPLCLLLLSVGVGI
P23064	LATLILFFQFCPLILGDYSPS
P23064	PLILGDYSPSCCTLTIGVSSY
P23064	LILGDYSPSCCTLTIGVSSYH
P23064	IGVSSYHSKPCNPAQPVCSWT
P23064	SKPCNPAQPVCSWTLDLLALS
P23064	LSADQALQPPCPNLVSYSSYH
P23064	GYYSASYSDPCSLKCPYLGCQ
P23064	ASYSDPCSLKCPYLGCQSWTC
P23064	PCSLKCPYLGCQSWTCPYTGA
P23064	CPYLGCQSWTCPYTGAVSSPY
P23064	RLNINLHFSKCGFPFSLLVDA
P23064	QLTLQSTNYTCIVCIDRASLS
P23064	LQSTNYTCIVCIDRASLSTWH
P23064	HLTLPFNWTHCFDPQIQAIVS
P23064	PQIQAIVSSPCHNSLILPPFS
P23064	DLLFWEQGGLCKALQEQCCFL
P23064	GGLCKALQEQCCFLNITNSHV
P23064	GLCKALQEQCCFLNITNSHVS
P11418	VHAFGDNTNGCISAGPHYNPF
P28334	GVPLTNLSHNCSADGYIYQDS
P28334	TGRWTLGQVVCDFWLSSDITC
P28334	CDFWLSSDITCCTASIMHLCV
P28334	DFWLSSDITCCTASIMHLCVI
[truncated: 24,331 more rows]

## Sheet: Table S5
UniProt	21 aa motif
Q91VN4	SESVVNRMKDCSQPSAGEQLV
Q91VN4	TIKPRRVEPVCSGLQAQILRC
Q91VN4	CSGLQAQILRCYRDHLHEVLL
Q91VN4	YRDHLHEVLLCSDLVKAYQHC
Q8BP40	PVGVLTSLAYCFHQRRVALAE
Q8BP40	AAEQVHSLLNCPALERFAQLI
Q8BP40	YNGKEQVPRGCPDKLCPLDKF
Q8BP40	QVPRGCPDKLCPLDKFLNTMS
Q8BP40	SVSPEKYRTLCSKTRIVELGE
Q9JKB1	ELLSMVPRPVCAVLLLFPITE
Q9JKB1	ETLLEDAIEVCKKFMERDPDE
Q922B2	VHTSRAKGKQCFLVLRQQQFN
Q922B2	QAIFRLQSGICHLFRETLINK
Q922B2	AQSPQLYKQMCICADFEKVFC
Q922B2	SPQLYKQMCICADFEKVFCIG
Q922B2	EIQTVSKQFPCEPFKFLEPTL
Q6PB93	AKVLTFLDSHCECNERWLEPL
Q6PB93	VLTFLDSHCECNERWLEPLLE
Q6PB93	NLEISFRVWQCGGSLEIIPCS
Q6PB93	QCGGSLEIIPCSRVGHVFRKQ
Q6PB93	SRLELRKKLGCKPFKWYLDNV
Q6PB93	AFGALQQGTNCLDTLGHFADG
Q6PB93	FADGVVGIYECHNAGGNQEWA
Q6PB93	KEKSVKHMDLCLTVVDRSPGS
Q6PB93	SPGSLIRLQGCRENDSRQKWE
Q6PB93	SKLRHVGSNLCLDSRTAKSGG
Q6PB93	AKSGGLSVEVCGPALSQQWKF
Q80Y14	VYLNGEFVGGCDILLQMHQNG
Q9JLI8	QLSINGYDYNCHVELIRLLRL
Q9JLI8	LFERAVKDYICPNIWLEYGQY
Q9JLI8	LIFERALVENCLVPDLWIRYS
Q9JLI8	LSVHSRAVRNCPWTVALWSRY
Q9JLI8	ERFSESGDPSCLIMQSWARVE
Q9JLI8	LERAHGDTQHCRKALHRAVQC
Q9JLI8	CRKALHRAVQCTSDYPEHVCE
Q9JLI8	QCTSDYPEHVCEVLLTMERTE
Q9JLI8	MKEETELSGKCLTIDVGPPSK
Q9JLI8	EVKLRPLFEVCGEVVQIRPIF
Q9JLI8	FSNRGDFRGYCYVEFGEEKSA
Q9JLI8	VEGRPMFVSPCVDKSKNPDFK
Q9JLI8	KLFISGLPFSCTKEELEDICK
Q9JLI8	SCTKEELEDICKAHGTVKDLR
A2AJL3	EQSSEDIWAACCLVTKEVVQG
A2AJL3	QSSEDIWAACCLVTKEVVQGI
A2AJL3	RIRGLGFDATCSLVVLDKEFH
A2AJL3	LWLKENLREICWDKAGHFFDL
A2AJL3	KATGVTARSLCSLVCKWTYSA
A2AJL3	VTARSLCSLVCKWTYSAEKGW
A2AJL3	QPVTSRLAVICGTSSCHMGIS
A2AJL3	RLAVICGTSSCHMGISKDPVF
A2AJL3	PELQAKATARCQSIYAYLNSH
A2AJL3	AGHSLSTLFLCGGLSKNPLFV
A2AJL3	VLVGAAILGACASGDFTSVQE
Q9WV54	LTWVLAAAVTCAQAQDVPPWT
Q9WV54	AQDVPPWTEDCRKSTYPPSGP
Q9WV54	FNIFYELFTMCTSIITEDEKG
Q9WV54	IDDRRTPAKKCLNHTTQKNLS
P62192	FVDKDLLEPGCSVLLNHKVHA
P62192	DLSGADIKAICTEAGLMALRE
Q99L04	GIGRGIALQLCKAGATVYITG
Q99L04	AQEAQSLGGRCVPVVCDSSQE
Q99L04	SLGGRCVPVVCDSSQESEVKS
Q99L04	NNVGLRGHYLCSVYGARLMVP
Q99L04	NVPYGVGKAACDRLAADCAHE
Q99L04	SAESPEMSGKCVVALATDPNI
Q99L04	LNLSGKVLPSCDLARRYGLKD
Q7TNE3	TSFSFGEDDDCRYVMIFKKEF
O35490	GVSQTPSYLSCKSEVEVKKIF
O35490	ASGKPVAATMCIGPEGDLHGV
O35490	GDLHGVPPGECAVRLVKAGAS
O35490	KAGASIVGVNCHFDPSVSLQT
O35490	YNLGVRYIGGCCGFEPYHIRA
O35490	NLGVRYIGGCCGFEPYHIRAI
O35215	RIPAGLENRLCAATATILDKP
Q08093	QKGLKDGVILCTLMNKLQPGS
Q08093	FDDATMKAGQCVIGLQMGTNK
Q08093	KNHILPPMDHCTISLQMGTNK
Q08093	TISLQMGTNKCASQVGMTAPG
Q08093	IYDTKLGTDKCDNSSMSLQMG
Q08093	LGRQIYDPKYCPQGSAADGAP
Q6PB66	SNQALLLLRSCGSLLPELSLA
Q6PB66	VTYQRLIAAYCNVGDIEGASK
Q6PB66	DNFGSFFLRHCVTLDLPPEKL
Q6PB66	DLPPEKLIDYCRRLRDAKLHS
Q6PB66	HSSSLQFTLHCALQANRTALA
Q6PB66	QETYINYVFPCFDSAQSVRAA
Q6PB66	SVRAALQENECLLASSTFAQA
Q6PB66	TELLYKDERYCSKPPGPAEAV
Q6PB66	KVPENIYKGICNLLNTYHVPE
Q6PB66	SALKQLLLLLCSEENMQKALE
Q6PB66	IGGYAALINLCCRHDNAEDAW
Q6PB66	GGYAALINLCCRHDNAEDAWN
Q6PB66	LPAALEASIACHKKYKVLPRI
Q6PB66	KVLPRIHDVLCKLVEKGETDL
Q6PB66	RARPTRLQWFCDRCIASNQVE
Q6PB66	PTRLQWFCDRCIASNQVEALE
Q6PB66	LVELTEKLFECDRDQMYYNLL
Q6PB66	DVTEKTLLSNCKLKKSKDAYN
Q6PB66	VDEARALLERCGAIAEQSSLL
Q6PB66	AEQSSLLSVFCLRTSQKPKKA
Q6PB66	ELRDNDKVYSCSMKSYALDKD
P05202	QGYRYYDPKTCGFDFSGALED
P05202	PEQSVLLLHACAHNPTGVDPR
P05202	FIEQGINVCLCQSYAKNMGLY
P05202	GERVGAFTVVCKDAEEAKRVE
P05202	QHITDQIGMFCFTGLKPEQVE
Q6PAV2	FVNKKVRDVGCGLRHTVFVLD
Q6PAV2	FVLDDGTVYTCGCNDLGQLGH
Q6PAV2	LDDGTVYTCGCNDLGQLGHEK
Q6PAV2	LDAQNIVAVACGEAHTLALND
Q6PAV2	GQLGLQGSEECIRVPRNIKSL
Q6PAV2	LSDIQIVQVACGYYHSLALSK
Q6PAV2	LALSKASEVFCWGQNKYGQLG
Q6PAV2	KYGQLGLGIDCQKQTSPQLIK
Q6PAV2	SLRSQKIVYICCGEDHTAALT
Q6PAV2	LRSQKIVYICCGEDHTAALTK
Q6PAV2	LMGSIVTQVACGRQHTSAFVP
Q6PAV2	KGNWFSYNGQCPQDIGSEDYF
Q6PAV2	PQDIGSEDYFCVKRIFSGGDQ
Q6PAV2	SFSHYSSPQNCGPPDDFRCSD
Q6PAV2	QNCGPPDDFRCSDPSKQIWTV
Q6PAV2	EIDGTFSSSGCLNGSFLAISN
Q6PAV2	ALRFYLTLPECPLMSDCNNFT
Q6PAV2	TLPECPLMSDCNNFTTIAIPF
Q6PAV2	TELADIPVTICTYPFVFDAQA
Q6PAV2	FLPVIESVNPCLILVVRRENI
Q6PAV2	SDLFHLIGVICGLAIYNFTIV
Q6PAV2	YPEDDIEETFCLNFTITVENF
Q6PAV2	DAFHAGFHKVCGGKVLLLFQP
Q6PAV2	PKYTEKETLRCKLIQAIDHNE
P13597	LPQGGSVQVNCSSSCKEDLSL
P13597	GSVQVNCSSSCKEDLSLGLET
P13597	SEIGEDSSPLCFENCGTVQSS
P13597	EDSSPLCFENCGTVQSSASAT
P13597	QQVGKDLTLRCHVDGGAPRTQ
P13597	SRGDHGANFSCRTELDLRPQG
P13597	LEVGTQQKLFCSLEGLFPASE
P13597	VSEGSQVTVKCEAHSGSKVVL
P13597	SSEDHKRSFFCSAALEVAGKF
P13597	LYGPRLDETDCLGNWTWQEGS
P13597	WQEGSQQTLKCQAWGNPSPKM
P13597	AWGNPSPKMTCRRKADGALLP
P13597	VKQEMNGTYVCHAFSSHGNVT
O09173	LKYISGFGNECASEDPRCPGS
O09173	GNECASEDPRCPGSLPKGQNN
O09173	LPKGQNNPQVCPYNLYAEQLS
O09173	AEQLSGSAFTCPRNTNKRSWL
O09173	FLCNSSMENRCFYNSDGDFLI
O09173	GKMSLQPNEICVIQRGMRFSV
O09173	INKFQGKLFACKQDVSPFNVV
O09173	TFRPPYYHRNCMSEFMGLIKG
O09173	AMTPHGPDADCFEKASKAKLE
O09173	LAVTKWGLKTCSCLDENYYKC
O09173	VTKWGLKTCSCLDENYYKCWE
O09173	CSCLDENYYKCWEPLRSHFTP
Q9CRB9	CADLQTKILQCYRQNTQQTLS
Q9CRB9	YRQNTQQTLSCSALASQYMHC
Q9CRB9	CSALASQYMHCVNHAKQSMLE
P17751	MAEGGEKEEFCFTAIYISGQW
P17751	IYISGQWREPCVCTDLQRLEP
P17751	ISGQWREPCVCTDLQRLEPGT
P17751	GNWKMNGRKKCLGELICTLNA
P17751	GRKKCLGELICTLNAANVPAG
P17751	ANVPAGTEVVCAPPTAYIDFA
P17751	DPKIAVAAQNCYKVTNGAFTG
P17751	IYGGSVTGATCKELASQPDVD
P55104	TVVNPKTEGPCPACWGAIFDL
P55104	NPKTEGPCPACWGAIFDLESQ
P55104	LLLGPEAQAACSQGHLTLELV
P55104	GIDCQGASRMCCRQEFFVDFR
P55104	IDCQGASRMCCRQEFFVDFRE
P55104	IQPEGYAMNFCTGQCPLHVAG
P55104	GYAMNFCTGQCPLHVAGMPGI
P55104	AAAGTTGRGSCCVPTSRRPLS
P55104	AAGTTGRGSCCVPTSRRPLSL
P01901	RGYQQYAYDGCDYIALNEDLK
P01901	ERLRAYLEGTCVEWLRRYLKN
P01901	SRPEDKVTLRCWALGFYPADI
P01901	VPLGKEQYYTCHVYHQGLPEP
P01901	SQTSDLSLPDCKVMVHDPHSL
P62962	YIDSLMADGTCQDAAIVGYKD
P62962	VNGLTLGGQKCSVIRDSLLQD
Q11136	ALFALNRQRLCERLRKNGAVQ
Q11136	LQGGEEMQRYCTDTSIIFRQE
Q11136	HWAFGVVESGCYGVIDVDTGK
Q11136	RGVNTDSGSVCREASFEGISK
Q11136	YEMESLFQHYCYSRGGMRHTS
Q11136	RGGMRHTSYTCICCSGENAAV
Q11136	GMRHTSYTCICCSGENAAVLH
Q11136	MRHTSYTCICCSGENAAVLHY
Q11136	NDRTIKDGDICLFDMGGEYYC
Q11136	CLFDMGGEYYCFASDITCSFP
Q11136	EYYCFASDITCSFPANGKFTE
Q11136	KAIYEAVLRSCRTVMSTMKPG
Q11136	DQALADPAQACFFNQEVLQRF
Q11136	VTDSGMELLTCVPRTVEEIEA
Q11136	VPRTVEEIEACMAGCDKASVP
Q11136	VEEIEACMAGCDKASVPFSGQ
Q9DBG1	LDPRVVGRGLCPQGARAKATI
Q9DBG1	SVPFGYGVRSCLGRRIAELEM
P61979	YQHYKGSDFDCELRLLIHQSL
P61979	TQTTIKLFQECCPHSTDRVVL
P61979	QTTIKLFQECCPHSTDRVVLI
P61979	IGGKPDRVVECIKIILDLISE
P32921	AAMGEEYKAGCPPGNPTAGRN
P32921	PPGNPTAGRNCDSDATKASED
P32921	TVENAKDIIACGFDINKTFIF
P32921	KIFRDRTDIQCLIPCAIDQDP
P32921	DRTDIQCLIPCAIDQDPYFRM
P32921	VEEHRQFGGNCEVDVSFMYLT
P10599	LVVVDFSATWCGPCKMIKPFF
P10599	VDFSATWCGPCKMIKPFFHSL
P10599	VIFLEVDVDDCQDVASECEVK
P10599	VDDCQDVASECEVKCMPTFQF
Q8BLY1	SDRDPPCNPHCPRTQPKPICA
Q8BLY1	HCPRTQPKPICASDGRSYESM
Q8BLY1	ASDGRSYESMCEYQRAKCRDP
Q8BLY1	ESMCEYQRAKCRDPALAVVHR
Q8BLY1	PALAVVHRGRCKDAGQSKCRL
Q8BLY1	GRCKDAGQSKCRLERAQALEQ
Q8BLY1	KPQEAVFVPECGEDGSFTQVQ
Q8BLY1	GEDGSFTQVQCHTYTGYCWCV
Q8BLY1	QVQCHTYTGYCWCVTPDGKPI
Q8BLY1	QCHTYTGYCWCVTPDGKPISG
Q8BLY1	GSSVQNKTPVCSGPVTDKPLS
Q8BLY1	NVRNSEKVHSCDQERQSALEE
Q8BLY1	NPREGIVIPECAPGGLYKPVQ
Q8BLY1	APGGLYKPVQCHQSTGYCWCV
Q8BLY1	PVQCHQSTGYCWCVLVDTGRP
Q8BLY1	QCHQSTGYCWCVLVDTGRPLP
Q8BLY1	GTSTRYVMPSCESDARAKSVE
Q8BLY1	DPFKDRELPGCPEGKKMEFIT
Q8BLY1	YVKKKAKPKKCARRFTDYCDL
Q8BLY1	KKCARRFTDYCDLNKDKVISL
Q8BLY1	KVISLPELKGCLGVSKEGGSL
Q68FL6	LLISTVGPEECVVPFLTRPKV
Q68FL6	GNYLFSASAICRYFFLLCGWE
Q68FL6	SAICRYFFLLCGWEQDDLTNQ
Q68FL6	LQPVLSAALHCLVVQGKKGED
Q68FL6	HIDHSLSRQNCPFLAGDTESL
Q68FL6	WFQTLSTQEPCQRAAETVLKQ
Q68FL6	NVPHLGNIIGCVLSADVFARY
Q68FL6	VLSADVFARYCRLRQWNTLYL
Q68FL6	RLRQWNTLYLCGTDEYGTATE
Q68FL6	MEEGLTPREICDKYHAIHADI
Q68FL6	VLRDTVEQLRCERCARFLADR
Q68FL6	DTVEQLRCERCARFLADRFVE
Q68FL6	FLADRFVEGVCPFCGYEEARG
Q68FL6	DRFVEGVCPFCGYEEARGDQC
Q68FL6	CGYEEARGDQCDRCGKLINAI
Q68FL6	EEARGDQCDRCGKLINAIELK
Q68FL6	INAIELKKPQCKICRSCPVVR
Q68FL6	IELKKPQCKICRSCPVVRSSQ
Q68FL6	KKPQCKICRSCPVVRSSQHLF
Q68FL6	SWLRDGLKPRCITRDLKWGTP
Q68FL6	NVPFHGLVFPCSVLGAEDNYT
Q68FL6	GMFVSKFFGGCVPEMALTPDD
Q68FL6	QTQLQLPPAACRILATSFICT
P70349	PAKIIFEDDRCLAFHDISPQA
Q8CIF4	RTAPALFFLGCSALALGVSSA
Q8CIF4	PSPKLVRWNPCLEPFRFNDTE
Q8CIF4	LVANLGTKQPCLSSDPGCPQD
Q8CIF4	KQPCLSSDPGCPQDGRYQFNT
Q8CIF4	PFAGKFGVFTCFDILFFDPAV
Q8CIF4	FLKILSGDPYCEKDAQEVHCD
Q8CIF4	YCEKDAQEVHCDEAAKWNVNV
Q8CIF4	VWGTEGHLQVCSNSLCCHLLY
Q8CIF4	GHLQVCSNSLCCHLLYERPTL
Q8CIF4	HLQVCSNSLCCHLLYERPTLS
Q8CIF4	TVHGTYYIQTCALVKCGGLGF
Q8CIF4	YYIQTCALVKCGGLGFDTCGQ
Q8CIF4	VKCGGLGFDTCGQEITEAEGL
Q8BWU8	ALRERHIGPSCKIFFAADPIK
Q8BWU8	FDEKGERYLDCINNVAHVGHC
Q8BWU8	CINNVAHVGHCHPEVVKAAAK
Q8BWU8	TATLPQELSVCYFTNSGSEAN
Q8BWU8	AAFIAESMQSCGGQIIPPAGY
Q8BWU8	KPMGNGHPISCVVTTKEIAEA
Q8BWU8	FNTYGGNPVSCAVGLAVLDVI
Q8BWU8	RNVLKIKPPMCFTEDDAKFLV
Q99JB2	NQAADCWGIRCLRYEIKDIHV
Q99K30	LRYPSVLLLVCQDSDQNKPDI
Q99K30	QNKPDIHFFHCDEVEAELVQE
Q99K30	RIEKETQILNCTLDDIEWFVA
Q99K30	FGPLDLIINTCGSPDIARSVS
Q99K30	NRSGQAGYVPCNILAEARQED
Q99K30	SLNKEELKKVCGEEGSRVYSQ
Q8BRK8	VSGGELFDYICKHGRVEEVEA
Q8BRK8	FQQILSAVDYCHRHMVVHRDL
Q8BRK8	MSDGEFLRTSCGSPNYAAPEV
Q8BRK8	YAGPEVDIWSCGVILYALLCG
Q8BRK8	SCGVILYALLCGTLPFDDEHV
Q8BRK8	VIDDEAVKEVCEKFECTESEV
Q8BRK8	AVKEVCEKFECTESEVMNSLY
Q8BRK8	HLGIRSQSKACDIMAEVYRAM
Q8BRK8	RSGSSTPQRSCSAAGLHRARS
P37040	PEIDKSLVVFCMATYGEGDPT
P37040	TWREQFWPAVCEFFGVEATGE
P37040	EESNKKHPFPCPTTYRTALTY
P37040	SKVHPNSVHICAVAVEYEAKS
Q8BH35	AQVWRALAKSCLLCATLGCLH
Q8BH35	WRALAKSCLLCATLGCLHFPG
Q8BH35	KSCLLCATLGCLHFPGSRGGK
Q8BH35	SVAEAPAPIDCELSTWSSWTA
Q8BH35	ELSTWSSWTACDPCQKKRYRH
Q8BH35	TWSSWTACDPCQKKRYRHTYL
Q8BH35	LRPSQFYGELCDLSDKEVEDC
Q8BH35	CDLSDKEVEDCVTNQPCRSQV
Q8BH35	EVEDCVTNQPCRSQVRCEGFV
Q8BH35	TNQPCRSQVRCEGFVCAQTGR
Q8BH35	RSQVRCEGFVCAQTGRCVNRR
Q8BH35	EGFVCAQTGRCVNRRLLCNGD
Q8BH35	TGRCVNRRLLCNGDNDCGDQS
Q8BH35	RRLLCNGDNDCGDQSDEANCR
Q8BH35	DCGDQSDEANCRRIYKNCQRE
Q8BH35	EANCRRIYKNCQREMEQYWAI
Q8BH35	NVESYTPQTKCEYEFTLTEYE
Q8BH35	GDYTLSHVTACAGGSFGIGGM
Q8BH35	YVKVGVSAKKCSDIMKEINER
Q8BH35	LEEFQSEVSSCRCAPCRGNGV
Q8BH35	EFQSEVSSCRCAPCRGNGVPV
Q8BH35	SEVSSCRCAPCRGNGVPVLKG
Q8BH35	NGVPVLKGSRCECICPGGFQG
Q8BH35	VPVLKGSRCECICPGGFQGTA
Q8BH35	VLKGSRCECICPGGFQGTACE
Q8BH35	ICPGGFQGTACEVTYRKDIPI
Q8BH35	KDIPIDGKWSCWSDWSACSGG
Q8BH35	SGGHKTRHRQCNNPAPHKGGS
Q8BH35	NPAPHKGGSPCSGPASETLNC
Q283N4	VDVFGNIVEKCPLIAAAVWSQ
Q283N4	PRSGQEGILRCHPDLAGRDLQ
Q8R081	LVEFEDVLGACNAVNYAADNQ
Q8R081	SITTDVLYTICNPCGPVQRIV
Q8R081	TDVLYTICNPCGPVQRIVIFR
Q8R081	SLNGADIYSGCCTLKIEYAKP
Q8R081	LNGADIYSGCCTLKIEYAKPT
Q8R081	VYGLDQSKMNCDRVFNVFCLY
Q8R081	MNCDRVFNVFCLYGNVEKVKF
Q8R081	NFMFGQKMNVCVSKQPAIMPG
Q8R081	EVTEENFFEICDELGVKRPTS
Q99KB8	LRSLSALGATCARRGLGQALL
Q99KB8	TLQVGSLSVKCLSTPCHTSGH
Q99KB8	SLSVKCLSTPCHTSGHICYFV
Q99KB8	STPCHTSGHICYFVSKPGSSE
Q99KB8	FTGDTLFVAGCGKFYEGTADE
Q99KB8	GRLPPDTKVYCGHEYTVNNLK
O09172	PSTHSEELRDCIQKTLNEWSS
O09172	LVREFPDVLECTMSHAVEKIN
O09172	SSTRSAVDMACSVLGVAQLDS
O09172	PNSNQVNLASCCVMPPDLTAF
O09172	NSNQVNLASCCVMPPDLTAFA
P63085	YIGEGAYGMVCSAYDNLNKVR
P63085	KISPFEHQTYCQRTLREIKIL
P63085	KTQHLSNDHICYFLYQILRGL
P63085	LLNTTCDLKICDFGLARVADP
P63085	TKSIDIWSVGCILAEMLSNRP
P63085	LGSPSQEDLNCIINLKARNYL
O14920	SWSPSLTTQTCGAWEMKERLG
O14920	ETGEQIAIKQCRQELSPRNRE
O14920	ELSPRNRERWCLEIQIMRRLT
O14920	NDLPLLAMEYCQGGDLRKYLN
O14920	LRKYLNQFENCCGLREGAILT
O14920	RKYLNQFENCCGLREGAILTL
O14920	YWSFGTLAFECITGFRPFLPN
O14920	GTDPTYGPNGCFKALDDILNL
O14920	ALIPDKPATQCISDGKLNEGH
O14920	SPRPQPESVSCILQEPKRNLA
O14920	WHSIQTLKEDCNRLQQGQRAA
O14920	AMMNLLRNNSCLSKMKNSMAS
O14920	WREMEQAVELCGRENEVKLLV
O14920	IYTQLSKTVVCKQKALELLPK
O14920	KELWNLLKIACSKVRGPVSGS
O14920	EELVAEAHNLCTLLENAIQDT
P19096	KGPSIALDTACSSSLLALQNA
P19096	NAYQAIRSGECPAALVGGINL
P19096	KLGMLSPDGTCRSFDDSGSGY
P19096	PSGEVQEQLICSLYQPAGLAP
P19096	QELNGITRSLCAFRQAPLLIG
P19096	STNKRPLWFICSGMGTQWRGM
P19096	IIGHSLGEVACGYADGCLSQR
P19096	GEVACGYADGCLSQREAVLAA
P19096	AVLAAYWRGQCIKDAHLPPGS
P19096	MAAVGLSWEECKQRCPAGVVP
P19096	GLSWEECKQRCPAGVVPACHN
P19096	QRCPAGVVPACHNSEDTVTIS
P19096	AVLKRGVKSSCTIIPLMKRDH
P19096	ESPDHYLVDHCIDGRVIFPGT
P19096	RVIFPGTGYLCLVWKTLARSL
P19096	YDYGPQFQGICEATLEGEQGK
P19096	FVFTPHMEAECLSESTALQKE
P19096	STALQKELQLCKGLARALQTK
P19096	HGLPRLLAAACQLQLNGNLQL
P19096	GLLNSQALKACVDTALENLST
P19096	SSLGALDLLVCNCALATLGDP
P19096	LGALDLLVCNCALATLGDPAL
P19096	KGHALGETLACLPSEVQPAPS
P19096	SQPVWLTAMDCPTSGVVGLVN
P19096	PTSGVVGLVNCLRKEPGGHRI
P19096	RKEPGGHRIRCILLSNLSNTS
P19096	TQPSSSGAQLCTVYYASLNFR
P19096	AIPGKWASRDCMLGMEFSGRD
P19096	LGMEFSGRDRCGRRVMGLVPA
P19096	AAISIALSLGCRVFTTVGSAE
P19096	AEEKLQASVRCLAQHGRFLEI
P19096	IRDGVVKPLKCTVFPKAQVED
P19096	TLISAISKTFCPAHKSYIITG
P19096	LNLDRATREACPELDYFVAFS
P19096	DYFVAFSSVSCGRGNAGQTNY
P19096	GFANSTMERICEQRRHDGLPG
P19096	GGTLPQRISSCMEVLDLFLNQ
P19096	KLSVPTYGLQCTQAAPLDSIP
P19096	IPNLAAYYIDCIKQVQPEGPY
P19096	YRIAGYSFGACVAFEMCSQLQ
P19096	SFGACVAFEMCSQLQAQQGPA
P19096	QSYRAKMTPGCEAEAEAEALC
P19096	LGADYNLSQVCDGKVSVHIIE
P47941	GMFLVRDSSTCPGDYVLSVSE
P60670	QLCRHGPLGKCVHCVPLEPFD
P60670	RHGPLGKCVHCVPLEPFDEDY
P60670	GKFVALENISCKIKSGCEGHL
P60670	ENISCKIKSGCEGHLPWPNGI
P60670	EGHLPWPNGICTKCQPSAITL
P60670	LPWPNGICTKCQPSAITLNRQ
P60670	KDTYFLSSEECITAGDFQNKH
P60670	GDFQNKHPNICRLSPDGHFGS
P60670	HFEGYQVSNQCMALVRDECLL
P60670	NQCMALVRDECLLPCKDAPEL
P60670	ALVRDECLLPCKDAPELGYAK
P60670	SEQWATIEQLCSTVGVQLPGL
P60670	ARAATSAMWACQHCTFMNQPG
P60670	ATSAMWACQHCTFMNQPGTGH
Q91YQ5	PVALLLLLLLCLGALAPTPGS
Q9ET01	IRTQQHYYDKCPKRVYYLSLE
Q9ET01	TMINLGLQNACDEAIYQLGLD
Q9ET01	GGKRINMAHLCIVGCHAVNGV
Q9ET01	INMAHLCIVGCHAVNGVAKIH
Q9ET01	VFADYEAYVKCQEKVSQLYMN
Q9CXS4	YQGLVKHTGGCHCGAVRFEVW
Q9CXS4	GLVKHTGGCHCGAVRFEVWAS
Q9CXS4	WASADLHIFDCNCSICKKKQN
Q9CXS4	SADLHIFDCNCSICKKKQNRH
Q9CXS4	LHIFDCNCSICKKKQNRHFIV
Q9CXS4	FNTHKAQHTFCKRCGVQSFYT
Q9CXS4	HKAQHTFCKRCGVQSFYTPRS
Q8VCH0	ESSSALQAAPCSAGFLQASAS
Q8VCH0	RTPIGRASRGCFKDTTPDELL
Q8VCH0	RNGSYDIGMACGVESMTLSQR
Q8VCH0	RLLENEKARDCLIPMGITSEN
Q8VCH0	QKAASAQSRGCFHAEIVPVTT
Q8VCH0	NEAFASQAVYCVEKLGIPAEK
Q8VCH0	GAIALGHPLGCTGARQVVTLL
Q8VCH0	GRRAYGVVSMCIGTGMGAAAV
Q8BP47	KNDPSLPEPACVKISALEGYR
Q8BP47	VLRDGTGYLQCVLSDDLCQCY
Q8BP47	YLQCVLSDDLCQCYNGVVLST
Q8BP47	QCVLSDDLCQCYNGVVLSTES
Q8BP47	KQAPGGHELSCDFWELVGLAP
Q8BP47	ILKARSMITRCFRDHFFDRGY
Q8BP47	TQSSQLYLETCLPALGDVFCI
Q8BP47	TCLPALGDVFCIAQSYRAEQS
Q8BP47	LAEFTHVEAECPFLTFEDLLN
Q8BP47	DLLNRLEDLVCDVVDRVLKSP
Q8BP47	TDTINEPILLCRFPVEIKSFY
Q8BP47	VEIKSFYMQRCPEDPRLTESV
Q8BP47	WYTDQRKYGTCPHGGYGLGLE
Q8BP47	ILNRYHIRDVCLYPRFLQRCR
Q7TMR0	TGNEGDIVWFCNNTGFMWDVA
Q7TMR0	PIWQLDGMVPCGEFMKIVTND
Q7TMR0	LQSLTNILHLCSPLTSEKIPT
Q7TMR0	NLAMVNYPYACNFLQPLPAWP
Q7TMR0	PLPAWPIKEVCQYLKNPNVSD
Q7TMR0	VYYNYSGQAACLNISQTTTSS
Q7TMR0	LGSMGWSFQACTEMVMPFCTN
Q7TMR0	QACTEMVMPFCTNGIDDMFEP
Q7TMR0	LWDLEKYSNDCFNQWGVKPRP
O09117	WFASIFAFATCGGFKGKTEIQ
O09117	SFHTPPNVSVCDVNWEKHVLI
O09117	VTFAVFVFLYCIAALLLYVGY
O09117	GHRIVEELEICNPESGVSCYF
O09117	EICNPESGVSCYFVSVTSMGS
Q64467	VTVVQLRRDRCPCPCPCPCPC
Q64467	VVQLRRDRCPCPCPCPCPCPC
Q64467	QLRRDRCPCPCPCPCPCPCPV
Q64467	RRDRCPCPCPCPCPCPCPVIR
Q64467	DRCPCPCPCPCPCPCPVIRPP
Q64467	CPCPCPCPCPCPCPVIRPPPP
Q64467	CPCPCPCPCPCPVIRPPPPKL
Q64467	GRIGRLVLRVCMEKGIRVVAV
Q64467	VDNLEINTYQCKDPKEIPWSS
Q64467	SSIGNPYVVECTGVYLSIEAA
Q64467	GSMTIVSNASCTTNCLAPLAK
Q64467	IVSNASCTTNCLAPLAKVIHE
Q62925	QPLFLTASPPCPSTSPSPEPA
Q62925	GPPPPGAASRCGSHSAELAAA
Q62925	RMIREKLKATCMPAWKHEWLE
Q62925	KYRVFIGPQNCSCGRGTFCIH
Q62925	RVFIGPQNCSCGRGTFCIHLL
Q62925	QNCSCGRGTFCIHLLFVMLRV
Q62925	IQKFVSRMSNCHTLSSSSTST
Q62925	NSIKDEEEQMCPICLLGMLDE
Q62925	KDEEEQMCPICLLGMLDEESL
Q62925	GMLDEESLTVCEDGCRNKLHH
Q62925	EESLTVCEDGCRNKLHHHCMS
Q62925	DGCRNKLHHHCMSIWAEECRR
Q62925	HHCMSIWAEECRRNREPLICP
Q62925	ECRRNREPLICPLCRSKWRSH
Q62925	RNREPLICPLCRSKWRSHDFY
Q62925	IQAFGMELVGCLFSRNWNVRE
Q62925	SISGDVVEAFCSVLSIVCADP
Q62925	EAFCSVLSIVCADPVYKVYVA
Q62925	TLRAMLVYTPCHSLAERIKLQ
Q62925	RPVVDTILVKCADANSRTSQL
Q62925	QLSISTLLELCKGQAGELAVG
Q62925	GVGGVDYVLSCILGNQAESNN
Q62925	NNWQELLGRLCLIDRLLLEIS
Q62925	VQTKGRPHSQCLNSSPLSPPQ
Q62925	QLMFPAISAPCSSAPSVPAGS
Q62925	SKHRPRAFVPCKIPSASPQTQ
Q62925	RKFSLQFQRTCSENRDSEKLS
Q62925	MTLDLNSASQCDDSFGSGSNS
Q62925	ETAFTPAEDKCRLDVNPELNS
Q62925	YKDDVNHNQKCKEKMEAEEEE
Q62925	PNIIRMLGATCEKSNYNLFIE
Q62925	VLRGQQYGRSCDVWSVGCAII
Q62925	GRSCDVWSVGCAIIEMACAKP
Q62925	SVGCAIIEMACAKPPWNAEKH
Q62925	SPGLRDVALRCLELQPQDRPP
P07451	AKTILNNGKTCRVVFDDTYDR
P07451	KFDPSCLFPACRDYWTYQGSF
P07451	TYQGSFTTPPCEECIVWLLLK
P07451	GSFTTPPCEECIVWLLLKEPM
P51655	MARLGLLALLCTLAALSASLL
P51655	LLAAELKSKSCSEVRRLYVSK
P51655	YEINGDHLKICPQDYTCCSQE
P51655	HLKICPQDYTCCSQEMEEKYS
P51655	LKICPQDYTCCSQEMEEKYSL
P51655	DDFKTVVSEQCNHLQAIFASR
P51655	QYHFTDEYLECVSKYTEQLKP
P51655	KVSVVNPTAQCTHALLKMIYC
P51655	CTHALLKMIYCSHCRGLVTVK
P51655	ALLKMIYCSHCRGLVTVKPCY
P51655	HCRGLVTVKPCYNYCSNIMRG
P51655	LVTVKPCYNYCSNIMRGCLAN
P51655	YNYCSNIMRGCLANQGDLDFE
P51655	KFWSSLPSTVCNDERMAAGNE
P51655	MAAGNENEDDCWNGKGKSRYL
P51655	ESSGEGSGSGCEYQQCPSEFE
P51655	GSGSGCEYQQCPSEFEYNATD
P51655	EAKPYLLAALCILFLAVQGEW
P56528	KHFSDIFLGRCLIYTQILRPE
P56528	ILRPEMRDQNCQEILSTFKGA
P56528	FKGAFVSKNPCNITREDYAPL
P56528	LVKLVTQTIPCNKTLFWSKSK
P56528	LGYIADDLRWCGDPSTSDMNY
P56528	PSTSDMNYVSCPHWSENCPNN
P56528	YVSCPHWSENCPNNPITVFWK
P56528	VISQKFAEDACGVVQVMLNGS
P56528	HDIEGASSNACSSSSLNELKM
P56528	IVQKRNMIFACVDNYRPARFL
Q61129	LPQEELVDQKCLLQKYTHRSC
Q61129	CLLQKYTHRSCNKVFCQPWQR
Q61129	YTHRSCNKVFCQPWQRCIEGT
Q61129	NKVFCQPWQRCIEGTCICKLP
Q61129	QPWQRCIEGTCICKLPYQCPR
Q61129	WQRCIEGTCICKLPYQCPRAG
Q61129	GTCICKLPYQCPRAGTPVCAM
Q61129	YQCPRAGTPVCAMNGRSYPTY
Q61129	AMNGRSYPTYCHQKSFECLHP
Q61129	PEIKFSHNGTCAAEGKFNVSL
Q61129	LVDQDERMFICKNSWSMAEAN
Q61129	SWSMAEANVACVDLGFPLGVR
Q61129	SGNLHINDTECLHVHCRGVET
Q61129	INDTECLHVHCRGVETSLAEC
Q61129	CRGVETSLAECAFTKRRTELS
Q61129	ELSNGLAGVVCYKQDADFPTS
Q61129	ADFPTSLSFQCVNGKHIPQEK
Q61129	NGKHIPQEKACNGVNDCGDQS
Q61129	QEKACNGVNDCGDQSDELCCK
Q61129	NDCGDQSDELCCKGCRGNASL
Q61129	DCGDQSDELCCKGCRGNASLC
Q61129	DQSDELCCKGCRGNASLCKSG
Q61129	CKGCRGNASLCKSGVCIPDQY
Q61129	GNASLCKSGVCIPDQYKCNGE
Q61129	SGVCIPDQYKCNGEVDCITGE
Q61129	DQYKCNGEVDCITGEDESRCE
Q61129	DCITGEDESRCEEDRQQNIPK
Q61129	RIKSLLPKLSCGVKRNTHTRR
Q61129	VAIKDGQRITCGGIYIGGCWI
Q61129	ITCGGIYIGGCWILTAAHCVR
Q61129	GGCWILTAAHCVRPSRAHSYQ
Q61129	EMKMHTGKKECELPNSVPACV
Q61129	ECELPNSVPACVPWSPYLFQP
Q61129	SPYLFQPNDRCIISGWGRGKD
Q61129	RWGEVDLIGNCSQFYPDRYYE
Q61129	PDRYYEKEMQCAGTRDGSIDA
Q61129	AGTRDGSIDACKGDSGGPLVC
Q61129	CKGDSGGPLVCEDINNVTYVW
Q61129	VWGIVSWGENCGKPEFPGVYT
Q9JJF9	HAPAAALLWSCLLGLAAAQEA
Q9JJF9	NGVSSLSKDYCMYYNNNWTRL
Q9JJF9	SLMNLTGTALCHLSDIPPDGI
Q9JJF9	PLTVVVFVVICCIMIVLLYFF
Q9JJF9	LTVVVFVVICCIMIVLLYFFY
Q9JJF9	WLVYVMIAIFCIASSMSLYNC
Q9JJF9	CIASSMSLYNCLSALIHRMPC
Q9JJF9	CLSALIHRMPCGQCTILCCGK
Q9JJF9	ALIHRMPCGQCTILCCGKNIK
Q9JJF9	RMPCGQCTILCCGKNIKVSLI
Q9JJF9	MPCGQCTILCCGKNIKVSLIF
Q9JJF9	KVSLIFLSGLCISVAVVWAVF
Q9JJF9	ILQDILGIAFCLNLIKTMKLP
Q9JJF9	KTMKLPNFMSCVILLGLLLIY
Q9JJF9	KLMGYSVMSVCSVPVSVLGFG
Q9JJF9	IIVPGLLIAYCRRFDVQTGSS
Q9JJF9	GQPALLYLVPCTLITVSVVAW
Q8BJ48	ALLGLLGVAWCSLSFGVSRDD
Q8BJ48	PLARRRPSRDCARVRSGSPEQ
Q8BJ48	SVLEPGGAGGCAQKRRATVED
Q8BJ48	GGFFRMSTGECLGNVVSDGRL
Q8BJ48	IYINESQAIECDETQETGSFS
Q8BJ48	GTLASYPSDHCQDNMWRCPRQ
Q8BJ48	SDHCQDNMWRCPRQVSTVVCV
Q8BJ48	RCPRQVSTVVCVHEPRCQPPD
Q8BJ48	STVVCVHEPRCQPPDCSGHGT
Q8BJ48	VHEPRCQPPDCSGHGTCVDGH
Q8BJ48	QPPDCSGHGTCVDGHCECTSH
Q8BJ48	SGHGTCVDGHCECTSHFWRGE
Q8BJ48	HGTCVDGHCECTSHFWRGEAC
Q8BJ48	CTSHFWRGEACSELDCGPSNC
Q8BJ48	WRGEACSELDCGPSNCSQHGL
Q8BJ48	CSELDCGPSNCSQHGLCTETG
Q8BJ48	GPSNCSQHGLCTETGCHCDAG
Q8BJ48	SQHGLCTETGCHCDAGWTGSN
Q8BJ48	HGLCTETGCHCDAGWTGSNCS
Q8BJ48	HCDAGWTGSNCSEECPLGWYG
Q8BJ48	GWTGSNCSEECPLGWYGPGCQ
Q8BJ48	ECPLGWYGPGCQRPCQCEHQC
Q8BJ48	GWYGPGCQRPCQCEHQCSCDP
Q8BJ48	YGPGCQRPCQCEHQCSCDPQT
Q8BJ48	CQRPCQCEHQCSCDPQTGNCS
Q8BJ48	RPCQCEHQCSCDPQTGNCSIS
Q8BJ48	QCSCDPQTGNCSISQVRQCLQ
Q8BJ48	GNCSISQVRQCLQPTEATPRA
Q8VCC2	CALSLISLTACLSLGHPSLPP
Q3TRM8	GLHPGERASVCPHEGVPRPSG
Q3TRM8	PRPSGSLELECLQQFKVTRTQ
Q3TRM8	LWVTLTGTKECRVEPRSREFV
Q3TRM8	GQQLFDFAARCLSEFLDAYPV
Q3TRM8	LKLGFNFSFPCHQTGLDRSTL
Q3TRM8	TLISWTKGFRCSGVEGQDVVQ
Q3TRM8	VNDTVGTMMGCELGTRPCEVG
Q3TRM8	MMGCELGTRPCEVGLIVDTGT
Q3TRM8	GLIVDTGTNACYMEEARHVAA
Q3TRM8	AALDEDRGRTCVSIEWGSFYD
Q3TRM8	LTQHGVLFDGCASPALLSQGC
Q3TRM8	CASPALLSQGCILLDHVAEME
Q3TRM8	ASDAELVQYVCVAVCTRAAQL
Q3TRM8	ELVQYVCVAVCTRAAQLCAAA
Q3TRM8	VAVCTRAAQLCAAALAAVLSR
Q3TRM8	KETVTLLAPNCDVSFIPSVDG
Q3TRM8	GQKLFDHIVDCIVDFQKRQGL
Q3TRM8	LPLGFTFSFPCKQLGLDQGIL
Q3TRM8	NWTKGFNASGCEGQDVVYLLR
Q3TRM8	VNDTVGTMMSCGYDDPRCEMG
Q3TRM8	MMSCGYDDPRCEMGLIVGTGT
Q3TRM8	GLIVGTGTNACYMEELRNVAS
Q3TRM8	ASVPGDSGLMCINMEWGAFGD
Q3TRM8	GVLFRGQKTQCLQARDIFKTK
Q3TRM8	SDDALMVLEVCQAVSRRAAQL
Q3TRM8	QAVSRRAAQLCGAGVAAVVEK
Q3TRM8	SATVRKLAPQCTVTFLQSEDG
Q61559	YNSLRQEADPCGAWMWENQVS
Q61559	GTYTLQGLLGCELASDNSSVP
Q61559	PGNSGSSVLTCAAFSFYPPEL
Q61559	RNGLASGSGNCSTGPNGDGSF
Q61559	VKRGDEHHYQCQVEHEGLAQP
P02525	QGKRMEFTSSCPNVSERNFDN
P02525	FDNVRSLKVECGAWIGYEHTS
P02525	ENFIGRQWEICDDYPSLQAMG
P02525	NNEVGSMKIQCGAWVCYQYPG
P02525	SMKIQCGAWVCYQYPGYRGYQ
P02525	GYRGYQYILECDHHGGDYKHW
Q9DCJ5	KAAAHHYGAQCDKTNKEFMLC
Q9DCJ5	CRWEEKDPRRCLKEGKLVNGC
Q9DCJ5	LNFFRQIKSHCAEPFTEYWTC
Q9DCJ5	CAEPFTEYWTCLDYSNMQLFR
Q9DCJ5	DYSNMQLFRHCRQQQAKFDQC
Q9DCJ5	CRQQQAKFDQCVLDKLGWVRP
P22907	LPPGFTIGAICKRENPCDAVV
P22907	RVGQILHPEECMYAVGQGALA
P22907	VLHDPETLLRCIAERAFLRHL
P22907	RAFLRHLEGGCSVPVAVHTVM
Q9DAU1	MESMSELAPRCLLFPLLLLLP
Q9DAU1	ETDWVRLPSKCEVCKYVAVEL
Q9DAU1	WVRLPSKCEVCKYVAVELKSA
Q9DAU1	LRLIEVTETICKRLLDYSLHK
Q9DAU1	SAEVADLKKQCDVLVEEFEEV
Q9DAU1	HQEEDLTEFLCANHVLKGKDT
Q8C570	VTSSPDDSIGCLSFSPPTLPG
Q8C570	IAGSWANDVRCWEVQDSGQTI
Q8C570	QMHTGPVLDVCWSDDGSKVFT
Q8C570	IHWIKAPNYSCVMTGSWDKTL
Q8C570	PMMVLQLPERCYCADVIYPMA
Q8C570	MVLQLPERCYCADVIYPMAVV
Q8C570	IESPLKHQHRCVAIFKDKQNK
Q8C570	NPAKDNFTFKCHRSNGTNTSA
Q8C570	SEQLDQPIAACCFNHNGNIFA
Q8C570	EQLDQPIAACCFNHNGNIFAY
Q921T2	ENQPLLLTSGCQENPQEWVDR
Q921T2	AAQDAAEVLKCLSEQIADAYS
Q921T2	AGSTLIFYKYCDHENAAFKDV
Q9R1V7	SISRRPTLTGCSLPGASCGPG
Q9R1V7	LTGCSLPGASCGPGRCPAGPV
Q9R1V7	LPGASCGPGRCPAGPVPARAP
Q9R1V7	AGPVPARAPPCRLLLVLLLLP
Q9R1V7	KQMYSKGGEHCYYHGSIRGVK
Q9R1V7	VKDSRVALSTCNGLHGMFEDD
Q9R1V7	QWEPSSRKPKCECIESWGGCI
Q9R1V7	EPSSRKPKCECIESWGGCIME
Q9R1V7	KCECIESWGGCIMEETGVSHS
Q9R1V7	GVSHSRKFSKCSILEYRDFLQ
Q9R1V7	RPTKLFEPTECGNGYVEAGEE
Q9R1V7	GNGYVEAGEECDCGFHVECYG
Q9R1V7	GYVEAGEECDCGFHVECYGVC
Q9R1V7	EECDCGFHVECYGVCCKKCSL
Q9R1V7	CGFHVECYGVCCKKCSLSNGA
Q9R1V7	GFHVECYGVCCKKCSLSNGAH
Q9R1V7	VECYGVCCKKCSLSNGAHCSD
Q9R1V7	KKCSLSNGAHCSDGPCCNNTS
Q9R1V7	SNGAHCSDGPCCNNTSCLFQS
Q9R1V7	NGAHCSDGPCCNNTSCLFQSR
Q9R1V7	SDGPCCNNTSCLFQSRGYECR
Q9R1V7	SCLFQSRGYECRDAVNSCDIT
Q9R1V7	GYECRDAVNSCDITEYCTGDS
Q9R1V7	AVNSCDITEYCTGDSGQCPPN
Q9R1V7	TEYCTGDSGQCPPNLHKQDGY
Q9R1V7	PNLHKQDGYSCNQNQGRCYNG
Q9R1V7	GYSCNQNQGRCYNGECKTRDN
Q9R1V7	QNQGRCYNGECKTRDNQCQYI
Q9R1V7	NGECKTRDNQCQYIWGTKAAG
Q9R1V7	GTKAAGSDKFCYEKLNTEGTE
Q9R1V7	LNTEGTEKGNCGKDGDRWIPC
Q9R1V7	CGKDGDRWIPCSKHDVFCGFL
Q9R1V7	WIPCSKHDVFCGFLLCTNLTR
Q9R1V7	KHDVFCGFLLCTNLTRAPRIG
Q9R1V7	SFYHQGRVIDCSGAHVVLDDD
Q9R1V7	DVGYVEDGTPCGPSMMCLDRK
Q9R1V7	DGTPCGPSMMCLDRKCLQIQA
Q9R1V7	GPSMMCLDRKCLQIQALNMSS
Q9R1V7	LQIQALNMSSCPLDSRGKVCS
Q9R1V7	SCPLDSRGKVCSGHGVCSNEA
Q9R1V7	RGKVCSGHGVCSNEATCICDF
Q9R1V7	GHGVCSNEATCICDFTWAGTD
Q9R1V7	GVCSNEATCICDFTWAGTDCS
Q9R1V7	ICDFTWAGTDCSIRDPVRNPN
Q9QWK4	LAILSIFVGSCFSESPTKVQL
Q9QWK4	KVQLVGGAHRCEGRVEVEHNG
Q9QWK4	VEHNGQWGTVCDDGWDRRDVA
Q9QWK4	GWDRRDVAVVCRELNCGAVIQ
Q9QWK4	EQRVLIQGVDCNGTEDTLAQC
Q9QWK4	CNGTEDTLAQCELNYDVFDCS
Q9QWK4	QCELNYDVFDCSHEEDAGAQC
Q9QWK4	CSHEEDAGAQCENPDSDLLFI
Q9QWK4	VLHQSQWSTVCKAGWNLQVSK
Q9QWK4	VSKVVCRQLGCGRALLTYGSC
Q9QWK4	CGRALLTYGSCNKNTQGKGPI
Q9QWK4	KGPIWMGKMSCSGQEANLRSC
Q9QWK4	CSGQEANLRSCLLSRLENNCT
Q9QWK4	SCLLSRLENNCTHGEDTWMEC
Q9QWK4	CTHGEDTWMECEDPFELKLVG
Q9QWK4	ELKLVGGDTPCSGRLEVLHKG
Q9QWK4	VLHKGSWGSVCDDNWGEKEDQ
Q9QWK4	NWGEKEDQVVCKQLGCGKSLH
Q9QWK4	EDQVVCKQLGCGKSLHPSPKT
Q9QWK4	AGRIWLDDVNCSGKEQSLEFC
Q9QWK4	CSGKEQSLEFCRHRLWGYHDC
Q9QWK4	CRHRLWGYHDCTHKEDVEVIC
Q9D6Y9	RGYESFGIHRCSDGGIYCKEW
Q9D6Y9	IHRCSDGGIYCKEWAPGAEGV
Q9D6Y9	LPRIKDLGYNCIQLMAIMEHA
Q9D6Y9	GLNMFDGTDSCYFHSGPRGTH
Q9D6Y9	SNIRWWLEEYCFDGFRFDGVT
Q9D6Y9	AEDVSGMPALCSPTSQGGGGF
Q9D6Y9	DRDMNRLEERCGWLSAPQAYV
Q922Q8	DPVLAKVAGDCLDEKQCKQCA
Q922Q8	VAGDCLDEKQCKQCANKVLQH
Q922Q8	DCLDEKQCKQCANKVLQHMKA
Q922Q8	LKVLLLLLLLCVAGGLVVCRV
Q922Q8	LLCVAGGLVVCRVTGLHQQPL
Q922Q8	RVTGLHQQPLCTSVNTIYDNA
P28271	RVLLEAAVRNCDEFLVKKNDI
P28271	EFLKWGSQAFCNMRIIPPGSG
P28271	LARVVFDQDGCYYPDSLVGTD
P28271	IADRATIANMCPEYGATAAFF
P28271	VELDLKTVVPCCSGPKRPQDK
P28271	ELDLKTVVPCCSGPKRPQDKV
P28271	VSEMKKDFESCLGAKQGFKGF
P28271	GSVVIAAITSCTNTSNPSVML
P28271	QLGFDVVGYGCMTCIGNSGPL
P28271	FDVVGYGCMTCIGNSGPLPEP
Q04447	PELYAELRAKCTPSGFTLDDA
Q04447	VRTGRSIRGFCLPPHCSRGER
Q04447	SIRGFCLPPHCSRGERRAIEK
Q9DBD0	ALLCLGTLGLCLALPEKTIRW
Q9DBD0	LALPEKTIRWCVVSDHEATKC
Q9DBD0	CVVSDHEATKCSSFRDNMKKV
Q9DBD0	TCVRKMSHPECIRDISANKVD
Q9DBD0	QLNQLRGKKSCHTGLGWSAGW
Q9DBD0	TAAATFFSSSCVPCADGKMFP
Q9DBD0	ATFFSSSCVPCADGKMFPSLC
Q9DBD0	CADGKMFPSLCQLCAGKGTDK
Q9DBD0	GKMFPSLCQLCAGKGTDKCAC
Q9DBD0	QLCAGKGTDKCACSSREPYFG
Q9DBD0	CAGKGTDKCACSSREPYFGSW
Q9DBD0	PYFGSWGALKCLQDGTADVSF
Q9DBD0	KADRDQYELLCMDNTRRPVEE
Q9DBD0	TRRPVEEYEQCYLARVPSHVV
Q9DBD0	CAVGQQERTKCDQWSAVSGGA
Q9DBD0	WSAVSGGALACATEETPEDCI
Q9DBD0	ACATEETPEDCIAATMKGEAD
Q9DBD0	DGGFAYVAGHCGLVPVLAENY
Q9DBD0	THSSGRLGSKCVNAPLEGYYV
Q9DBD0	TWKSLQGKKSCHTAVGTSEGW
Q9DBD0	MGLIYNQTGSCKFDAFFSRSC
Q9DBD0	CKFDAFFSRSCAPGSDPDSPL
Q9DBD0	APGSDPDSPLCALCVGGNNPA
Q9DBD0	SDPDSPLCALCVGGNNPAHMC
Q9DBD0	CVGGNNPAHMCAANNAEGYHG
Q9DBD0	GYHGSSGALRCLVEKGDVAFM
Q9DBD0	GLKHEDFELLCLDGTRKPVTE
Q9DBD0	TRKPVTEAQSCHLARVPNRAV
Q9DBD0	KDLLFSDDTECLSNLQNKTTY
Q9DBD0	YLTLMDNFRQCLSSELLDACT
P56213	PQGLEHGKRPCRACVDFKSWM
P56213	LEHGKRPCRACVDFKSWMRTQ
P56213	QKRDIKFREDCPQDREELGRH
P56213	FIHIFSKFYPCEECAEDIRKR
P56213	IFSKFYPCEECAEDIRKRIGR
P56213	STRVSFSQWLCRLHNEVNRKL
Q9Z126	GPEESDGDLSCVCVKTISSGI
Q9Z126	EESDGDLSCVCVKTISSGIHL
Q9Z126	IATLKNGRKICLDRQAPLYKK
Q8R242	PLLARLSAGDCPCSEAALCQP
Q8R242	LARLSAGDCPCSEAALCQPIR
Q8R242	GDCPCSEAALCQPIRHRPDFE
Q8R242	AFGKYDPELMCYAHSKGARVV
Q8R242	INIDIEQEVNCSSPEYEALTA
Q8R242	AWSPKRIDKRCYNYTGIADAC
Q8R242	CYNYTGIADACDFLFVMSYDE
Q8R242	YDEQSQIWSECIAAANAPYNQ
Q8R242	GVPWYGYDYICLNLSKDDICT
Q8R242	ICLNLSKDDICTITKVPFRGA
Q8R242	LRGIGMWNANCLDYSDDALAR
Q61879	GLIYTYSGLFCVVINPYKNLP
Q61879	IYAISESAYRCMLQDREDQSI
Q61879	LQDREDQSILCTGESGAGKTE
Q61879	MPENTVAQKLCHLLGMNVMEF
Q61879	IFELNSFEQLCINYTNEKLQQ
Q61879	FIDFGLDLQPCIDLIERPANP
Q61879	PGVLALLDEECWFPKATDKTF
Q61879	LRNTNPNFVRCIIPNHEKRAG
Q61879	DPHLVLDQLRCNGVLEGIRIC
Q61879	CNGVLEGIRICRQGFPNRIVF
Q61879	PKGFMDGKQACERMIRALELD
Q61879	TDIIIFFQAVCRGYLARKAFA
Q61879	LSALKVLQRNCAAYLKLRHWQ
Q61879	KKLMEDRIAECSSQLAEEEEK
Q61879	GLETDNKELACEVKVLQQVKA
P07901	YVRRVFIMDNCEELIPEYLNF
P07901	KVIRKNLVKKCLELFTELAED
P07901	GDEMVSLKDYCTRMKENQKHI
P07901	IYMIEPIDEYCVQQLKEFEGK
P07901	EEKKTKFENLCKIMKDILEKK
P07901	VVSNRLVTSPCCIVTSTYGWT
Q9DBC7	TSEEERSLRECELYVQKHNIQ
Q9DBC7	ALLKDSIVQLCTTRPERPMAF
Q9DBC7	LEKEEARQIQCLQKTGIRTDS
Q9DBC7	ATVVARGPLKCVKLDRPRFER
P70406	PNVARNAIVNCAELVTYDLIK
P70406	KANLMTDDLPCHFTSAFGAGF
P70406	HFTSAFGAGFCTTVIASPVDV
Q8K0D2	PDWYYEDDDPCQSNPCEHGGD
Q8K0D2	EDDDPCQSNPCEHGGDCIIRG
Q8K0D2	QSNPCEHGGDCIIRGDTFSCS
Q8K0D2	DCIIRGDTFSCSCPAPFSGSR
Q8K0D2	IIRGDTFSCSCPAPFSGSRCQ
Q8K0D2	SCPAPFSGSRCQTAQNKCKDN
Q8K0D2	GSRCQTAQNKCKDNPCVHGDC
Q8K0D2	TAQNKCKDNPCVHGDCLITQK
Q8K0D2	CKDNPCVHGDCLITQKHPYYR
Q8K0D2	LITQKHPYYRCACKYPYTGPD
Q8K0D2	TQKHPYYRCACKYPYTGPDCS
Q8K0D2	ACKYPYTGPDCSKVLPACRPN
Q8K0D2	GPDCSKVLPACRPNPCQNGGV
Q8K0D2	KVLPACRPNPCQNGGVCSRHR
Q8K0D2	RPNPCQNGGVCSRHRRRSRFT
Q8K0D2	SRHRRRSRFTCACPDQYKGKF
Q8K0D2	HRRRSRFTCACPDQYKGKFCE
Q8K0D2	ACPDQYKGKFCEIGPDDCYVG
Q8K0D2	GKFCEIGPDDCYVGDGYSYRG
Q8K0D2	KVSKTVNQNPCLYWNSHLLLQ
Q8K0D2	ETHGIAEHNFCRNPDGDHKPW
Q8K0D2	RNPDGDHKPWCFVKVNSEKVK
Q8K0D2	VNSEKVKWEYCDVTVCPVPDT
Q8K0D2	VKWEYCDVTVCPVPDTPNPVE
Q8K0D2	PVMELPGFESCGKTEVAEHAV
Q8K0D2	LTTSMPQGHFCGGALIHPCWV
Q8K0D2	HFCGGALIHPCWVLTAAHCTD
Q8K0D2	HPCWVLTAAHCTDINTKHLKV
Q8K0D2	LLKLKPVGGHCALESRYVKTV
Q8K0D2	ALESRYVKTVCLPSDPFPSGT
Q8K0D2	PSDPFPSGTECHISGWGVTET
Q8K0D2	YDHTIDDSMICAGNLQKPGSD
Q8K0D2	GNLQKPGSDTCQGDSGGPLTC
Q8K0D2	CQGDSGGPLTCEKDGTYYVYG
Q8K0D2	VYGIVSWGQECGKKPGVYTQV
Q9D964	QAATASSRNSCAAEDKATHPL
Q9D964	EVIVGRAENACVPPFTVEVKA
Q9D964	KKAVAEVEEMCNILSMEGVTV
Q9D964	GKFVTTEFEPCFDAADFIRAG
Q9D964	GLVLSNPDRPCHQIDLFKKAG
Q9D964	NANSLGGGFHCWTCDVRRRGT
P97370	SVEEQKNLTSCPDGAPFIQHG
P97370	CQFPVSLLEECSGVTDANFGY
P97370	ANFGYSKGQPCILVKMNRIID
P97370	GLNKKEVTVECHIAGTRNLKN
P97328	KYPEEDTDRRCLSQRWQRGGN
P97328	WQRGGNASNSCTVLSLLGARC
P97328	VTWQSQGDTPCSCCIVNNSNG
P97328	WQSQGDTPCSCCIVNNSNGSR
P97328	QSQGDTPCSCCIVNNSNGSRT
P97328	SRVKKGATLVCAWAEEGADAL
P97328	NSMQEALRFGCQVAGKKCGLQ
Q99KC8	EDDYSRDVFSCNVGNLQPGAK
Q99KC8	YQLSEQSANSCLNIQKPTVPL
Q99KC8	QHGIERVQSNCSLSPIQYLTD
Q99KC8	LLLLKSLPMGCYFNIYGFGSS
Q99KC8	EVKLNSKKHRCFSFGIGQGAS
Q99KC8	ALGSLKFALQCAVDNISLSWD
Q99KC8	MPQVESTGAVCLKHILQGRSL
Q99KC8	SANLVLKKSACSAIQKKKTNS
Q99KC8	WLHANGTDLKCEWELLERKAV
P31040	KFGKGGQAHRCCCVADRTGHS
P31040	FGKGGQAHRCCCVADRTGHSL
P31040	GKGGQAHRCCCVADRTGHSLL
P31040	ALDLLMENGECRGVIALCIED
P31040	NGECRGVIALCIEDGSIHRIR
P31040	TGGYGRTYFSCTSAHTSTGDG
P31040	TAMITRAGLPCQDLEFVQFHP
P31040	FHPTGIYGAGCLITEGCRGEG
P31040	YGAGCLITEGCRGEGGILINS
P31040	MTLEIREGRGCGPEKDHVYLQ
P31040	QDQIVPGLYACGEAACASVHG
P31040	PGLYACGEAACASVHGANRLG
P31040	LLDLVVFGRACALSIEESCRP
P31040	RACALSIEESCRPGDKVPPIK
P31040	FRVGSVLQEGCGKISKLYGDL
P31040	ETLELQNLMLCALQTIYGAEA
P31040	VIDKTLNEADCATVPPAIRSY
Q02257	DSGIHSGVNTCVPSVSSKGIM
Q02257	SKGIMDEDDACGRQYTLKKTT
Q02257	ARAKRVREAMCPGVSGEDSSL
Q02257	QNTSDLDTARCTTSILHNLSH
Q02257	NPKFLAITTDCLQLLAYGNQE
Q02257	TSRVLKVLSVCPSNKPAIVEA
Q02257	TSNSPRLVQNCLWTLRNLSDV
Q02257	LSVDDVNVLTCATGTLSNLTC
Q02257	CATGTLSNLTCNNSKNKTLVT
Q02257	DKDDITEPAVCALRHLTSRHP
Q02257	GVRMEEIVEGCTGALHILARD
Q02257	NIQRVAAGVLCELAQDKEAAD
Q9D771	ASSSIRFSKACLKNVFSVLLI
Q9D771	ASPGQPGDRNCTTQRINYTHP
Q9D771	SPDKAGFMQACESAYSSWKFS
Q9D771	ANPWNTIALLCGAFLALFKAA
Q9XFH9	AGGFSPVKQHCRIPNSGVATK
Q9XFH9	NSGVATKIGFCSGGGGVLDSG
Q9XFH9	VLDSGRRIGSCVVRCSLETVN
Q9XFH9	GRRIGSCVVRCSLETVNVTVG
Q9XFH9	IVVLDMYTQWCGPCKVIAPKY
Q9XFH9	LDMYTQWCGPCKVIAPKYKEL
Q8BIJ7	LQQFFVVMEHCLKHGLKVKKS
Q8BIJ7	FGPLELVEKLCPEASDIATSV
Q8BIJ7	VGLNVLDANLCLKGEDLDSQV
Q8BIJ7	SQVGVIDFSLCLKDAQDLDSG
Q8BIJ7	YVEELNRHLSCTVGDLQTKID
Q8BIJ7	EELSAATDRICSLQKEQQQLR
Q8BIJ7	QLQLSQLRDQCSGLEKELKSE
Q8BIJ7	RELQREKDTSCLLQTELQQVE
Q8BIJ7	QDEKAELRKVCEEQEQALQEM
Q8BIJ7	TWLKDDEATHCKQCEKDFSIS
Q8BIJ7	KDDEATHCKQCEKDFSISRRK
Q8BIJ7	DFSISRRKHHCRNCGHIFCNT
Q8BIJ7	ISRRKHHCRNCGHIFCNTCSS
Q8BIJ7	HHCRNCGHIFCNTCSSNELAL
Q8BIJ7	RNCGHIFCNTCSSNELALPSY
Q8BIJ7	LPSYPKPVRVCDSCHTLLLQR
Q8BIJ7	YPKPVRVCDSCHTLLLQRCSS
Q61753	KVLISDSLDPCCRKILQDGGL
Q61753	KEELIAELQDCEGLIVRSATK
Q61753	GNSLSAAELTCGMIMCLARQI
Q61753	AAELTCGMIMCLARQIPQATA
Q61753	QLPLEEIWPLCDFITVHTPLL
Q61753	GLLNDSTFAQCKKGVRVVNCA
Q61753	QCKKGVRVVNCARGGIVDEGA
Q61753	ALVDHENVISCPHLGASTKEA
Q61753	GASTKEAQSRCGEEIAVQFVD
Q61753	GVPGEQGSGECLLTVALAGAP
P50285	AGVSGLASIKCCLEEGLEPTC
P50285	GVSGLASIKCCLEEGLEPTCF
P50285	CCLEEGLEPTCFERSSDLGGL
P50285	VVSNSSREMSCYPDFPFPEDY
P50285	LYSTQFNLQRCIYFNTKVCSI
P50285	QRCIYFNTKVCSITKRPDFAV
P50285	NSAIFDAVMVCTGFLTNPHLP
P50285	NKHSGFGLCYCKALQTDYITY
P50285	RLALSIFFGPCTPYHFRLTGP
Q8BH24	IWWPRFLLLLCLTCKGSTFYV
Q8BH24	PRFLLLLCLTCKGSTFYVPGV
Q8BH24	FQVLMNSEKKCEVLCNQSNKP
Q8BH24	MNSEKKCEVLCNQSNKPITLT
Q8BH24	EDLKTGEKSSCTLPEGANSLP
Q8BH24	SLLGSGIQLFCMILIVIFVAM
Q8BH24	SSRGALMTTACFLFMFMGVFG
Q8BH24	KGHRWKKGAFCTATLYPGVVF
Q8BH24	TLYPGVVFGICFVLNCFIWGK
Q8BH24	VVFGICFVLNCFIWGKHSSGA
Q8BH24	VPFPTMVALLCMWFGISLPLV
Q8BH24	FLVFIILVVSCSQISIVMVYF
Q8BH24	ISIVMVYFQLCAEDYRWWWRN
Q91VY9	AEASKGAATYCTACGKKFATF
Q91VY9	SKGAATYCTACGKKFATFNAY
Q91VY9	EDIDSDDGLECEDPGVEDQDA
Q91VY9	PPLGAIPITDCLFCSHHSSSL
Q91VY9	GAIPITDCLFCSHHSSSLVKN
Q91VY9	LGEKVGVGKICLWCNEKGKSF
Q91VY9	KVGVGKICLWCNEKGKSFYST
Q91VY9	VQAHMNDKSHCKLFTDGDAAL
Q91VY9	EALSTDKILECDDETMELILP
P07724	VQEVTDFAKTCVADESAANCD
P07724	TCVADESAANCDKSLHTLFGD
P07724	LRENYGELADCCTKQEPERNE
P07724	RENYGELADCCTKQEPERNEC
P07724	CTKQEPERNECFLQHKDDNPS
P07724	PFERPEAEAMCTSFKENPTTF
P07724	AEQYNEILTQCCAEADKESCL
P07724	EQYNEILTQCCAEADKESCLT
P07724	QCCAEADKESCLTPKLDGVKE
P07724	TDLTKVNKECCHGDLLECADD
P07724	KECCHGDLLECADDRAELAKY
P07724	ATISSKLQTCCDKPLLKKAHC
P07724	CDKPLLKKAHCLSEVEHDTMP
P07724	AADFVEDQEVCKNYAEAKDVF
P07724	AKKYEATLEKCCAEANPPACY
P07724	KKYEATLEKCCAEANPPACYG
P07724	KCCAEANPPACYGTVLAEFQP
P07724	EEPKNLVKTNCDLYEKLGEYG
P07724	RNLGRVGTKCCTLPEDQRLPC
P07724	TPVSEHVTKCCSGSLVERRPC
P07724	MDDFAQFLDTCCKAADKDTCF
P07724	DDFAQFLDTCCKAADKDTCFS
Q922B1	AGGPRPRGSACGPLVALGEHG
Q922B1	PLVALGEHGYCAWLSAGVGAW
Q922B1	SDKQREEHYFCKDFIKLKKIP
Q922B1	SLLGGGGVDGCIHRAAGSLLT
Q922B1	RAAGSLLTDECRTLQNCETGK
Q922B1	LTDECRTLQNCETGKAKITCG
Q922B1	NCETGKAKITCGYRLPAKYVI
Q922B1	EHRLRSVAFPCISTGVFGYPN
Q922B1	HKDKVDRLIICVFLEKDEGIY
P11714	LKAMKEMLLTCGEDTADRPPV
P11714	DWVTKEANHLCDAFTAQAGQP
P11714	FMPFSAGRRSCLGEALARMEL
P11714	ARMELFLFFTCLLQRFSFSVP
Q7TPR4	TSAKEGLLLWCQRKTAPYKNV
Q7TPR4	HISWKDGLGFCALIHRHRPEL
Q7TPR4	QKAETAANRICKVLAVNQENE
Q7TPR4	LHKPPKVQEKCQLEINFNTLQ
Q7TPR4	MVSDINNAWGCLEQAEKGYEE
Q7TPR4	YYDSPSVNARCQKICDQWDNL
Q7TPR4	PSVNARCQKICDQWDNLGALT
Q7TPR4	NYKPKIDQLECDHQLIQEALI
Q7TPR4	GTLGPEEFKACLISLGYDIGN
Q7TPR4	RELPPDQAEYCIARMAPYAGP
O89020	VKVMLDYRDRCWADNTLPECS
O89020	RCWADNTLPECSKTANDAIQD
O89020	TANDAIQDMLCDMEGLPQKHN
O89020	GLPQKHNFSHCCGKAGFPRRL
O89020	LPQKHNFSHCCGKAGFPRRLC
O89020	CGKAGFPRRLCFFYNKKANVG
O89020	PFPTLDPEEKCQAYKNNSESF
O89020	AAWFEEAATTCCEQQQKATCF
O89020	AWFEEAATTCCEQQQKATCFQ
O89020	TCCEQQQKATCFQAKAAPITQ
O89020	LEDVSSMYEGCCEGDVVHCIR
O89020	EDVSSMYEGCCEGDVVHCIRS
O89020	EGCCEGDVVHCIRSQSQVVNH
O89020	QDSISSKIKVCCEKKTLEREA
O89020	DSISSKIKVCCEKKTLEREAC
O89020	CEKKTLEREACIINANKDDRP
O89020	EAKFTESENVCQERDSDPDKF
O89020	TKVYMDFLEDCCSRENPAGCY
O89020	KVYMDFLEDCCSRENPAGCYR
O89020	DCCSRENPAGCYRHVEDKFNE
O89020	QRSLAMVQQECKQFQELGKDT
O89020	SKEMVAALTTCCTLSDEFACV
O89020	KEMVAALTTCCTLSDEFACVD
O89020	TCCTLSDEFACVDNLADLVLG
O89020	NLADLVLGELCGVNTNRTINP
O89020	NRTINPAVDHCCKTDFAFRRH
O89020	RTINPAVDHCCKTDFAFRRHC
O89020	CKTDFAFRRHCFEHLKADTTY
O89020	ALVSALHTDWCQPRKEDLQNK
O89020	MPGITDEEWLCLFTKFTAARE
O89020	FTKFTAAREECSEVQEPESCF
O89020	ECSEVQEPESCFSPESSKTGD
Q9DCY0	YLVYSKDPKHCQEFLGSSEVI
Q9DCY0	TNLGKVKHKQCFLYMVCQTAK
Q9DCY0	KHKQCFLYMVCQTAKKLAPSL
Q9DCY0	NEKSQKFIERCIFTFPSFCIM
Q9DCY0	ERCIFTFPSFCIMGPEGTPVS
Q9DCY0	VGLLGQILLPCTWNQWNCVPL
Q3UZ39	PEGAQNKEIDCLSPEAQRLAE
Q3UZ39	EQPKPNTGKDCVDRGVSHPGE
Q3UZ39	LSPGPLAGAKCEQQVQSQDQE
Q3UZ39	RASNSPEQSSCLEGLDSEVPG
Q3UZ39	SKGTENHGESCLKDGLGQSSE
Q3UZ39	KKKAATPAETCRDANEELNCQ
Q3UZ39	TCRDANEELNCQDPDVGDMEE
Q3UZ39	TDILDQNSPQCEDREISPVGE
Q3UZ39	ISPVGEKGPQCDTSQIGSEEG
O70570	SIEGDSVSITCYYPDTSVNRH
O70570	SVNRHTRKYWCRQGASGMCTT
O70570	YWCRQGASGMCTTLISSNGYL
O70570	LTQDDTGSYKCGLGTSNRGLS
O70570	KDIGRNVTIECPFKRENAPSK
O70570	RENAPSKKSLCKKTNQSCELV
O70570	KSLCKKTNQSCELVIDSTEKV
O70570	LTHNDAGLYICQAGEGPSADK
O70570	REVANEAKYLCRMNKETCDVI
O70570	KYLCRMNKETCDVIINTLGKR
O70570	LRKEDAGHYQCGAHSSGLPQE
O70570	PKESSSLKYWCRWEGDGNGHC
O70570	CRWEGDGNGHCPVLVGTQAQV
O70570	LTTEDAGFYWCLTNGDSRWRT
O70570	AVLGETFTVSCHYPCKFYSQE
O70570	ETFTVSCHYPCKFYSQEKYWC
O70570	CKFYSQEKYWCKWSNKGCHIL
O70570	DEGARQSSVSCDQSSQLVSMT
O70570	VSKEDEGWYWCGVKQGQTYGE
O70570	GKDEIVTTTECTAEPEESKKA
P22197	TQGLDSLGARCQQYYEAGARF
P22197	LTGGSHDIKKCAAVTETVLAA
P22197	AKAQAKFLTRCKANKDATLGK
P05027	AQKDDMIFEDCGNVPSELKER
P05027	YNNERGERKVCRFRLEWLGNC
P05027	CRFRLEWLGNCSGLNDETYGY
P05027	ETYGYKDGKPCVIIKLNRVLG
P05027	KYNPYVLPVHCTGKRDEDKEK
P05027	LTMDTEIRIECKAYGENIGYS
P53395	TWSQNAVRLTCVRYFQTFNSA
P53395	FNSARVLKPKCVCSVGYPLFK
P53395	SARVLKPKCVCSVGYPLFKYS
P53395	GDTVSQFDSICEVQSDKASVT
P53395	PILNASVDENCQNITYKASHN
Q9WUA3	GSNIVEAKWDCVSSILQVGGT
Q9WUA3	VGGTIIGSARCKAFRSREGRL
Q9WUA3	RSREGRLKAACNLARLGITNL
Q9WUA3	NLARLGITNLCVIGGDGSLTG
Q9WUA3	GMVGSIDNDFCGTDMTIGTDS
Q9WUA3	TFVLEVMGRHCGYLALVSALT
Q9WUA3	GYLALVSALTCGADWVFLPES
Q9WUA3	PPEEDWEENMCLKLSENRARK
Q9WUA3	LLEATPETPACVVSLRGNQAV
Q9WUA3	NQAVRLPLMECVQMTQDVQKA
Q9WUA3	LPDEKIVKSNCNVAVINVGAP
Q9WUA3	AAAREKHEAFCVPMVMVPATV
Q9WUA3	DTALNTITDTCDRIKQSASGT
Q9WUA3	VFIIETMGGYCGYLANMGALA
Q9WUA3	QRGLVLRNESCSVNYTTDFIY
Q9WUA3	YSEEGKGVFDCRKNVLGHMQQ
Q9WUA3	SDDSICVLGICKRDLLFQPVA
Q91XD2	NMSECLADAMCQRCQARFAPT
Q91XD2	ECLADAMCQRCQARFAPTERI
Q91XD2	NSNGELYHEHCFVCAQCFRPF
Q91XD2	GELYHEHCFVCAQCFRPFPEG
Q91XD2	YHEHCFVCAQCFRPFPEGLFY
Q91XD2	LFYEFEGRKYCEHDFQMLFAP
Q91XD2	EHDFQMLFAPCCGFCGEFVIG
Q91XD2	HDFQMLFAPCCGFCGEFVIGR
Q91XD2	QMLFAPCCGFCGEFVIGRVIK
Q91XD2	KAMNANWHPGCFRCELCDVEL
Q91XD2	NANWHPGCFRCELCDVELADL
Q91XD2	WHPGCFRCELCDVELADLGFV
Q91XD2	KNAGRHLCRPCHNREKAKGLG
Q91XD2	EKAKGLGKFICQRCHLAIDEQ
Q91XD2	KGLGKFICQRCHLAIDEQPLM
Q91XD2	NDPYHPDHFSCSNCGKELTSD
Q91XD2	YHPDHFSCSNCGKELTSDARE
Q91XD2	DARELKGELYCLPCHDKMGIP
Q91XD2	ELKGELYCLPCHDKMGIPICG
Q91XD2	PCHDKMGIPICGACRRPIEGR
Q91XD2	DKMGIPICGACRRPIEGRVVN
Q91XD2	GKQWHVEHFVCAKCEKPFLGH
Q91XD2	WHVEHFVCAKCEKPFLGHRHY
Q91XD2	RHYEKKGLAYCETHYNQLFGD
Q91XD2	THYNQLFGDVCYNCSHVIEGD
Q91XD2	NQLFGDVCYNCSHVIEGDVVS
Q91XD2	DVVSALSKAWCVNCFSCSTCN
Q91XD2	SALSKAWCVNCFSCSTCNMKL
Q91XD2	SKAWCVNCFSCSTCNMKLTLK
Q91XD2	WCVNCFSCSTCNMKLTLKNKF
Q91XD2	KFVEFDMKPVCKRCYERFPLE
Q91XD2	EFDMKPVCKRCYERFPLELKK
P62835	DSYRKQVEVDCQQCMLEILDT
P62835	DVPMILVGNKCDLEDERVVGK
P62835	GQNLARQWCNCAFLESSAKSK
Q91XE4	VLANPAATAACCRYLDRDLNR
Q91XE4	LANPAATAACCRYLDRDLNRS
Q91XE4	RYLDRDLNRSCTLTFLGSTAT
Q91XE4	LHNTTANTGVCLISESNISFN
Q91XE4	ESNISFNLHLCHYLQRQNPGM
Q91XE4	YLQRQNPGMPCRLFLYEPAGT
Q91XE4	SVESISKNGICLEMGPQPQGV
Q8K0Z7	AASLRMTAVPCFRVRCLGFRV
Q8K0Z7	MTAVPCFRVRCLGFRVGPWGA
Q8K0Z7	WGASQHANPGCGAAPHRTLHV
Q8K0Z7	NSSLANILELCRSKNMPKSTI
Q8K0Z7	IEALSNSGPKCHLDIKYILNK
Q8K0Z7	VRKKLDSLGLCPVSCSMEFIP
Q8K0Z7	LDSLGLCPVSCSMEFIPHSKV
Q9ERU9	VEENIDKAVECYKRSVELNPT
Q9ERU9	DLVLKIAELLCKNDVTDGRAK
Q9ERU9	IYKLKEQLLDCKGEDGWNKLF
Q9ERU9	NKRLKDAVAHCHEADRNTALR
Q9ERU9	ALRSSLEWNLCVVQTLKEYLE
Q9ERU9	TLKEYLESLQCLDSDKSTWRA
Q9ERU9	WRALSELAALCYLVAFQVPRP
Q9ERU9	FANKSGQSALCDALFSSQSSK
Q9ERU9	RLETNAPESICILDLEVFLLG
Q9ERU9	YTSHLQLKEKCNSHHTSYQPL
Q9ERU9	NSHHTSYQPLCLPLPVCRQLC
Q9ERU9	YQPLCLPLPVCRQLCTERQKT
Q9ERU9	CLPLPVCRQLCTERQKTWWDA
Q9ERU9	ERQKTWWDAVCTLIHRKALPG
Q9ERU9	DALSPEEQEECKNYLRKTRDY
Q9ERU9	SEGGTLYKNGCWRSADSELKH
Q9ERU9	EDQNSLLKMICQQVEAIKKEM
Q9ERU9	HTPPVQSSSACMFSQEMYGPP
Q9ERU9	TGEEDEEEFFCNRAKLFRFDG
Q9ERU9	LMRREQVLKICANHYISPDMK
Q9ERU9	KTPEEAALFKCKFEEAQNILK
Q9ERU9	ESATQDNKDICKADGGNLNFE
Q9ERU9	IVKKEGPYWNCNSCSFKNAAT
Q9ERU9	KEGPYWNCNSCSFKNAATAKK
Q9ERU9	SFKNAATAKKCVSCQNTNPTS
Q9ERU9	NAATAKKCVSCQNTNPTSNKE
Q9ERU9	MTANKEGHWDCSVCLVRNEPT
Q9ERU9	NKEGHWDCSVCLVRNEPTVSR
Q9ERU9	LVRNEPTVSRCIACQNTKSAS
Q9ERU9	NEPTVSRCIACQNTKSASSFV
Q9ERU9	VFSKKEGQWECSVCLVRNERS
Q9ERU9	KKEGQWECSVCLVRNERSAKK
Q9ERU9	LVRNERSAKKCVACENPGKQF
Q9ERU9	NERSAKKCVACENPGKQFKEW
Q9ERU9	NPGKQFKEWHCSLCSVKNEAH
Q9ERU9	KQFKEWHCSLCSVKNEAHAIK
Q9ERU9	SVKNEAHAIKCVACNNPVTPS
Q9ERU9	NEAHAIKCVACNNPVTPSLST
Q9ERU9	MFAKKEGQWDCSLCFVRNEAS
Q9ERU9	KKEGQWDCSLCFVRNEASATH
Q9ERU9	FVRNEASATHCIACQYPNKQN
Q9ERU9	NEASATHCIACQYPNKQNQPT
Q9ERU9	YPNKQNQPTSCVSAPASSETS
Q9ERU9	LFPKKEGEWECAVCSVQNESS
Q9ERU9	KKEGEWECAVCSVQNESSSLK
Q9ERU9	SVQNESSSLKCVACEASKPTH
Q9ERU9	NESSSLKCVACEASKPTHKPH
Q9ERU9	FKSIKDGFSFCIPVSADGFKF
Q9ERU9	LMRREQVLKVCANHWITTTMN
Q9ERU9	AEEFKQKFEECQRLLLDIPLQ
Q9ERU9	VMRRDQVLKLCANHRITPDMT
Q9ERU9	GTERVWVWTACDFADGERKIE
Q9ERU9	SHLSTPRESPCGKIAIAVLEE
Q9ERU9	GSEGKVKPDKCELPQNSDIKQ
Q9ERU9	EKLLLPSTFFCYKNRPGYVSE
Q9ERU9	EENLADNDKECVIVWEKKPTV
Q9ERU9	DTLKLPPTFFCGVCSDTDEDN
Q9ERU9	KLPPTFFCGVCSDTDEDNGNG
Q9ERU9	EDFQSELRKVCEAQKSQNEKV
Q9ERU9	GETEVTNPVGCKSEEPDSDTK
Q9ERU9	TESFKKKFEECQQNIIKLQNG
Q9ERU9	DTNPVVFFDVCADGEPLGRII
Q9ERU9	PQTAENFRALCTGEKGFGFKN
Q9ERU9	IFHRVVPDFICQGGDITKYNG
Q60864	GDYQKAYEDGCKTVDLKPDWG
Q60864	VHFEKGDYNKCRELCEKAIEV
Q60864	KGDYNKCRELCEKAIEVGREN
Q60864	EHRTPDVLKKCQQAEKILKEQ
Q60864	ALEEKNKGNECFQKGDYPQAM
Q60864	DAKLYSNRAACYTKLLEFQLA
Q60864	LLEFQLALKDCEECIQLEPTF
Q60864	FQLALKDCEECIQLEPTFIKG
Q60864	YQKALDLDSSCKEAADGYQRC
Q60864	CKEAADGYQRCMMAQYNRHDS
Q9Z0K8	LACAAAFSALCVLKASSLDTF
Q9Z0K8	IPDPQVNWIPCDNPKRFGSTP
Q9Z0K8	VVANMGDKKPCNTSDSHCPPD
Q9Z0K8	KKPCNTSDSHCPPDGRFQYNT
Q9Z0K8	TPFGKFGVFTCFDILFHDPAV
Q9Z0K8	LKGIKGNYTVCQNDLCCHLSY
Q9Z0K8	GNYTVCQNDLCCHLSYQMSEK
Q9Z0K8	NYTVCQNDLCCHLSYQMSEKR
Q9Z0K8	TVEGQYYLQICILLKCKTTNL
Q9Z0K8	YYLQICILLKCKTTNLRTCGS
Q9Z0K8	LKCKTTNLRTCGSSVDTAFTR
P10868	APIKEHWIIECNDGVFQRLQN
P10868	LLKPGGILTYCNLTSWGELMK
P10868	LEAGFQRENICTEVMALVPPA
P10868	EVMALVPPADCRYYAFPQMIT
P63301	KEKLEHEFPGCLDICGEGTPQ
G3X982	VIRLTGTKYGCGGGDCGACTV
G3X982	GTKYGCGGGDCGACTVMISRY
G3X982	YGCGGGDCGACTVMISRYDPI
G3X982	KRISHFSATACLVPICSLHGA
G3X982	FSATACLVPICSLHGAAVTTV
G3X982	ERIAKGHGTQCGFCTPGMVMS
G3X982	AKGHGTQCGFCTPGMVMSIYT
G3X982	QIMETLGGNLCRCTGYRPIVE
G3X982	RPIVESAKSFCPSSTCCQMNG
G3X982	SAKSFCPSSTCCQMNGEGKCC
G3X982	AKSFCPSSTCCQMNGEGKCCL
G3X982	TCCQMNGEGKCCLDEEKNEPE
G3X982	CCQMNGEGKCCLDEEKNEPER
G3X982	KNEPERKNSVCTKLYEKKEFQ
G3X982	RLPKEKTQIYCALLKQLKTLA
G3X982	DLNPILGIGNCILNVASTEGI
G3X982	GATVISADKSCRQLIGRCWDE
G3X982	DKSCRQLIGRCWDEEMLDDAG
G3X982	EMLDDAGKMICEEVSLLMAAP
G3X982	IKHATGEAVFCDDMSVLPGEL
G3X982	ESLYAQDEVICVGQIVCAVAA
G3X982	DEVICVGQIVCAVAADSYAHA
G3X982	EQGNVEEAFQCADQILEGEVH
G3X982	TLGIPKNRINCHVKRVGGAFG
G3X982	ADIQLYINGGCTPDDSELVIE
G3X982	FPQGAFVTETCMSAVAAKCRL
G3X982	ETCMSAVAAKCRLPPEKVREL
G3X982	QEFDPTNLLQCWEACVENSSY
G3X982	PTNLLQCWEACVENSSYYNRK
G3X982	IFPYFVFGAACSEVEIDCLTG
G3X982	GAACSEVEIDCLTGAHKNIRT
G3X982	GLGEAGTFLGCSVFFAIAAAV
G3X982	PATAEVIRMACEDQFTNLVPQ
Q9D0R2	SWKTTPYQIACGISQGLADNT
Q9D0R2	WDLDRPLETDCTLELLKFEDE
Q9D0R2	GEAMERVYGGCLCYGPPIENG
Q9D0R2	AMERVYGGCLCYGPPIENGFY
Q9D0R2	SNDFSSLETLCKKIIKEKQTF
Q9D0R2	LEMFKYNKFKCRILNEKVNTP
Q9D0R2	VNTPTTTVYRCGPLIDLCRGP
Q9D0R2	VYRCGPLIDLCRGPHVRHTGK
Q9D0R2	YFFHELSPGSCFFLPKGAYIY
Q9D0R2	KEQFALKPMNCPGHCLMFDHR
Q9D0R2	ALKPMNCPGHCLMFDHRPRSW
Q9D0R2	RFQQDDAHIFCAMEQIEDEIK
Q9D0R2	MEQIEDEIKGCLDFLRTVYSV
Q9D0R2	IKDAIGRYHQCATIQLDFQLP
Q9D0R2	QVMVVPVGPTCDEYAQKVRQQ
P07742	AGTNRPQLSSCFLLSMKDDSI
P07742	IEGIYDTLKQCALISKSAGGI
P07742	SAGGIGVAVSCIRATGSYIAG
P07742	VETNQDWSLMCPNECPGLDEV
P07742	QDWSLMCPNECPGLDEVWGEE
P07742	GTPYMLYKDSCNRKSNQQNLG
P07742	SNQQNLGTIKCSNLCTEIVEY
P07742	NLGTIKCSNLCTEIVEYTSKD
P07742	EYTSKDEVAVCNLASLALNMY
P07742	TIYYGALEASCELAKEYGPYE
P07742	NEEMKNQIIACNGSIQSIPEI
P07742	EKERNTAAMVCSLENREECLM
Q6A0A2	WEEAPGHPTDCDQQVLGLDAN
Q6A0A2	REVLKKTLEFCLSRENLASDM
Q6A0A2	GEKVRPNQNRCIVILREISES
Q6A0A2	KGDNLPKFINCEFAYNDNWFI
Q6A0A2	GPREPSVPAPCAVSAAFERSP
Q6A0A2	RLPSTPTTTACKSVQVNGAAT
Q6A0A2	PKEQKPSTVACGKEEKQLSEP
P17695	FVAAKTYCPYCKATLSTLFQE
P35505	DNSKPPVYGACRLLDMELEMA
P35505	KQDPKPLPYLCHSQPYTFDIN
P35505	GEGMSQAATICRSNFKHMYWT
P35505	QQLTHHSVNGCNLRPGDLLAS
P35505	GDGYRVGFGQCAGKVLPALSP
Q05421	QPFDPTFLIGCAPCNVIADIL
Q05421	DPTFLIGCAPCNVIADILFNK
Q05421	NKRFDYDDKKCLELMSLFNEN
Q05421	DINCPRDVTDCLLIEMEKEKH
P70303	ASSIGTILKSCGLRVTAIKID
P70303	VDGNKEDPQICVIELGGTIGD
P70303	GLGLSPDLIVCRSSTPIEMAV
P70303	MAVKEKISMFCHVNPEQVICI
P70303	FCHVNPEQVICIHDVSSIYRV
P70303	ADRYERLQKICSIALVGKYTK
P70303	LVGKYTKLRDCYASVFKALEH
P70303	VKFHEAWQKLCLADGILVPGG
P70303	RTKKIPFLGICLGMQLAVIEF
P70303	QLAVIEFARNCLNLKDANSTE
P70303	LINQFENKDLCFVGEDVDGKR
P16615	LLVRILLLAACISFVLAWFEE
P16615	EQLSKVISLICIAVWIINIGH
P16615	PEGLPAVITTCLALGTRRMAK
P16615	RSLPSVETLGCTSVICSDKTG
P16615	VETLGCTSVICSDKTGTLTTN
P16615	GTLTTNQMSVCRMFILDRVEG
P16615	FILDRVEGDTCSLNEFTITGS
P16615	EVHKDDKPVNCHQYDGLVELA
P16615	YDGLVELATICALCNDSALDY
P16615	LVELATICALCNDSALDYNEA
P16615	VGEATETALTCLVEKMNVFDT
P16615	GLSKIERANACNSVIKQLMKK
P16615	SRDRKSMSVYCTPNKPSRTSM
P16615	KGAPEGVIDRCTHIRVGSTKV
P16615	EWGSGSDTLRCLALATHDNPL
P16615	KYETNLTFVGCVGMLDPPRIE
P16615	RIEVASSVKLCRQAGIRVIMI
P16615	GDNKGTAVAICRRIGIFGQDE
P16615	ELNPSAQRDACLNARCFARVE
P16615	LISSNVGEVVCIFLTAALGFP
P16615	WLFFRYLAIGCYVGAATVGAA
P16615	SFYQLSHFLQCKEDNPDFEGV
P16615	EDNPDFEGVDCAIFESPYPMT
P16615	ALSVLVTIEMCNALNSLSENQ
P16615	WENIWLVGSICLSMSLHFLIL
P16615	ARNYLEPGKECVQPATKSCSF
P16615	KECVQPATKSCSFSACTDGIS
P16615	PATKSCSFSACTDGISWPFVL
Q61646	NDAMDFEDDSCPKPPEIANGY
Q61646	GYVEHLVRYRCRQFYRLRAEG
Q61646	NTVAGEKLPECEAVCGKPKHP
Q61646	GEKLPECEAVCGKPKHPVDQV
Q61646	VMLPVADQDKCVVHYENSTVP
Q61646	VQPILNEHTFCAGLTKYQEDT
Q61646	AGLTKYQEDTCYGDAGSAFAI
Q9CXY9	GHTNNWAVLVCTSRFWFNYRH
Q9CXY9	IVLMLADDMACNARNPKPATV
Q9CXY9	YNELLFIIDTCQGASMYERFY
Q9CXY9	QTNMNDLFQVCPKSLCVSTPG
Q61033	EHKKVKSARDCVPFSELASTP
Q61033	TTKRDPPRETCTDTALPGKGQ
Q61033	FIPSESSYDRCVEKSSSPSSQ
Q61033	TYSKDIVENICRGGKSRAQPL
Q61033	SVPTLDVENICKRLSQSSYQD
Q61033	KPARGGDSGSCVAFQNTPGSE
Q61033	AATQASSTESCDKHLDLALCR
Q61033	SCDKHLDLALCRSYEAAASAL
Q61033	NRTYDAASYLCDAAFDEVRMS
Q61033	AAFDEVRMSACAMGSSTMGRR
Q61033	MGRRYLWLKDCKISPASKNKL
Q07412	RKYFVAANWKCNGTLESIKSL
Q07412	SLKNNLKAVVCFGESLEQREQ
Q07412	KEIRKIVKDTCGEKQANQIRI
Q7TNE1	GLWTGRPQSDCDSMKPLEGVR
Q7TNE1	VRIVKELAAICDVFVENYVPG
Q7TNE1	IDKIAPHIIYCSITGYGQTGP
Q7TNE1	YRTGKGLFIDCNLLSSQVACL
Q7TNE1	DCNLLSSQVACLTQVAANYLI
Q7TNE1	AGNNQQFAVVCKILNLPELID
Q7TNE1	ILNLPELIDDCKYRTNHLRVQ
Q7TNE1	FAEEVTAKWLCLFEGSGIPYG
P07450	AKTILNNGRTCRVVFDDTYDR
P07450	TYRGSFTTPPCEECIVWLLLK
P07450	GSFTTPPCEECIVWLLLKEPI
Q8R4V5	TLVSPAVLDPCSAYISLNEPW
Q8R4V5	QFDESQNQPLCDNHMNGEWYR
Q8R4V5	GMAGDAMPTFCIPENHCGTHA
Q8R4V5	MPTFCIPENHCGTHAPVWLNG
Q8R4V5	EEDGIVQRQACASFKGNCCLW
Q8R4V5	RQACASFKGNCCLWNATVEVK
Q8R4V5	QACASFKGNCCLWNATVEVKA
Q8R4V5	LWNATVEVKACPRGYYVYRLA
Q8R4V5	YVYRLARPSVCFHVYCGHFYD
Q8R4V5	ARPSVCFHVYCGHFYDICDED
Q8R4V5	HVYCGHFYDICDEDCHGNCLD
Q8R4V5	GHFYDICDEDCHGNCLDTTEC
Q8R4V5	DICDEDCHGNCLDTTECACSP
Q8R4V5	CHGNCLDTTECACSPGTSLGP
Q8R4V5	GNCLDTTECACSPGTSLGPDG
Q8R4V5	GTSLGPDGQTCFDENECEHNN
Q8R4V5	DGQTCFDENECEHNNGGCSEI
Q8R4V5	ENECEHNNGGCSEICVNLKNS
Q8R4V5	EHNNGGCSEICVNLKNSHRCA
Q8R4V5	ICVNLKNSHRCACGVGRVLRS
Q8R4V5	VNLKNSHRCACGVGRVLRSDG
Q8R4V5	GRVLRSDGKTCEDIEGCHNNN
Q8R4V5	DGKTCEDIEGCHNNNGGCSHS
Q8R4V5	IEGCHNNNGGCSHSCLGSEEG
Q8R4V5	HNNNGGCSHSCLGSEEGYQCE
Q8R4V5	SCLGSEEGYQCECPRGLVLSE
Q8R4V5	LGSEEGYQCECPRGLVLSEDN
Q8R4V5	GLVLSEDNHTCQVPVLCKSSA
Q8R4V5	DNHTCQVPVLCKSSAIEVSVP
Q8R4V5	GLELFLTNTSCRGVSNGTHVN
Q8R4V5	HVNIVFSLKTCGTVVDVVNDK
Q8R4V5	VNGLESLVESCFATPTAKMDE
Q8R4V5	ILKYYLIQDGCVSDDSVKQYS
Q8R4V5	GKDHKEVFLHCRVLVCGVLDE
Q8R4V5	EVFLHCRVLVCGVLDERSRCA
Q8R4V5	VCGVLDERSRCAQGCHRRVRR
Q8R4V5	LDERSRCAQGCHRRVRREVGE
Q8K010	GGTFTDVFAQCPGGHVRVLKL
Q8K010	EPGAGSPVKGCTGDLLEIQQP
Q8K010	VRIVPRGHTACADAYLTPTIQ
Q8K010	LGRLLPASFPCIFGPGEDQPL
Q8K010	EVNSFLASGPCPASQLSLEEV
Q8K010	GHDPSAHVLACFGGAGGQHAC
Q8K010	CFGGAGGQHACAIARALGMDT
Q8K010	ADVVHEAQEPCSLSYTPETFA
Q8K010	DQRLSRLEEQCVDALQAQGFS
Q8K010	FLHLRYQGTDCALMVSANQHP
Q8K010	VSANQHPATTCSPRAGDFGAA
Q8K010	GPPHVEKVTQCYFEGGYQETP
Q8K010	LGYGHQLQGPCLIIDNNSTIL
Q8K010	NNSTILVEPGCQAEVIETGDI
Q8K010	TNIKERLDFSCALFGPDGGLV
Q8K010	ALQAPGKISGCSGTRNLHDNL
Q8K010	KDHMDDGSPICLHVQINLNQG
Q8K010	RAITLSALIYCLRCLVGRDIP
Q8K010	TLSALIYCLRCLVGRDIPLNQ
Q8K010	VGRDIPLNQGCLAPVQVIIPK
Q8K010	VDVILGAFGACAASQGCMNNV
Q8K010	AFGACAASQGCMNNVTLGNAR
Q8K010	SVTVYPGDAFCLHTPGGGGYG
Q9DCL9	KAAISNKITSCIFQLLQEAGI
Q9DCL9	AGIKTAFTKKCGETAFIAPQC
Q9DCL9	CGETAFIAPQCEMIPIEWVCR
Q9DCL9	QCEMIPIEWVCRRIATGSFLK
Q9DCL9	SEEQLIAAKFCFAGLVIGQTE
Q9DCL9	ILEKSWLPQDCTLVDMKIEFG
Q9DCL9	VELLLKSDSQCRVVVLMGSTS
Q9DCL9	LMGSTSDLGHCEKIKKACGNF
Q9DCL9	KKACGNFGIPCELRVTSAHKG
Q9DCL9	SGNTAYPVISCPPITPDWGAQ
Q9DCL9	SSLRLPSGIGCSTILSPEGSA
Q91VH6	PHAGYTYCGSCAAHAYKQVDP
Q91VH6	GPSHHVPLSRCALSSVDIYRT
Q91VH6	SNLFVVSSDFCHWGQRFRYSY
Q91VH6	NYLKKYHNTICGRHPIGVLLN
Q91VH6	SFLNYAQSSQCRSWQDSSVSY
Q06830	DRAEEFKKLNCQVIGASVDSH
P28241	AANVPIEWESCDVSPIFVNGL
P28241	PSAYTDAVSVCPNLYGDILSD
Q9R112	VSSPRARLFACFLRLGTQQAG
Q9R112	AGPLQLHTGACCTAKNHYEVL
Q9R112	GPLQLHTGACCTAKNHYEVLV
Q9R112	RVAELNPDENCIRTDSGKEIS
Q9R112	LFTFPNTPVKCAGAPQKIMYL
Q9R112	KYPNVFGIGDCTNLPTSKTAA
Q9R112	AQSGILDRTMCLIMKNQRPIK
P11438	LFEVKNNGTTCIMASFSASFL
P11438	SAEVLKNGSSCGKENVSDPSL
P11438	IKADINKAYRCVSDIRVYMKN
P11438	SGNFSKEETHCTQDGPSPTTG
P11438	KYNVTGNNGTCLLASMALQLN
P11438	ISPNDTSSGSCGINLVTLKVE
P11438	DSDRFGSVEECVQDGNNMLIP
Q9JKX3	EEGAELPAQFCPMELKGPEHL
Q9JKX3	LLGYVAFRGSCQACGDSVLVV
Q9JKX3	YVAFRGSCQACGDSVLVVDED
Q9JKX3	QLPLEDPEVYCPYSATGNATG
Q9JKX3	VSTPISNIFACIEGFAEPDHY
P14094	AQKDDMIFEDCGNVPSEPKER
P14094	INHERGERKVCRFKLDWLGNC
P14094	CRFKLDWLGNCSGLNDDSYGY
P14094	DSYGYREGKPCIIIKLNRVLG
P14094	KYNPNVLPVQCTGKRDEDKDK
P14094	LTVDTEIRVECKAYGENIGYS
Q8BND5	AWAVEFFASWCGHCIAFAPTW
Q8BND5	VEFFASWCGHCIAFAPTWKEL
Q8BND5	RPALNLAVLDCAEETNSAVCR
Q8BND5	DCAEETNSAVCREFNIAGFPT
Q8BND5	ESHRDTWPPACPPLEPAKLND
Q8BND5	NKFGVTDFPSCYLLLRNGSVS
Q8BND5	GSEPHFRGFPCSLWVLFHFLT
Q8BND5	MRSYVQFFFGCRDCADHFEQM
Q8BND5	YVQFFFGCRDCADHFEQMAAA
Q8BND5	PKVQWPPRELCSACHNELNGQ
Q8BND5	QWPPRELCSACHNELNGQVPL
Q8BND5	GGISHLDISLCVGLYSVSFMG
Q6ZWV3	GRRPARCYRYCKNKPYPKSRF
Q6ZWV3	KKAKVDEFPLCGHMVSDEYEQ
Q6ZWV3	SSEALEAARICANKYMVKSCG
Q8VDN2	PPTTPEWVKFCRQLFGGFSML
Q8VDN2	SMLLWIGAILCFLAYGIRSAT
Q8VDN2	VLSAVVIITGCFSYYQEAKSS
Q8VDN2	ADLRIISANGCKVDNSSLTGE
Q8VDN2	TRNIAFFSTNCVEGTARGIVV
Q8VDN2	PEGLLATVTVCLTLTAKRMAR
Q8VDN2	LTAKRMARKNCLVKNLEAVET
Q8VDN2	VETLGSTSTICSDKTGTLTQN
Q8VDN2	GDASESALLKCIEVCCGSVME
Q8VDN2	ESALLKCIEVCCGSVMEMREK
Q8VDN2	SALLKCIEVCCGSVMEMREKY
Q8VDN2	GGLGERVLGFCHLLLPDEQFP
Q8VDN2	DDVNFPVDNLCFVGLISMIDP
Q8VDN2	RAAVPDAVGKCRSAGIKVIMV
Q8VDN2	NQVNPRDAKACVVHGSDLKDM
Q8VDN2	PQQKLIIVEGCQRQGAIVAVT
Q8VDN2	PLPLGTVTILCIDLGTDMVPA
Q8VDN2	YEQRKIVEFTCHTAFFVSIVV
Q8VDN2	VVVQWADLVICKTRRNSVFQQ
Q8VDN2	ETALAAFLSYCPGMGAALRMY
Q8VDN2	MYPLKPTWWFCAFPYSLLIFV
Q9ET30	FKDDVMPGTYCEIDLDKEKRD
Q9ET30	LIFSSLIGSGCQIFAVSLIVI
Q9ET30	IGAFLIPAMVCGTAFFINFIA
Q9ET30	AIPFGTMVAVCCICFFVILPL
Q9ET30	IPFGTMVAVCCICFFVILPLN
Q9ET30	FGTMVAVCCICFFVILPLNLV
Q9ET30	KWFMEPAVIVCLGGILPFGSI
Q9ET30	GFMMLVLVILCIVTVCVTIVC
Q9ET30	VLVILCIVTVCVTIVCTYFLL
Q9ET30	CIVTVCVTIVCTYFLLNAEDY
Q9ET30	AVFSTALGIMCGAIGYMGTSA
Q8VC30	SKKMVNSVEGCADDALAGLVA
Q8VC30	MGTLGVSLSSCSVPGATHTFE
Q8VC30	ALDRAAGDGDCGSTHSRAAKA
Q6P9Q4	QYLEDTDPFACANFPEPRRAP
Q6P9Q4	NFPEPRRAPTCSLDGALPLSA
Q6P9Q4	LLGAPLKLEDCALQVSPSGYY
Q6P9Q4	PEFVHSEGLSCLIRVGAAADH
Q6P9Q4	SETVQWLYTLCASLSRLVVKT
Q6P9Q4	RSRRSLEGGGCPVRAPEPGST
Q6P9Q4	ISVGPSVDSSCERSVYKARFL
Q6P9Q4	KAEPIQEPPTCVPKLCIGDLD
Q6P9Q4	QEPPTCVPKLCIGDLDFSDLG
Q6P9Q4	PPPPPPITGSCPPPPPPPLPP
Q6P9Q4	PPLPPPATGSCPPPPPPPPPP
Q6P9Q4	PPPPPPIIGSCPPPPPLAAPF
Q6P9Q4	RELKLTGGPGCSRSRFGPCPT
Q6P9Q4	PGCSRSRFGPCPTLWASLEPV
Q6P9Q4	EQLVHNATFRCILATLLAVGN
Q6P9Q4	VRRQSLLYHLCSLVLQTRPDS
Q6P9Q4	LYSEIPALTRCAKVDFEQLTE
Q6P9Q4	RARLTHFLAQCTRRVAMLRVV
Q6P9Q4	AMLRVVHRRVCNRFHAFLLYL
Q6P9Q4	AARDVRIMQFCHTLREFALEY
Q6P9Q4	LREFALEYRTCRERVLQQQQK
Q9DB29	SLLADRLVRKCDVLNRGFSGY
Q9DB29	PLCEAAWEKECVLKGCKLNRL
Q9DB29	AWEKECVLKGCKLNRLNSVVG
Q9DB29	NSVVGEYANACLQVARDCGTD
Q9DB29	MGNEFLFLNLCPLLDKKVSSL
P42574	EDHSKRSSFVCVLLSHGEEGI
P42574	KITNFFRGDRCRSLTGKPKLF
P42574	IQACRGTELDCGIETDSGVDD
P42574	ATFHAKKQIPCIVSMLTKELY
Q9CZ30	PVPDERFDFLCQYHKPASKIP
Q9CZ30	GNAFLSHISACDGIFHLTRAF
Q9CZ30	KKLKPEYDIMCKVKSWVIDQK
Q9Z1R3	YGLLFNSMNQCPEHSQLTALG
Q9Z1R3	DMKTDLFSSSCPGGIMLKETG
Q9Z1R3	YNRSPHPPEKCVEEFQSLTSC
Q9Z1R3	CVEEFQSLTSCLDFKAFLVTP
Q6P7Q4	SGLTDEAALSCCSDPDPSTKD
Q6P7Q4	GLTDEAALSCCSDPDPSTKDF
Q8BWS5	SAAAQALMQACVSESSQQDMA
Q8BWS5	TAQKELISAPCLISVVQHTHH
Q8BWS5	IQRDAPNTSTCAVPEGSLVKS
Q8BWS5	SNGENPEKPGCPARVTCCSSK
Q8BWS5	EKPGCPARVTCCSSKNQEGLC
Q8BWS5	KPGCPARVTCCSSKNQEGLCD
Q8BWS5	CCSSKNQEGLCDFPSPENSQG
Q8BWS5	VSSEPPVREGCSENKQPSATA
Q8BWS5	PSHLTSKGATCSSEARQALLP
Q8BWS5	SRFKEASTMTCQAESGAKEVS
Q8BWS5	ENGQEQLRVICHGKGSGNHLL
Q8BWS5	TATPAAFKGGCKPANQPAEGL
Q8BWS5	TAKDHKAESSCKPSNSGGGAN
Q8BWS5	SMLQNFRRPNCCVRPAPSSVL
Q8BWS5	MLQNFRRPNCCVRPAPSSVLD
Q9XFH8	TGGFGPSRKQCRIPYSGVPTT
Q9XFH8	SGVPTTKIGFCSLDSRKRGDS
Q9XFH8	RKRGDSSVVRCSLETVNVSVG
Q9XFH8	LVVLDMYTQWCGPCKVIAPKY
Q9XFH8	LDMYTQWCGPCKVIAPKYKAL
Q5RC53	NQIQETISDNCVVIFSKTSCS
Q5RC53	VIFSKTSCSYCTMAKKLFRDM
Q5RC53	EGKLLPLVHQCYLKKSKRKEF
B1AZP2	PPPPPAPPATCPSLGVGTDTN
B1AZP2	TLTLSHAHEVCQKTSATLDKS
B1AZP2	LDKSLLKSKSCHQGLAYHYLQ
B1AZP2	MDSTAEGPIPCRRMRSGSYIK
B1AZP2	DSVDMLLPSKCPSWEDDYNPI
B1AZP2	PISDSLNDSSCISQVFGQASL
B1AZP2	ADLSDQYEAACESACSEAEST
B1AZP2	DQYEAACESACSEAESTTAEA
B1AZP2	HSYLRAIQAGCSQEEDSVSLQ
B1AZP2	SNSRTLPSSSCLVAYKKTPPP
B1AZP2	KLSSIGIQVDCIQPVPKEEPS
B1AZP2	SDTQDANDSSCKSSERSLPDC
B1AZP2	SPAEPAQPGACRRDGYWFLKL
B1AZP2	QAETERLEGWCCQMDKETKEN
B1AZP2	AETERLEGWCCQMDKETKENN
B1AZP2	SQKFQQFRGLCEQNLNPDANP
Q9QWR8	AWERFRCNIDCVEDPKNCISE
Q9QWR8	NIDCVEDPKNCISERLFMEMA
Q9QWR8	LGYVYLNIDDCWIGGRDASGR
Q9QWR8	GIYEDMGKMTCMGYPGTTLDK
Q9QWR8	NATGRPIAFSCSWPAYEGGLP
Q9QWR8	KVNYTEVSRVCNLWRNYKDIQ
Q9QWR8	RRTDMPFRFHCSLLELNYPKG
P15690	LVGLSKSSKGCVRTTATAASN
P15690	VEPGTTVLQACEKVGMQIPRF
P15690	EKVGMQIPRFCYHERLSVAGN
P15690	YHERLSVAGNCRMCLVEIEKA
P15690	RLSVAGNCRMCLVEIEKAPKV
P15690	IEKAPKVVAACAMPVMKGWNI
P15690	EFLLANHPLDCPICDQGGECD
P15690	LANHPLDCPICDQGGECDLQD
P15690	DCPICDQGGECDLQDQSMMFG
P15690	GPLVKTIMTRCIQCTRCIRFA
P15690	VKTIMTRCIQCTRCIRFASEI
P15690	IMTRCIQCTRCIRFASEIAGV
P15690	SELSGNIIDICPVGALTSKPY
P15690	MLFLLGADGGCITRQDLPKDC
P15690	CITRQDLPKDCFIVYQGHHGD
P15690	ISRASQTMAKCVKAVTEGAHA
P51660	SAAKLGILGLCNTLAIEGRKN
P51660	EYVAPLVLWLCHESCEENGGL
P51660	PLVLWLCHESCEENGGLFEVG
P51660	FVYEGSADFSCLPTFGVIVAQ
P51660	KPLPRSGELKCEAVIADILDK
P51660	VYSYSGKELICYNQFSVFVVG
P51660	GFEKPILHGLCTFGFSARHVL
Q71KU9	REGWALESESCLREQVRLRAQ
Q71KU9	DLGGKRQYADCSEIYNDGFKQ
Q71KU9	LQSLAEFSVYCDMSDGGGWTV
Q71KU9	DRDNDNYQGNCAEEEQSGWWF
Q99P31	QREEVEQMKNCLRVLSQATPA
Q99P31	EGALELLADLCENMDNAADFC
Q99P31	CENMDNAADFCQLSGMHLLVG
Q99P31	RWRAAQLIGTCSQNVAAIQEQ
Q99P31	VRVKALFAISCLVREQEAGLL
Q99P31	VGHPEHKGTLCSMGMVQQLVA
Q99P31	PFHEHVLGALCSLVTDFPQGV
Q99P31	VTDFPQGVRECREPELGLEEL
Q99P31	LGLEELLRHRCQLLQQREEYQ
Q99P31	REEYQEELEFCEKLLQTCFSS
Q99P31	LEFCEKLLQTCFSSPTDDSMD
Q63886	LLLLLPYLLLCVFGPSASHAG
Q63886	KRDSSMLLAGCSHLLHNAEFM
Q63886	DALLTDPFLPCGSIVAQYLTV
Q63886	PTVYFLNKLPCSLDSEATQCP
Q63886	PCSLDSEATQCPVPLSYVPKS
Q63886	SGSHGIYEGICNGVPMVMMPL
Q63886	VLTVVFIVFKCCAYGCRKCFG
Q63886	LTVVFIVFKCCAYGCRKCFGG
Q63886	FIVFKCCAYGCRKCFGGKGRV
Q63886	FKCCAYGCRKCFGGKGRVKKS
P80313	IPQLVSNISACQVIAEAVRTT
P80313	KVEQRKMLEKCAMTALSSKLI
P80313	TQYFADRDMFCAGRVPEEDLK
P80313	EEDLKRTMMACGGSIQTSVNA
P80313	NALVPDVLGHCQVFEETQIGG
P80313	FFTGCPKAKTCTIILRGGAEQ
P80313	KALEIIPRQLCDNAGFDATNI
P80313	NALTAASEAACLIVSVDETIK
P51859	SGYQSSQKKSCAAEPEVEPEA
P97821	AVLLLVLLGVCTVRSDTPANC
P97821	CTVRSDTPANCTYPDLLGTWV
P97821	GPRSSRSDINCSVMEATEEKV
P97821	EVRGHTAISYCHETMTGWVHD
P97821	YVSPVRNQESCGSCYSFASMG
P97821	PVRNQESCGSCYSFASMGMLE
P97821	PILSPQEVVSCSPYAQGCDGG
P97821	VVSCSPYAQGCDGGFPYLIAG
P97821	CFPYTAKDSPCKPRENCLRYY
P97821	KDSPCKPRENCLRYYSSDYYY
P97821	YYYVGGFYGGCNEALMKLELV
P97821	YFRIRRGTDECAIESIAVAAI
Q61699	VVGLDVGSQSCYIAVARAGGI
Q61699	ETIANEFSDRCTPSVISFGSK
Q61699	ENNLKKPVTDCVISVPSFFTD
Q61699	LDAAQIVGLNCLRLMNDMTAV
Q61699	MGHSSFQVSACAFNKGKLKVL
Q61699	NFDEKLVEHFCAEFKTKYKLD
Q61699	IRALLRLHQECEKLKKLMSSN
Q61699	NSTDLPLNIECFMNDKDVSGK
Q61699	KMNRSQFEELCAELLQKIEVP
Q61699	LNADEAVARGCALQCAILSPA
Q61699	DGSSLEADMECPNQRPTESSD
Q61699	RNDAKNAVEECVYEFRDKLCG
Q61699	ECVYEFRDKLCGPYEKFICEQ
Q61699	KLCGPYEKFICEQEHEKFLRL
Q61699	RAKVKELNNVCEPVVTQPKPK
Q61699	GAEAPHQNGECHPNEKGSVNM
Q01279	TTLLVLLTALCAAGGALEEKK
Q01279	AGGALEEKKVCQGTSNRLTQL
Q01279	FLSLQRMYNNCEVVLGNLEIT
Q01279	AVRFSNNPILCNMDTIQWRDI
Q01279	SMDLQSHPSSCPKCDPSCPNG
Q01279	LQSHPSSCPKCDPSCPNGSCW
Q01279	PSSCPKCDPSCPNGSCWGGGE
Q01279	KCDPSCPNGSCWGGGEENCQK
Q01279	GSCWGGGEENCQKLTKIICAQ
Q01279	ENCQKLTKIICAQQCSHRCRG
Q01279	KLTKIICAQQCSHRCRGRSPS
Q01279	IICAQQCSHRCRGRSPSDCCH
Q01279	HRCRGRSPSDCCHNQCAAGCT
Q01279	RCRGRSPSDCCHNQCAAGCTG
Q01279	RSPSDCCHNQCAAGCTGPRES
Q01279	DCCHNQCAAGCTGPRESDCLV
Q01279	AGCTGPRESDCLVCQKFQDEA
Q01279	TGPRESDCLVCQKFQDEATCK
Q01279	VCQKFQDEATCKDTCPPLMLY
Q01279	FQDEATCKDTCPPLMLYNPTT
Q01279	PEGKYSFGATCVKKCPRNYVV
Q01279	YSFGATCVKKCPRNYVVTDHG
Q01279	RNYVVTDHGSCVRACGPDYYE
Q01279	YEVEEDGIRKCKKCDGPCRKV
Q01279	EEDGIRKCKKCDGPCRKVCNG
Q01279	IRKCKKCDGPCRKVCNGIGIG
Q01279	KKCDGPCRKVCNGIGIGEFKD
Q01279	DVIISGNRNLCYANTINWKKL
Q01279	KIMNNRAEKDCKAVNHVCNPL
Q01279	EKDCKAVNHVCNPLCSSEGCW
Q01279	KAVNHVCNPLCSSEGCWGPEP
Q01279	VCNPLCSSEGCWGPEPRDCVS
Q01279	EGCWGPEPRDCVSCQNVSRGR
Q01279	WGPEPRDCVSCQNVSRGRECV
Q01279	VSRGRECVEKCNILEGEPREF
Q01279	EPREFVENSECIQCHPECLPQ
Q01279	EFVENSECIQCHPECLPQAMN
Q01279	NSECIQCHPECLPQAMNITCT
Q01279	ECLPQAMNITCTGRGPDNCIQ
Q01279	ITCTGRGPDNCIQCAHYIDGP
Q01279	TGRGPDNCIQCAHYIDGPHCV
Q01279	QCAHYIDGPHCVKTCPAGIMG
Q01279	YIDGPHCVKTCPAGIMGENNT
Q01279	VWKYADANNVCHLCHANCTYG
Q01279	YADANNVCHLCHANCTYGCAG
Q01279	NNVCHLCHANCTYGCAGPGLQ
Q01279	HLCHANCTYGCAGPGLQGCEV
Q01279	YGCAGPGLQGCEVWPSGPKIP
Q01279	VMASVDNPHVCRLLGICLTST
Q01279	NPHVCRLLGICLTSTVQLITQ
Q01279	QLITQLMPYGCLLDYVREHKD
Q01279	NIGSQYLLNWCVQIAKGMNYL
Q01279	KGERLPQPPICTIDVYMIMVK
Q01279	TIDVYMIMVKCWMIDADSRPK
Q01279	SATSNNSTVACINRNGSCRVK
Q01279	TVACINRNGSCRVKEDAFLQR
Q01279	PEYLNTAQPTCLSSGFNSPAL
Q99P30	DKLKREPGEVCFPGGKRDPVD
Q99P30	TQSGRDFIMHCFEYKDPETGV
Q99P30	DFDLHDLIPSCERTFLWRYSL
P07258	WTAVESLAQWCQREGVAAITG
P07258	KAKANVALIDCGVKENIIRCL
P07258	DCGVKENIIRCLVKRGANVTV
P07258	LSNGPGNPELCQATISNVREL
P07258	RELLNNPVYDCIPIFGICLGH
P07258	VYDCIPIFGICLGHQLLALAS
P07258	IPAMDLTTGQCHITSQNHGYA
Q3U7R1	QIDVEVKKYFCKAGVKGMQLH
Q3U7R1	LSELLQEDQLCLDHWFALSGQ
Q3U7R1	EQKLISIIHSCRALRQNGRDL
P50462	NWGGGAKCGACEKTVYHAEEI
P50462	KTVYHAEEIQCNGRSFHKTCF
P50462	QCNGRSFHKTCFHCMACRKAL
P50462	GRSFHKTCFHCMACRKALDST
P50462	FHKTCFHCMACRKALDSTTVA
P50462	TVAAHESEIYCKVCYGRRYGP
P50462	AHESEIYCKVCYGRRYGPKGI
P50462	KGIGFGQGAGCLSTDTGEHLG
P50462	KFGESEKCPRCGKSVYAAEKV
P50462	MGGGKPWHKTCFRCAICGKSL
P50462	GKPWHKTCFRCAICGKSLEST
P50462	WHKTCFRCAICGKSLESTNVT
P50462	NVTDKDGELYCKVCYAKNFGP
P50462	DKDGELYCKVCYAKNFGPTGI
Q8VCB3	WEVTNKVGGICTVIQTKAKTT
Q8VCB3	EHNMKTQVEQCEPTNDAVRKA
Q8VCB3	DRWKGDFWEACGVGIPHHDRE
Q8VCB3	THATLLGRYLCAANIDFYNQL
Q8VCB3	AGERQIYHRYCMERASVHCAH
Q8VCB3	RYCMERASVHCAHVFTTVSEI
Q8VCB3	VRKQLWDTVHCLKEKFGKKLY
Q8VCB3	PMDYEEFVRGCHLGVFPSYYE
Q8VCB3	YEPWGYTPAECTVMGIPSVTT
Q8VCB3	SVTTNLSGFGCFVQEHVADPT
Q8VCB3	DRRFRSPDDSCNQLTQFLYGF
Q8VCB3	NQLTQFLYGFCKQSRRQRIIQ
Q8VCB3	PSGSQASSPQCSDAEDEEDED
Q60605	LVAGHEDSNGCINYEAFVRHI
P22366	KELKSRIEEDCQKYLGKQQNQ
P22366	QTPELFDAFICYCPNDIEFVQ
P22366	PELFDAFICYCPNDIEFVQEM
P22366	LEQTDYRLKLCVSDRDVLPGT
P22366	VSDRDVLPGTCVWSIASELIE
P22366	SIASELIEKRCRRMVVVVSDD
P22366	VSDDYLQSKECDFQTKFALSL
P22366	FITICDYTNPCTKSWFWTRLA
P42932	EEAVYRNIQACKELAQTTRTA
P42932	SEVISGYEIACKKAHEILPEL
P42932	KAHEILPELVCCSAKNLRDVD
P42932	AHEILPELVCCSAKNLRDVDE
P42932	TFLAKLIAQACVSIFPDSGNF
P42932	GNFNVDNIRVCKILGSGIYSS
P42932	VKDAKIAVYSCPFDGMITETK
P42932	LNSKWDLRRLCKTVGATALPK
P42932	TPPVQEEMGHCDSVYLSEVGD
Q8CIE6	GVIQLWDYRMCTLIDKFDEHD
Q8CIE6	IRVWNWQSRTCVCVLTGHNHY
Q8CIE6	VWNWQSRTCVCVLTGHNHYVM
Q8CIE6	VLTGHNHYVMCAQFHPSEDLV
Q8CIE6	NESKAWEVDTCRGHYNNVSCA
Q8CIE6	TCRGHYNNVSCAVFHPRQELI
Q8CIE6	YNPAENAVLLCTRASNLENST
Q8CIE6	EITKKIQVPNCDEIFYAGTGN
Q8CIE6	ALLAKHAIVICNRKLDALCNI
Q8CIE6	VICNRKLDALCNIHENIRVKS
Q8CIE6	VTRVKGNNVYCLDRECRPRVL
Q8CIE6	GNNVYCLDRECRPRVLTIDPT
Q8CIE6	EKTRFSLALECGNIEIALEAA
Q8CIE6	EAAKALDDKNCWEKLGEVALL
Q8CIE6	LQGNHQIVEMCYQRTKNFDKL
Q8CIE6	VSERVRILKNCGQKSLAYLSA
Q8CIE6	TKGTSPTQIWCNNSQLPVDHI
Q8CIE6	RGRTTYQALPCLPSMYSYPNR
Q8CIE6	LNDLIQRLQLCYQLTTVGKFE
Q8CIE6	IAEAQQLITICREYIVGLCME
Q8CIE6	TICREYIVGLCMEIERKKLPK
Q8CIE6	KETLDQQKRICEMAAYFTHSN
Q8CIE6	AQQTRKILSACEKNPTDACQL
Q8CIE6	SACEKNPTDACQLNYDMHNPF
Q8CIE6	NYDMHNPFDICAASYRPIYRG
Q8CIE6	PIYRGKPVEKCPLSGACYSPE
Q8CIE6	PVEKCPLSGACYSPEFKGQIC
Q8CIE6	CYSPEFKGQICRVTTVTEIGK
Q8BFW7	SLTSILADLECSSPYKPRPPQ
Q8BFW7	NNQPVPVSGQCPPPPTCVGTD
Q8BFW7	VSGQCPPPPTCVGTDYAYIPP
Q8BFW7	NPPADDYFGRCARCGENVVGE
Q8BFW7	ADDYFGRCARCGENVVGEGTG
Q8BFW7	GENVVGEGTGCTAMDQVFHVD
Q8BFW7	TAMDQVFHVDCFTCIVCDVKL
Q8BFW7	DQVFHVDCFTCIVCDVKLRGQ
Q8BFW7	FHVDCFTCIVCDVKLRGQPFY
Q8BFW7	PFYAVEKKAYCEPCYINTLEQ
Q8BFW7	AVEKKAYCEPCYINTLEQCSV
Q8BFW7	EPCYINTLEQCSVCSKPIMER
Q8BFW7	YINTLEQCSVCSKPIMERILR
Q8BFW7	RATGKAYHPHCFTCVMCHRSL
Q8BFW7	GKAYHPHCFTCVMCHRSLDGI
Q8BFW7	YHPHCFTCVMCHRSLDGIPFT
Q8BFW7	LDGIPFTVDACGLIHCIEDFH
Q8BFW7	FTVDACGLIHCIEDFHKKFAP
Q8BFW7	EDFHKKFAPRCSVCKEPIMPA
Q8BFW7	HKKFAPRCSVCKEPIMPAPGQ
Q8BFW7	VALDRDFHVHCYRCEDCGGLL
Q8BFW7	DRDFHVHCYRCEDCGGLLSEG
Q8BFW7	FHVHCYRCEDCGGLLSEGDNQ
Q8BFW7	GLLSEGDNQGCYPLDGHILCK
Q8BFW7	GCYPLDGHILCKTCNSARIRV
Q8BFW7	PLDGHILCKTCNSARIRVLTA
Q9ESB3	TTALLLVTLQCSHALSPTNCD
Q9ESB3	YLALDVIESDCWVLSTKAQDD
Q9ESB3	WVLSTKAQDDCLPSRWQSEIV
Q9ESB3	RWQSEIVIGQCKVIATRYSNE
Q9ESB3	SQDLSVNGYNCTTSSVSSALR
Q9ESB3	NYYVEFSMRNCSTQHFPRSPL
Q9ESB3	FPRSPLVFGFCRALLSYSIET
Q9ESB3	LETPDSIDINCEVFNIEDHKD
Q9ESB3	KPHWGHERPLCDKHLCKLSGS
Q9ESB3	HERPLCDKHLCKLSGSRDHHH
Q9ESB3	RTHRPSYNHSCNEHPCHGHRP
Q9ESB3	SYNHSCNEHPCHGHRPHGHHP
Q9ESB3	HGHDFLDYGPCDPPSNSQELK
Q9ESB3	ANFPSFSLPNCNRSLQPEIQP
Q99258	GISAHDRSMTCRALADSSSTP
Q99258	RGHTEAGVDLCKLSGLSPVAV
Q99258	EQGTMMRLNDCQAFGKKHGIP
P05412	TTTPTPTQFLCPKNVTDEQEG
P05412	QKVMNHVNSGCQLMLTQQLQT
Q9D7X3	LNDLLSDGSGCYSLPSQPCNE
Q9D7X3	SGCYSLPSQPCNEVVPRVYVG
Q9D7X3	AHKNGRVLVHCREGYSRSPTL
Q9DCM0	LLRQMFEPKSCTYTYLLGDRE
Q9DCM0	TRASPGHTPGCVTFVLNDQSM
Q9DCM0	FTGDALLIRGCGRTDFQQGCA
Q9DCM0	GCGRTDFQQGCAKTLYHSVHE
Q9DCM0	HEKIFTLPGNCLIYPAHDYHG
Q9DCM0	RTLNPRLTLSCEEFIKVMDNL
Q91XD7	PRGLVPSLLWCLSLFLSLPGP
Q91XD7	PRAEPHPCHTCRALVDNFNKG
Q91XD7	TRLVEVLEGVCSRSDFECHRL
Q91XD7	QEAPDLFQWLCSDSLKLCCPS
Q91XD7	QWLCSDSLKLCCPSGTFGPSC
[truncated: 6,901 more rows]

## Sheet: Table S6
UniProt	21 aa motif
P63086	YIGEGAYGMVCSAYDNLNKVR
P63086	KISPFEHQTYCQRTLREIKIL
P63086	KTQHLSNDHICYFLYQILRGL
P63086	KPSNLLLNTTCDLKICDFGLA
P63086	TKSIDIWSVGCILAEMLSNRP
P63086	LGSPSQEDLNCIINLKARNYL
Q8K2M0	WRAAFFGIGRCRGFSTSAFLS
Q8K2M0	EAVRAEWERTCGPYHKQRLAE
Q8K2M0	SNRVAEGQETCPYLPPFPARG
Q8K2M0	NFSEDTRPSPCYQLAQRTFRT
P56546	KVKRQRLDRICEGIRPQIMNG
P56546	ILKDLATVAFCDAQSTQEIHE
P56546	KAAGELGIAVCNIPSAAVEET
P56546	AVEETADSTVCHILNLYRRNT
P56546	TLQDLLYQSDCVSLHCNLNEH
P56546	LYQSDCVSLHCNLNEHNHHLI
P56546	GPLKDAPNLICTPHTAWYSEQ
P56546	TGRIPESLRNCVNKEFFVTSA
P09651	QKYHTVNGHNCEVRKALSKQE
Q15631	GAGFQDIPKRCLKAREHFGTV
Q94AR8	ASVISSSPFLCKSSSKSDLGI
Q94AR8	PKSSQISIHRCQKKSISRKIV
Q94AR8	NVDVLMTHDVCGPGAFGIFKR
Q94AR8	NRNVDIMREHCREQNIKYFYD
Q94AR8	FKANPDYKGVCHVALAQEGHC
Q94AR8	CHVALAQEGHCRPGEVLLGTD
Q94AR8	EVLLGTDSHTCTAGAFGQFAT
Q94AR8	SLSMEERMTLCNMVVEAGGKN
Q94AR8	SPDNRALARECKDVKIDRVYI
Q94AR8	LPVPGAGGKTCAQIFEEAGCD
Q94AR8	TCAQIFEEAGCDTPASPSCGA
Q94AR8	AGCDTPASPSCGACLGGPADT
Q94AR8	DTPASPSCGACLGGPADTYAR
Q94AR8	TYARLNEPQVCVSTTNRNFPG
Q99JX4	HVDLAQIIEACDVCLKEDDKD
Q99JX4	LAQIIEACDVCLKEDDKDVES
Q99JX4	DKQEALIESLCEKLVKFREGE
Q99JX4	YCSLIKVAASCGAIQYIPTEL
Q99JX4	LRLLYEALVDCKKSDAASKVM
Q99JX4	ASQARVDAHRCIVRALKDPNA
Q99JX4	IDAVRTKMVYCKIDQTQRKVV
P50171	ARRLLEEVQACFSRPPSVVVS
P50171	FSRPPSVVVSCAGITRDEFLL
Q6NVF9	KQSKVSADDRCKVLISSLQDC
Q6NVF9	CKVLISSLQDCLHGIESKSYG
P0A862	NIFPSIDTGVCAASVRKFNQL
P0A862	ADLPFAQSRFCGAEGLNNVIT
P62143	LITRLLEVRGCRPGKIVQMTE
P62143	QMTEAEVRGLCIKSREIFLSQ
P62143	LLELEAPLKICGDIHGQYTDL
P62143	DRGKQSLETICLLLAYKIKYP
P62143	INRIYGFYDECKRRFNIKLWK
P62143	NIKLWKTFTDCFNCLPIAAIV
P62143	LWKTFTDCFNCLPIAAIVDEK
P62143	IAAIVDEKIFCCHGGLSPDLQ
P62143	AAIVDEKIFCCHGGLSPDLQS
P62143	LVTLFSAPNYCGEFDNAGGMM
P62143	GMMSVDETLMCSFQILKPSEK
O88451	LQDKYVFITGCDSGFGNLLAR
O88451	LWGLVNNAGICVFAINEWLKK
O88451	ISSSMGRVSLCGGGYCISKYG
O88451	GRVSLCGGGYCISKYGVEAFS
O88451	IKAIQSLTDTCSDDLSVVTDC
O88451	CSDDLSVVTDCMEHALTACHP
O88451	TDCMEHALTACHPRTRYSAGW
Q9H4P4	FQGDVDEDLICPICSGVLEEP
Q9H4P4	DVDEDLICPICSGVLEEPVQA
Q9H4P4	VLEEPVQAPHCEHAFCNACIT
Q9H4P4	VQAPHCEHAFCNACITQWFSQ
Q9H4P4	PHCEHAFCNACITQWFSQQQT
Q9H4P4	ITQWFSQQQTCPVDRSVVTVA
Q9H4P4	RNMLSKLQIACDNAVFGCSAV
Q9H4P4	QIACDNAVFGCSAVVRLDNLM
Q9H4P4	CEHNPKRPVTCEQGCGLEMPK
Q9H4P4	PKRPVTCEQGCGLEMPKDELP
Q9H4P4	PGKQAVVVMACENQHMGDDMV
P30101	LMLVEFFAPWCGHCKRLAPEY
P30101	VEFFAPWCGHCKRLAPEYEAA
P30101	DVLIEFYAPWCGHCKNLEPKY
P30101	IEFYAPWCGHCKNLEPKYKEL
P62317	VKNNTQVLINCRNNKKLLGRV
Q8BK08	RERVSLSATDCYIVHEIYSGE
Q8BK08	HKTAVLAGTACLFTPLALPLD
Q8BK08	SLPAGVLSLACCTLYGISWQF
Q8BK08	LPAGVLSLACCTLYGISWQFD
Q8BK08	LYGISWQFDPCCKYQVEYDAY
Q8BK08	YGISWQFDPCCKYQVEYDAYK
Q8BK08	NTIALAALVYCVKKVYELYAV
Q9DC70	SLWPMTFGLACCAVEMMHMAA
Q9DC70	LWPMTFGLACCAVEMMHMAAP
Q9DC70	YHYSYSVVRGCDRIVPVDIYV
Q9DC70	IVPVDIYVPGCPPTAEALLYG
P13639	VTDGALVVVDCVSGVCVQTET
P13639	LVVVDCVSGVCVQTETVLRQA
P13639	DDEAAMGIKSCDPKGPLMMYI
P13639	RYVEPIEDVPCGNIVGLVGVD
P13639	RLAKSDPMVQCIIEESGEHII
P13639	AGAGELHLEICLKDLEEDHAC
P13639	FQWATKEGALCEENMRGVRFD
P13639	MEPIYLVEIQCPEQVVGGIYG
P13639	SNTGGQAFPQCVFDHWQILPG
P62748	QEWYKGFLKDCPTGHLTVDEF
P23975	LVVKERNGVQCLLAPRDGDAQ
P23975	LANVWRFPYLCYKNGGGAFLI
P23975	REGAATVWKICPFFKGVGYAV
P23975	SFTLNLPWTDCGHTWNSPNCT
P23975	DCGHTWNSPNCTDPKLLNGSV
P23975	IGLPQWQLLLCLMVVVIVLYF
P23975	FASYNKFDNNCYRDALLTSSI
P23975	TFSTFLLALFCITKGGIYVLT
P23975	GFRPGLYWRLCWKFVSPAFLL
O60443	SLVTKKKRFWCWQRPKYQFLS
O60443	LTQKITTMQKCVISEHMQVEE
O60443	ISEHMQVEEKCGGIVGIQTKT
O60443	YVKLDGQFEFCLLRGKQGGFE
O60443	DELLMVLEPVCDDLVSGLSPT
O60443	DLVAFLQLVGCSLQGGCPGPE
O60443	QLVGCSLQGGCPGPEDAGSKQ
O60443	PDSAAALLGTCCKLQIIPTLC
O60443	DSAAALLGTCCKLQIIPTLCH
O60443	CCKLQIIPTLCHLLRALSDDG
O60443	KDSKVFPLLLCITLNGLCALG
Q6PB66	DNFGSFFLRHCVTLDLPPEKL
Q6PB66	DLPPEKLIDYCRRLRDAKLHS
Q6PB66	HSSSLQFTLHCALQANRTALA
Q6PB66	SVRAALQENECLLASSTFAQA
Q6PB66	TELLYKDERYCSKPPGPAEAV
Q6PB66	KVPENIYKGICNLLNTYHVPE
Q6PB66	SALKQLLLLLCSEENMQKALE
Q6PB66	IGGYAALINLCCRHDNAEDAW
Q6PB66	GGYAALINLCCRHDNAEDAWN
Q6PB66	KVLPRIHDVLCKLVEKGETDL
Q6PB66	RARPTRLQWFCDRCIASNQVE
Q6PB66	LVELTEKLFECDRDQMYYNLL
Q6PB66	DVTEKTLLSNCKLKKSKDAYN
Q6PB66	VDEARALLERCGAIAEQSSLL
Q6PB66	AEQSSLLSVFCLRTSQKPKKA
O43865	QTNSKGSSNFCVKNIKQAEFG
O43865	KPLAGAKIVGCTHITAQTAVL
O43865	AQTAVLIETLCALGAQCRWSA
O43865	IETLCALGAQCRWSACNIYST
O43865	ALGAQCRWSACNIYSTQNEVA
O43865	KGESEDDFWWCIDRCVNMDGW
O43865	EDDFWWCIDRCVNMDGWQANM
O43865	VTKQKFDNLYCCRESILDGLK
O43865	TKQKFDNLYCCRESILDGLKR
O43865	VMFGGKQVVVCGYGEVGKGCC
O43865	VCGYGEVGKGCCAALKALGAI
O43865	CGYGEVGKGCCAALKALGAIV
O43865	IVYITEIDPICALQACMDGFR
O43865	EIDPICALQACMDGFRVVKLN
O43865	VIRQVDVVITCTGNKNVVTRE
O43865	REHLDRMKNSCIVCNMGHSNT
O43865	LDRMKNSCIVCNMGHSNTEID
O43865	LAEGRLLNLSCSTVPTFVLSI
P05202	RHFIEQGINVCLCQSYAKNMG
P05202	FIEQGINVCLCQSYAKNMGLY
P11926	MNNFGNEEFDCHFLDEGFTAK
P11926	PRVTPFYAVKCNDSKAIVKTL
P11926	TLAATGTGFDCASKTEIQLVQ
P11926	PPERIIYANPCKQVSQIKYAA
P11926	RIATDDSKAVCRLSVKFGATL
P11926	VGVSFHVGSGCTDPETFVQAI
P11926	TFVQAISDARCVFDMGAEVGF
P11926	VNDGVYGSFNCILYDHAHVKP
P11926	CDGLDRIVERCDLPEMHVGDW
P11926	EQDASTLPVSCAWESGMKRHR
Q8VDQ1	LYLSVDPYMRCKMNEDTGTDY
Q8VDQ1	TMVVSGAAGACGSLAGQIGHL
Q8VDQ1	LAGQIGHLLGCSRVVGICGTQ
Q8VDQ1	VVGICGTQEKCLFLTSELGFD
Q8VDQ1	GNVAEQLREACPGGVDVYFDN
Q8VDQ1	QMNENSHIILCGQISQYSNDV
P21980	GQFEDGILDICLILLDVNPKF
P21980	PKFLKNAGRDCSRRSSPVYVG
P21980	FAAVACTVLRCLGIPTRVVTN
P21980	ITNNTAEEYVCRLLLCARTVS
P21980	AEEYVCRLLLCARTVSYNGIL
P05388	LEGVRNVASVCLQIGYPTVAS
Q9DCS9	QYRRVPDITECKEGDVLCIYE
Q9DCS9	ITECKEGDVLCIYEAEMQWRR
Q9DCS9	MNIIQERLKACQQREGENYQQ
Q9DCS9	DLGAYYSARKCLAKQKQRMLE
Q78IK4	RTTTVYYIGWCKSIYLFMKNG
Q9C0B1	EAFLTLHKHGCLFRDLVRIQG
Q9C0B1	KHTEAEIAAACETFLKLNDYL
Q9C0B1	EKANEDAVPLCMSADFPRVGM
Q9C0B1	RSAVAVYSYSCEGPEEESEDD
Q9C0B1	GLAIPLHQGDCYFMLDDLNAT
Q9C0B1	LDDLNATHQHCVLAGSQPRFS
Q9C0B1	RFSSTHRVAECSTGTLDYILQ
Q9C0B1	TGTLDYILQRCQLALQNVCDD
Q9C0B1	QRCQLALQNVCDDVDNDDVSL
Q9C0B1	FWFQGNRYRKCTDWWCQPMAQ
Q9C0B1	NRYRKCTDWWCQPMAQLEALW
Q9C0B1	QNLRREWHARCQSRIARTLPA
Q9C0B1	RTLPADQKPECRPYWEKDDAS
Q96EK6	PGEGLVLRPLCTADLNRGFFK
Q96EK6	TLTLLSKKLNCYKITLECLPQ
Q9H3S7	AVRVPRDFEGCSVLRKYLGQL
Q9H3S7	AHEDIKYEQACILYNLGALHS
Q9H3S7	RVSEEGMKVSCTHFQCAAGAF
Q9H3S7	GMKVSCTHFQCAAGAFAYLRE
Q9H3S7	VNLMLGQAQECLLEKSMLDNR
Q9H3S7	AQVVDYYKEACRALENPDTAS
Q9H3S7	SHIPPQLMEKCAALSVRPDTV
Q9H3S7	QNLAAQDRVLCALTEANVQYA
Q9H3S7	AALLERTQSTCQAREAARQQL
Q9H3S7	PNPTPAPPPPCFPVPPPQPLP
Q9H3S7	PRPPAAEPPPCLRRGAAAADL
Q9H3S7	ARGRSIAIARCYSLKNRHQDV
Q9H3S7	SGKDDYINASCVEGLSPYCPP
Q9H3S7	ASCVEGLSPYCPPLVATQAPL
Q9H3S7	RPLHTPIIVHCSSGVGRTGAF
Q9H3S7	MLQEKLHLRFCYEAVVRHVEQ
Q9CQN1	QAGTRNIYYLCAPNRHLAEHS
Q9CQN1	MKQKHTEVLFCYEQFDELTLL
Q9CQN1	NPRHTLIKKLCQLRESEPELA
P50990	EEAVYRNIQACKELAQTTRTA
P50990	SEVIEGYEIACRKAHEILPNL
P50990	VFLAKLIAQACVSIFPDSGHF
P50990	GHFNVDNIRVCKILGSGISSS
P50990	VKDAKIAVYSCPFDGMITETK
P50990	LNSKWDLRRLCKTVGATALPR
P50990	TPPVLEEMGHCDSVYLSEVGD
A2AJI0	SPQPAPPQEECPSSEAKSRGP
A2AJI0	SPGRKTSGSRCSVSAVNLPKH
A2AJI0	RTHPSAAVPVCPRSASASPLT
A2AJI0	PCSAPRSAHRCTPSGERPERR
A2AJI0	STTWHRPASPCPSPGPGHALP
Q14315	KIQQNTFTRWCNEHLKCVGKR
Q14315	FTRWCNEHLKCVGKRLTDLQR
Q14315	GKALGALVDNCAPGLCPDWEA
Q14315	ALVDNCAPGLCPDWEAWDPNQ
Q14315	LEDKGDSTFRCTYRPAMEGPH
Q14315	SPFPVHVSEACNPNACRASGR
Q14315	HVSEACNPNACRASGRGLQPK
Q14315	VREAGDGVFECEYYPVVPGKY
Q14315	IEGPSQAKIECDDKGDGSCDV
Q14315	IECDDKGDGSCDVRYWPTEPG
Q14315	EPGEYAVHVICDDEDIRDSPF
Q14315	IAHILPAPPDCFPDKVKAFGP
Q14315	AFGPGLEPTGCIVDKPAEFTI
Q14315	LKLYAQDADGCPIDIKVIPNG
Q14315	VIPNGDGTFRCSYVPTKPIKH
Q14315	ANEPTYFTVDCSEAGQGDVSI
Q14315	GQGDVSIGIKCAPGVVGPAEA
Q14315	MTSPSRRPIPCKLEPGGGAEA
Q14315	GVLPPDPSKVCAYGPGLKGGL
Q14315	VEGPCEAKIECQDNGDGSCAV
Q14315	IECQDNGDGSCAVSYLPTEPG
Q14315	VGEAATFTVDCSEAGEAELTI
Q14315	IEGPSEAKMSCKDNKDGSCTV
Q14315	MSCKDNKDGSCTVEYIPFTPG
Q14315	KDVVDPGKVKCSGPGLGAGVR
Q14315	ARVPQTFTVDCSQAGRAPLQV
Q14315	HALPTGDASKCLVTVSIGGHG
Q14315	VSIGGHGLGACLGPRIQIGQE
Q14315	AKAAGEGKVTCTVSTPDGAEL
Q14315	IPNSPFHVLACDPLPHEEEPS
Q14315	VEGPSKAEITCKDNKDGTCTV
Q14315	ITCKDNKDGTCTVSYLPTAPG
Q14315	IRAPSGNEEPCLLKRLPNRHI
Q14315	IEGPSKVDINCEDMEDGTCKV
Q14315	INCEDMEDGTCKVTYCPTEPG
Q14315	MEDGTCKVTYCPTEPGTYIIN
Q14315	APSIATIGSTCDLNLKIPGNW
Q14315	IAFEDRKDGSCGVSYVVQEPG
Q14315	VHTPSGAVEECYVSELDSDKH
Q14315	IDGPSKVQLDCRECPEGHVVT
Q14315	PSKVQLDCRECPEGHVVTYTP
Q14315	VGQKNSFTVDCSKAGTNMMMV
Q14315	MVGVHGPKTPCEEVYVKHMGN
Q68FL6	LLISTVGPEECVVPFLTRPKV
Q68FL6	GNYLFSASAICRYFFLLCGWE
Q68FL6	SAICRYFFLLCGWEQDDLTNQ
Q68FL6	LQPVLSAALHCLVVQGKKGED
Q68FL6	HIDHSLSRQNCPFLAGDTESL
Q68FL6	WFQTLSTQEPCQRAAETVLKQ
Q68FL6	NVPHLGNIIGCVLSADVFARY
Q68FL6	VLSADVFARYCRLRQWNTLYL
Q68FL6	RLRQWNTLYLCGTDEYGTATE
Q68FL6	MEEGLTPREICDKYHAIHADI
Q68FL6	VLRDTVEQLRCERCARFLADR
Q68FL6	DTVEQLRCERCARFLADRFVE
Q68FL6	FLADRFVEGVCPFCGYEEARG
Q68FL6	DRFVEGVCPFCGYEEARGDQC
Q68FL6	CGYEEARGDQCDRCGKLINAI
Q68FL6	EEARGDQCDRCGKLINAIELK
Q68FL6	INAIELKKPQCKICRSCPVVR
Q68FL6	IELKKPQCKICRSCPVVRSSQ
Q68FL6	KKPQCKICRSCPVVRSSQHLF
Q68FL6	SWLRDGLKPRCITRDLKWGTP
Q68FL6	NVPFHGLVFPCSVLGAEDNYT
Q68FL6	GMFVSKFFGGCVPEMALTPDD
Q68FL6	QTQLQLPPAACRILATSFICT
P25372	KLVIDFYATWCGPCKMMQPHL
P25372	IDFYATWCGPCKMMQPHLTKL
P25372	QAYPDVRFVKCDVDESPDIAK
Q9Y6R7	SPVAVLSGHSCAQKHTTCNHV
Q9Y6R7	GHSCAQKHTTCNHVVEQLLPT
Q9Y6R7	LVLIPDVAAYCPAYVVKSVPG
Q9Y6R7	PAYVVKSVPGCEGVALVVAQT
Q9Y6R7	KAIGYATAADCGRTVLSPVEP
Q9Y6R7	RTVLSPVEPSCEGMQCAAGQR
Q9Y6R7	PVEPSCEGMQCAAGQRCQVVG
Q9Y6R7	EGMQCAAGQRCQVVGGKAGCV
Q9Y6R7	RCQVVGGKAGCVAESTAVCRA
Q9Y6R7	DGRRYDMMGTCSYTMVELCSE
Q9Y6R7	GTCSYTMVELCSEDDTLPAFS
Q9Y6R7	FGLVVTYDWDCQLALSLPARF
Q9Y6R7	SLPARFQDQVCGLCGNYNGDP
Q9Y6R7	ARFQDQVCGLCGNYNGDPADD
Q9Y6R7	SWKLDDGDYLCEDGCQNNCPA
Q9Y6R7	DDGDYLCEDGCQNNCPACTPG
Q9Y6R7	YLCEDGCQNNCPACTPGQAQH
Q9Y6R7	EDGCQNNCPACTPGQAQHYEG
Q9Y6R7	QAQHYEGDRLCGMLTKLDGPF
Q9Y6R7	LTKLDGPFAVCHDTLDPRPFL
Q9Y6R7	TLDPRPFLEQCVYDLCVVGGE
Q9Y6R7	PFLEQCVYDLCVVGGERLSLC
Q9Y6R7	CVVGGERLSLCRGLSAYAQAC
Q9Y6R7	CRGLSAYAQACLELGISVGDW
Q9Y6R7	SVGDWRSPANCPLSCPANSRY
Q9Y6R7	WRSPANCPLSCPANSRYELCG
Q9Y6R7	SCPANSRYELCGPACPTSCNG
Q9Y6R7	NSRYELCGPACPTSCNGAAAP
Q9Y6R7	ELCGPACPTSCNGAAAPSNCS
Q9Y6R7	SCNGAAAPSNCSGRPCVEGCV
Q9Y6R7	AAPSNCSGRPCVEGCVCLPGF
Q9Y6R7	NCSGRPCVEGCVCLPGFVASG
Q9Y6R7	SGRPCVEGCVCLPGFVASGGA
Q9Y6R7	LPGFVASGGACVPASSCGCTF
Q9Y6R7	SGGACVPASSCGCTFQGLQLA
Q9Y6R7	GACVPASSCGCTFQGLQLAPG
Q9Y6R7	PGQEVWADELCQRRCTCNGAT
Q9Y6R7	VWADELCQRRCTCNGATHQVT
Q9Y6R7	ADELCQRRCTCNGATHQVTCR
Q9Y6R7	TCNGATHQVTCRDKQSCPAGE
Q9Y6R7	HQVTCRDKQSCPAGERCSVQN
Q9Y6R7	DKQSCPAGERCSVQNGLLGCY
Q9Y6R7	RCSVQNGLLGCYPDRFGTCQG
Q9Y6R7	LGCYPDRFGTCQGSGDPHYVS
Q9Y6R7	DGRRFDFMGTCTYLLVGSCGQ
Q9Y6R7	GTCTYLLVGSCGQNAALPAFR
Q9Y6R7	KVPSSYAEALCGLCGNFNGDP
Q9Y6R7	SSYAEALCGLCGNFNGDPADD
Q9Y6R7	NSWQEETRPGCGATEPGDCPK
Q9Y6R7	PGCGATEPGDCPKLDSLVAQQ
Q9Y6R7	VAQQLQSKNECGILADPKGPF
Q9Y6R7	LADPKGPFRECHSKLDPQGAV
Q9Y6R7	KLDPQGAVRDCVYDRCLLPGQ
Q9Y6R7	GAVRDCVYDRCLLPGQSGPLC
Q9Y6R7	CLLPGQSGPLCDALATYAAAC
Q9Y6R7	CDALATYAAACQAAGATVHPW
Q9Y6R7	TVHPWRSEELCPLSCPPHSHY
Q9Y6R7	WRSEELCPLSCPPHSHYEACS
Q9Y6R7	SCPPHSHYEACSYGCPLSCGD
Q9Y6R7	HSHYEACSYGCPLSCGDLPVP
Q9Y6R7	EACSYGCPLSCGDLPVPGGCG
Q9Y6R7	SCGDLPVPGGCGSECHEGCVC
Q9Y6R7	LPVPGGCGSECHEGCVCDEGF
Q9Y6R7	GGCGSECHEGCVCDEGFALSG
Q9Y6R7	CGSECHEGCVCDEGFALSGES
Q9Y6R7	DEGFALSGESCLPLASCGCVH
Q9Y6R7	SGESCLPLASCGCVHQGTYHP
Q9Y6R7	ESCLPLASCGCVHQGTYHPPG
Q9Y6R7	PGQTFYPGPGCDSLCHCQEGG
Q9Y6R7	FYPGPGCDSLCHCQEGGLVSC
Q9Y6R7	PGPGCDSLCHCQEGGLVSCES
Q9Y6R7	CHCQEGGLVSCESSSCGPHEA
Q9Y6R7	GGLVSCESSSCGPHEACQPSG
Q9Y6R7	ESSSCGPHEACQPSGGSLGCV
Q9Y6R7	ACQPSGGSLGCVAVGSSTCQA
Q9Y6R7	LGCVAVGSSTCQASGDPHYTT
Q9Y6R7	DGRRFDFMGTCVYVLAQTCGT
Q9Y6R7	GTCVYVLAQTCGTRPGLHRFA
Q9Y6R7	TVPGNYYQQMCGLCGNYNGDP
Q9Y6R7	GNYYQQMCGLCGNYNGDPKDD
Q9Y6R7	SWEEVVPDSPCLPPTPCPPGS
Q9Y6R7	PDSPCLPPTPCPPGSEDCIPS
Q9Y6R7	PTPCPPGSEDCIPSHKCPPEL
Q9Y6R7	GSEDCIPSHKCPPELEKKYQK
Q9Y6R7	LEKKYQKEEFCGLLSSPTGPL
Q9Y6R7	LSSPTGPLSSCHKLVDPQGPL
Q9Y6R7	LVDPQGPLKDCIFDLCLGGGN
Q9Y6R7	GPLKDCIFDLCLGGGNLSILC
Q9Y6R7	CLGGGNLSILCSNIHAYVSAC
Q9Y6R7	CSNIHAYVSACQAAGGHVEPW
Q9Y6R7	HVEPWRTETFCPMECPPNSHY
Q9Y6R7	WRTETFCPMECPPNSHYELCA
Q9Y6R7	ECPPNSHYELCADTCSLGCSA
Q9Y6R7	NSHYELCADTCSLGCSALSAP
Q9Y6R7	ELCADTCSLGCSALSAPPQCQ
Q9Y6R7	GCSALSAPPQCQDGCAEGCQC
Q9Y6R7	LSAPPQCQDGCAEGCQCDSGF
Q9Y6R7	PQCQDGCAEGCQCDSGFLYNG
Q9Y6R7	CQDGCAEGCQCDSGFLYNGQA
Q9Y6R7	DSGFLYNGQACVPIQQCGCYH
Q9Y6R7	NGQACVPIQQCGCYHNGVYYE
Q9Y6R7	QACVPIQQCGCYHNGVYYEPE
Q9Y6R7	EPEQTVLIDNCRQQCTCHAGK
Q9Y6R7	TVLIDNCRQQCTCHAGKGMVC
Q9Y6R7	LIDNCRQQCTCHAGKGMVCQE
Q9Y6R7	CTCHAGKGMVCQEHSCKPGQV
Q9Y6R7	GKGMVCQEHSCKPGQVCQPSG
Q9Y6R7	QEHSCKPGQVCQPSGGILSCV
Q9Y6R7	VCQPSGGILSCVTKDPCHGVT
Q9Y6R7	GILSCVTKDPCHGVTCRPQET
Q9Y6R7	VTKDPCHGVTCRPQETCKEQG
Q9Y6R7	HGVTCRPQETCKEQGGQGVCL
Q9Y6R7	TCKEQGGQGVCLPNYEATCWL
Q9Y6R7	GVCLPNYEATCWLWGDPHYHS
Q9Y6R7	DGRKFDFQGTCNYVLATTGCP
Q9Y6R7	TCNYVLATTGCPGVSTQGLTP
Q9Y6R7	TLPSSYHGAVCGLCGNMDRNP
Q9Y6R7	SSYHGAVCGLCGNMDRNPNND
Q9Y6R7	SWRAPGWDPLCWDECRGSCPT
Q9Y6R7	PGWDPLCWDECRGSCPTCPED
Q9Y6R7	PLCWDECRGSCPTCPEDRLEQ
Q9Y6R7	WDECRGSCPTCPEDRLEQYEG
Q9Y6R7	RLEQYEGPGFCGPLAPGTGGP
Q9Y6R7	APGTGGPFTTCHAHVPPESFF
Q9Y6R7	HVPPESFFKGCVLDVCMGGGD
Q9Y6R7	SFFKGCVLDVCMGGGDRDILC
Q9Y6R7	CMGGGDRDILCKALASYVAAC
Q9Y6R7	CKALASYVAACQAAGVVIEDW
Q9Y6R7	VIEDWRAQVGCEITCPENSHY
Q9Y6R7	WRAQVGCEITCPENSHYEVCG
Q9Y6R7	TCPENSHYEVCGSPCPASCPS
Q9Y6R7	NSHYEVCGSPCPASCPSPAPL
Q9Y6R7	EVCGSPCPASCPSPAPLTTPA
Q9Y6R7	SPAPLTTPAVCEGPCVEGCQC
Q9Y6R7	LTTPAVCEGPCVEGCQCDAGF
Q9Y6R7	AVCEGPCVEGCQCDAGFVLSA
Q9Y6R7	CEGPCVEGCQCDAGFVLSADR
Q9Y6R7	DAGFVLSADRCVPLNNGCGCW
Q9Y6R7	ADRCVPLNNGCGCWANGTYHE
Q9Y6R7	RCVPLNNGCGCWANGTYHEAG
Q9Y6R7	AGSEFWADGTCSQWCRCGPGG
Q9Y6R7	FWADGTCSQWCRCGPGGGSLV
Q9Y6R7	ADGTCSQWCRCGPGGGSLVCT
Q9Y6R7	RCGPGGGSLVCTPASCGLGEV
Q9Y6R7	GGSLVCTPASCGLGEVCGLLP
Q9Y6R7	TPASCGLGEVCGLLPSGQHGC
Q9Y6R7	CGLLPSGQHGCQPVSTAECQA
Q9Y6R7	HGCQPVSTAECQAWGDPHYVT
Q9Y6R7	DGHRFNFQGTCEYLLSAPCHG
Q9Y6R7	GTCEYLLSAPCHGPPLGAENF
Q9Y6R7	RVPAAYAGSLCGLCGNYNQDP
Q9Y6R7	AAYAGSLCGLCGNYNQDPADD
Q9Y6R7	AGWQVGGAQGCGECVSKPCPS
Q9Y6R7	QVGGAQGCGECVSKPCPSPCT
Q9Y6R7	QGCGECVSKPCPSPCTPEQQE
Q9Y6R7	ECVSKPCPSPCTPEQQESFGG
Q9Y6R7	QQESFGGPDACGVISATDGPL
Q9Y6R7	ISATDGPLAPCHGLVPPAQYF
Q9Y6R7	LVPPAQYFQGCLLDACQVQGH
Q9Y6R7	QYFQGCLLDACQVQGHPGGLC
Q9Y6R7	CQVQGHPGGLCPAVATYVAAC
Q9Y6R7	CPAVATYVAACQAAGAQLREW
Q9Y6R7	QLREWRRPDFCPFQCPAHSHY
Q9Y6R7	WRRPDFCPFQCPAHSHYELCG
Q9Y6R7	QCPAHSHYELCGDSCPGSCPS
Q9Y6R7	HSHYELCGDSCPGSCPSLSAP
Q9Y6R7	ELCGDSCPGSCPSLSAPEGCE
Q9Y6R7	SCPSLSAPEGCESACREGCVC
Q9Y6R7	LSAPEGCESACREGCVCDAGF
Q9Y6R7	EGCESACREGCVCDAGFVLSG
Q9Y6R7	CESACREGCVCDAGFVLSGDT
Q9Y6R7	DAGFVLSGDTCVPVGQCGCLH
Q9Y6R7	SGDTCVPVGQCGCLHDDRYYP
Q9Y6R7	DTCVPVGQCGCLHDDRYYPLG
Q9Y6R7	LGQTFYPGPGCDSLCRCREGG
Q9Y6R7	FYPGPGCDSLCRCREGGEVSC
Q9Y6R7	PGPGCDSLCRCREGGEVSCEP
Q9Y6R7	CRCREGGEVSCEPSSCGPHET
Q9Y6R7	GGEVSCEPSSCGPHETCRPSG
Q9Y6R7	EPSSCGPHETCRPSGGSLGCV
Q9Y6R7	TCRPSGGSLGCVAVGSTTCQA
Q9Y6R7	LGCVAVGSTTCQASGDPHYTT
Q9Y6R7	DGRRFDFMGTCVYVLAQTCGT
Q9Y6R7	GTCVYVLAQTCGTRPGLHRFA
Q9Y6R7	TVPGNYYQLMCGLCGNYNGDP
Q9Y6R7	GNYYQLMCGLCGNYNGDPKDD
Q9Y6R7	SWEEVVPDSPCLPPPTCPPGS
Q9Y6R7	PDSPCLPPPTCPPGSEGCIPS
Q9Y6R7	PPTCPPGSEGCIPSEECPPEL
Q9Y6R7	GSEGCIPSEECPPELEKKYQK
Q9Y6R7	LEKKYQKEEFCGLLSSPTGPL
Q9Y6R7	LSSPTGPLSSCHKLVDPQGPL
Q9Y6R7	LVDPQGPLKDCIFDLCLGGGN
Q9Y6R7	GPLKDCIFDLCLGGGNLSILC
Q9Y6R7	CLGGGNLSILCSNIHAYVSAC
Q9Y6R7	CSNIHAYVSACQAAGGQVEPW
Q9Y6R7	QVEPWRNETFCPMECPQNSHY
Q9Y6R7	WRNETFCPMECPQNSHYELCA
Q9Y6R7	ECPQNSHYELCADTCSLGCSA
Q9Y6R7	NSHYELCADTCSLGCSALSAP
Q9Y6R7	ELCADTCSLGCSALSAPLQCP
Q9Y6R7	GCSALSAPLQCPDGCAEGCQC
Q9Y6R7	LSAPLQCPDGCAEGCQCDSGF
Q9Y6R7	LQCPDGCAEGCQCDSGFLYNG
Q9Y6R7	CPDGCAEGCQCDSGFLYNGQA
Q9Y6R7	DSGFLYNGQACVPIQQCGCYH
Q9Y6R7	NGQACVPIQQCGCYHNGAYYE
Q9Y6R7	QACVPIQQCGCYHNGAYYEPE
Q9Y6R7	EPEQTVLIDNCRQQCTCHVGK
Q9Y6R7	TVLIDNCRQQCTCHVGKVVVC
Q9Y6R7	LIDNCRQQCTCHVGKVVVCQE
Q9Y6R7	CTCHVGKVVVCQEHSCKPGQV
Q9Y6R7	GKVVVCQEHSCKPGQVCQPSG
Q9Y6R7	QEHSCKPGQVCQPSGGILSCV
Q9Y6R7	VCQPSGGILSCVNKDPCHGVT
Q9Y6R7	GILSCVNKDPCHGVTCRPQET
Q9Y6R7	VNKDPCHGVTCRPQETCKEQG
Q9Y6R7	HGVTCRPQETCKEQGGQGVCL
Q9Y6R7	TCKEQGGQGVCLPNYEATCWL
Q9Y6R7	GVCLPNYEATCWLWGDPHYHS
Q9Y6R7	DGRKFDFQGTCNYVLATTGCP
Q9Y6R7	TCNYVLATTGCPGVSTQGLTP
Q9Y6R7	TLPSSYHGAVCGLCGNMDRNP
Q9Y6R7	SSYHGAVCGLCGNMDRNPNND
Q9Y6R7	SWRAPGWDPLCWDECRGSCPT
Q9Y6R7	PGWDPLCWDECRGSCPTCPED
Q9Y6R7	PLCWDECRGSCPTCPEDRLEQ
Q9Y6R7	WDECRGSCPTCPEDRLEQYEG
Q9Y6R7	RLEQYEGPGFCGPLAPGTGGP
Q9Y6R7	APGTGGPFTTCHAHVPPESFF
Q9Y6R7	HVPPESFFKGCVLDVCMGGGD
Q9Y6R7	SFFKGCVLDVCMGGGDRDILC
Q9Y6R7	CMGGGDRDILCKALASYVAAC
Q9Y6R7	CKALASYVAACQAAGVVIEDW
Q9Y6R7	VIEDWRAQVGCEITCPENSHY
Q9Y6R7	WRAQVGCEITCPENSHYEVCG
Q9Y6R7	TCPENSHYEVCGPPCPASCPS
Q9Y6R7	NSHYEVCGPPCPASCPSPAPL
Q9Y6R7	EVCGPPCPASCPSPAPLTTPA
Q9Y6R7	SPAPLTTPAVCEGPCVEGCQC
Q9Y6R7	LTTPAVCEGPCVEGCQCDAGF
Q9Y6R7	AVCEGPCVEGCQCDAGFVLSA
Q9Y6R7	CEGPCVEGCQCDAGFVLSADR
Q9Y6R7	DAGFVLSADRCVPLNNGCGCW
Q9Y6R7	ADRCVPLNNGCGCWANGTYHE
Q9Y6R7	RCVPLNNGCGCWANGTYHEAG
Q9Y6R7	AGSEFWADGTCSQWCRCGPGG
Q9Y6R7	FWADGTCSQWCRCGPGGGSLV
Q9Y6R7	ADGTCSQWCRCGPGGGSLVCT
Q9Y6R7	RCGPGGGSLVCTPASCGLGEV
Q9Y6R7	GGSLVCTPASCGLGEVCGLLP
Q9Y6R7	TPASCGLGEVCGLLPSGQHGC
Q9Y6R7	CGLLPSGQHGCQPVSTAECQA
Q9Y6R7	HGCQPVSTAECQAWGDPHYVT
Q9Y6R7	DGHRFDFQGTCEYLLSAPCHG
Q9Y6R7	GTCEYLLSAPCHGPPLGAENF
Q9Y6R7	RVPAAYAGSLCGLCGNYNQDP
Q9Y6R7	AAYAGSLCGLCGNYNQDPADD
Q9Y6R7	AGWQVGGAQGCGECVSKPCPS
Q9Y6R7	QVGGAQGCGECVSKPCPSPCT
Q9Y6R7	QGCGECVSKPCPSPCTPEQQE
Q9Y6R7	ECVSKPCPSPCTPEQQESFGG
Q9Y6R7	QQESFGGPDACGVISATDGPL
Q9Y6R7	ISATDGPLAPCHGLVPPAQYF
Q9Y6R7	LVPPAQYFQGCLLDACQVQGH
Q9Y6R7	QYFQGCLLDACQVQGHPGGLC
Q9Y6R7	CQVQGHPGGLCPAVATYVAAC
Q9Y6R7	CPAVATYVAACQAAGAQLREW
Q9Y6R7	QLREWRRPDFCPFQCPAHSHY
Q9Y6R7	WRRPDFCPFQCPAHSHYELCG
Q9Y6R7	QCPAHSHYELCGDSCPGSCPS
Q9Y6R7	HSHYELCGDSCPGSCPSLSAP
Q9Y6R7	ELCGDSCPGSCPSLSAPEGCE
Q9Y6R7	SCPSLSAPEGCESACREGCVC
Q9Y6R7	LSAPEGCESACREGCVCDAGF
Q9Y6R7	EGCESACREGCVCDAGFVLSG
Q9Y6R7	CESACREGCVCDAGFVLSGDT
Q9Y6R7	DAGFVLSGDTCVPVGQCGCLH
Q9Y6R7	SGDTCVPVGQCGCLHDDRYYP
Q9Y6R7	DTCVPVGQCGCLHDDRYYPLG
Q9Y6R7	LGQTFYPGPGCDSLCRCREGG
Q9Y6R7	FYPGPGCDSLCRCREGGEVSC
Q9Y6R7	PGPGCDSLCRCREGGEVSCEP
Q9Y6R7	CRCREGGEVSCEPSSCGPHET
Q9Y6R7	GGEVSCEPSSCGPHETCRPSG
Q9Y6R7	EPSSCGPHETCRPSGGSLGCV
Q9Y6R7	TCRPSGGSLGCVAVGSTTCQA
Q9Y6R7	LGCVAVGSTTCQASGDPHYTT
Q9Y6R7	DGHRFDFMGTCVYVLAQTCGT
Q9Y6R7	GTCVYVLAQTCGTRPGLHRFA
Q9Y6R7	TVPGNYYQLMCGLCGNYNGDP
Q9Y6R7	GNYYQLMCGLCGNYNGDPKDD
Q9Y6R7	SWEEVVPDSPCLPPPTCPPGS
Q9Y6R7	PDSPCLPPPTCPPGSAGCIPS
Q9Y6R7	PPTCPPGSAGCIPSDKCPPEL
Q9Y6R7	GSAGCIPSDKCPPELEKKYQK
Q9Y6R7	LEKKYQKEEFCGLLSSPTGPL
Q9Y6R7	LSSPTGPLSSCHKLVDPQGPL
Q9Y6R7	LVDPQGPLKDCIFDLCLGGGN
Q9Y6R7	GPLKDCIFDLCLGGGNLSILC
Q9Y6R7	CLGGGNLSILCSNIHAYVSAC
Q9Y6R7	CSNIHAYVSACQAAGGHVEPW
Q9Y6R7	HVEPWRNETFCPMECPQNSHY
Q9Y6R7	WRNETFCPMECPQNSHYELCA
Q9Y6R7	ECPQNSHYELCADTCSLGCSA
Q9Y6R7	NSHYELCADTCSLGCSALSAP
Q9Y6R7	ELCADTCSLGCSALSAPLQCP
Q9Y6R7	GCSALSAPLQCPDGCAEGCQC
Q9Y6R7	LSAPLQCPDGCAEGCQCDSGF
Q9Y6R7	LQCPDGCAEGCQCDSGFLYNG
Q9Y6R7	CPDGCAEGCQCDSGFLYNGQA
Q9Y6R7	DSGFLYNGQACVPIQQCGCYH
Q9Y6R7	NGQACVPIQQCGCYHNGVYYE
Q9Y6R7	QACVPIQQCGCYHNGVYYEPE
Q9Y6R7	EPEQTVLIDNCRQQCTCHVGK
Q9Y6R7	TVLIDNCRQQCTCHVGKVVVC
Q9Y6R7	LIDNCRQQCTCHVGKVVVCQE
Q9Y6R7	CTCHVGKVVVCQEHSCKPGQV
Q9Y6R7	GKVVVCQEHSCKPGQVCQPSG
Q9Y6R7	QEHSCKPGQVCQPSGGILSCV
Q9Y6R7	VCQPSGGILSCVTKDPCHGVT
Q9Y6R7	GILSCVTKDPCHGVTCRPQET
Q9Y6R7	VTKDPCHGVTCRPQETCKEQG
Q9Y6R7	HGVTCRPQETCKEQGGQGVCL
Q9Y6R7	TCKEQGGQGVCLPNYEATCWL
Q9Y6R7	GVCLPNYEATCWLWGDPHYHS
Q9Y6R7	DGRKFDFQGTCNYVLATTGCP
Q9Y6R7	TCNYVLATTGCPGVSTQGLTP
Q9Y6R7	TLPSSYHGAVCGLCGNMDRNP
Q9Y6R7	SSYHGAVCGLCGNMDRNPNND
Q9Y6R7	SWRAPGWDPLCWDECRGSCPT
Q9Y6R7	PGWDPLCWDECRGSCPTCPED
Q9Y6R7	PLCWDECRGSCPTCPEDRLEQ
Q9Y6R7	WDECRGSCPTCPEDRLEQYEG
Q9Y6R7	RLEQYEGPGFCGPLSSGTGGP
Q9Y6R7	SSGTGGPFTTCHAHVPPESFF
Q9Y6R7	HVPPESFFKGCVLDVCMGGGD
Q9Y6R7	SFFKGCVLDVCMGGGDRDILC
Q9Y6R7	CMGGGDRDILCKALASYVAAC
Q9Y6R7	CKALASYVAACQAAGVVIEDW
Q9Y6R7	VIEDWRAQVGCEITCPENSHY
Q9Y6R7	WRAQVGCEITCPENSHYEVCG
Q9Y6R7	TCPENSHYEVCGPPCPASCPS
Q9Y6R7	NSHYEVCGPPCPASCPSPAPL
Q9Y6R7	EVCGPPCPASCPSPAPLTTPA
Q9Y6R7	SPAPLTTPAVCEGPCVEGCQC
Q9Y6R7	LTTPAVCEGPCVEGCQCDAGF
Q9Y6R7	AVCEGPCVEGCQCDAGFVLSA
Q9Y6R7	CEGPCVEGCQCDAGFVLSADR
Q9Y6R7	DAGFVLSADRCVPLNNGCGCW
Q9Y6R7	ADRCVPLNNGCGCWANGTYHE
Q9Y6R7	RCVPLNNGCGCWANGTYHEAG
Q9Y6R7	AGSEFWADGTCSQWCRCGPGG
Q9Y6R7	FWADGTCSQWCRCGPGGGSLV
Q9Y6R7	ADGTCSQWCRCGPGGGSLVCT
Q9Y6R7	RCGPGGGSLVCTPASCGLGEV
Q9Y6R7	GGSLVCTPASCGLGEVCGLLP
Q9Y6R7	TPASCGLGEVCGLLPSGQHGC
Q9Y6R7	CGLLPSGQHGCQPVSTAECQA
Q9Y6R7	HGCQPVSTAECQAWGDPHYVT
Q9Y6R7	DGHRFDFQGTCEYLLSAPCHG
Q9Y6R7	GTCEYLLSAPCHGPPLGAENF
Q9Y6R7	RVPAAYAASLCGLCGNYNQDP
Q9Y6R7	AAYAASLCGLCGNYNQDPADD
Q9Y6R7	AGWQVGGAQGCGECVSKPCPS
Q9Y6R7	QVGGAQGCGECVSKPCPSPCT
Q9Y6R7	QGCGECVSKPCPSPCTPEQQE
Q9Y6R7	ECVSKPCPSPCTPEQQESFGG
Q9Y6R7	QQESFGGPDACGVISATDGPL
Q9Y6R7	ISATDGPLAPCHGLVPPAQYF
Q9Y6R7	LVPPAQYFQGCLLDACQVQGH
Q9Y6R7	QYFQGCLLDACQVQGHPGGLC
Q9Y6R7	CQVQGHPGGLCPAVATYVAAC
Q9Y6R7	CPAVATYVAACQAAGAQLGEW
Q9Y6R7	QLGEWRRPDFCPLQCPAHSHY
Q9Y6R7	WRRPDFCPLQCPAHSHYELCG
Q9Y6R7	QCPAHSHYELCGDSCPVSCPS
Q9Y6R7	HSHYELCGDSCPVSCPSLSAP
Q9Y6R7	ELCGDSCPVSCPSLSAPEGCE
Q9Y6R7	SCPSLSAPEGCESACREGCVC
Q9Y6R7	LSAPEGCESACREGCVCDAGF
Q9Y6R7	EGCESACREGCVCDAGFVLSG
Q9Y6R7	CESACREGCVCDAGFVLSGDT
Q9Y6R7	DAGFVLSGDTCVPVGQCGCLH
Q9Y6R7	SGDTCVPVGQCGCLHDGRYYP
Q9Y6R7	DTCVPVGQCGCLHDGRYYPLG
Q9Y6R7	LGEVFYPGPECERRCECGPGG
Q9Y6R7	FYPGPECERRCECGPGGHVTC
Q9Y6R7	PGPECERRCECGPGGHVTCQE
Q9Y6R7	CECGPGGHVTCQEGAACGPHE
Q9Y6R7	GHVTCQEGAACGPHEECRLED
Q9Y6R7	EGAACGPHEECRLEDGVQACH
Q9Y6R7	ECRLEDGVQACHATGCGRCLA
Q9Y6R7	DGVQACHATGCGRCLANGGIH
Q9Y6R7	QACHATGCGRCLANGGIHYIT
Q9Y6R7	DGRVYDLHGSCSYVLAQVCHP
Q9Y6R7	GSCSYVLAQVCHPKPGDEDFS
Q9Y6R7	SIPSPFRGRLCGLCGNFNGNW
Q9Y6R7	SPFRGRLCGLCGNFNGNWSDD
Q9Y6R7	AWRAPGSSKGCGEGCGPQGCP
Q9Y6R7	PGSSKGCGEGCGPQGCPVCLA
Q9Y6R7	GCGEGCGPQGCPVCLAEETAP
Q9Y6R7	EGCGPQGCPVCLAEETAPYES
Q9Y6R7	ETAPYESNEACGQLRNPQGPF
Q9Y6R7	LRNPQGPFATCQAVLSPSEYF
Q9Y6R7	VLSPSEYFRQCVYDLCAQKGD
Q9Y6R7	EYFRQCVYDLCAQKGDKAFLC
Q9Y6R7	CAQKGDKAFLCRSLAAYTAAC
Q9Y6R7	CRSLAAYTAACQAAGVAVKPW
Q9Y6R7	AVKPWRTDSFCPLHCPAHSHY
Q9Y6R7	WRTDSFCPLHCPAHSHYSICT
Q9Y6R7	HCPAHSHYSICTRTCQGSCAA
Q9Y6R7	HSHYSICTRTCQGSCAALSGL
Q9Y6R7	SICTRTCQGSCAALSGLTGCT
Q9Y6R7	SCAALSGLTGCTTRCFEGCEC
Q9Y6R7	LSGLTGCTTRCFEGCECDDRF
Q9Y6R7	TGCTTRCFEGCECDDRFLLSQ
Q9Y6R7	CTTRCFEGCECDDRFLLSQGV
Q9Y6R7	DDRFLLSQGVCIPVQDCGCTH
Q9Y6R7	SQGVCIPVQDCGCTHNGRYLP
Q9Y6R7	GVCIPVQDCGCTHNGRYLPVN
Q9Y6R7	PVNSSLLTSDCSERCSCSSSS
Q9Y6R7	SLLTSDCSERCSCSSSSGLTC
Q9Y6R7	LTSDCSERCSCSSSSGLTCQA
Q9Y6R7	CSCSSSSGLTCQAAGCPPGRV
Q9Y6R7	SSGLTCQAAGCPPGRVCEVKA
Q9Y6R7	QAAGCPPGRVCEVKAEARNCW
Q9Y6R7	VCEVKAEARNCWATRGLCVLS
Q9Y6R7	ARNCWATRGLCVLSVGANLTT
Q9Y6R7	SPGVYELSSRCPGLQNTIPWY
Q9Y6R7	WYRVVAEVQICHGKTEAVGQV
Q9Y6R7	IVSNDHAGKLCGACGNFDGDQ
Q9Y6R7	NDHAGKLCGACGNFDGDQTND
P15209	GPAMARLWGLCLLVLGFWRAS
P15209	DLILTGNPFTCSCDIMWLKTL
P15209	ILTGNPFTCSCDIMWLKTLQE
P15209	KSSPDTQDLYCLNESSKNMPL
P15209	MPLANLQIPNCGLPSARLAAP
P15209	VEEGKSVTLSCSVGGDPLPTL
P15209	SSDDSGKQISCVAENLVGEDQ
P15209	LESPTSDHHWCIPFTVRGNPK
P15209	GAILNESKYICTKIHVTNHTE
P15209	HVTNHTEYHGCLQLDNPTHMN
P15209	VVVIASVVGFCLLVMLLLLKL
P15209	GAFGKVFLAECYNLCPEQDKI
P15209	KVFLAECYNLCPEQDKILVAV
P15209	HEHIVKFYGVCVEGDPLIMVF
P15209	FVHRDLATRNCLVGENLLVKI
P15209	YQLSNNEVIECITQGRVLQRP
P15209	QGRVLQRPRTCPQEVYELMLG
P15209	PQEVYELMLGCWQREPHTRKN
P14115	HYHLKRNQSFCPTVNLDKLWT
Q8BRK8	VSGGELFDYICKHGRVEEVEA
Q8BRK8	FQQILSAVDYCHRHMVVHRDL
Q8BRK8	YAGPEVDIWSCGVILYALLCG
Q8BRK8	SCGVILYALLCGTLPFDDEHV
Q8BRK8	VIDDEAVKEVCEKFECTESEV
Q8BRK8	AVKEVCEKFECTESEVMNSLY
Q8BRK8	PLIADSPKARCPLDALNTTKP
Q8BRK8	HLGIRSQSKACDIMAEVYRAM
P68254	YEILNNPELACTLAKTAFDEA
Q9BQ04	KLHVGNISPTCTNQELRAKFE
Q9BQ04	KFEEYGPVIECDIVKDYAFVH
Q9BQ04	TAPGMGDQSGCYRCGKEGHWS
Q9BQ04	GMGDQSGCYRCGKEGHWSKEC
Q9BQ04	CGKEGHWSKECPVDRTGRVAD
O94874	EATQRLSERNCIEIVNKLIAQ
O94874	ESGQVTISELCKTYDLPGNFL
O94874	TTQLLFLKAACVGQGLVDQVE
O94874	VVVSEKFINDCTELFRELMHQ
O94874	ALTKHLLKSVCTDITNLIFNF
O94874	NEKSIEDFISCLDSAAEACDI
O94874	ISCLDSAAEACDIMVKRGDKK
P35486	LAELTGRRGGCAKGKGGSMHM
P35486	ACKYNGKDEVCLTLYGDGAAN
P11506	NESSHGGEFGCSMEELRSLME
P11506	KETYGDTESICRRLKTSPVEG
P11506	YHPPGESNEGCATAQGGAEDE
P11506	EGAAILLSVICVVLVTAFNDW
P11506	VVNKKPWLTECTPVYVQYFVK
P11506	KGASEIVLKKCCKILSGAGEP
P11506	GASEIVLKKCCKILSGAGEPR
P11506	MVKKVIEPMACDGLRTICVAY
P11506	PMACDGLRTICVAYRDFPSSP
P11506	NENDILNELTCICVVGIEDPV
P11506	NDILNELTCICVVGIEDPVRP
P11506	RPEVPEAIRKCQRAGITVRMV
P11506	INTARAIAIKCGIIHPGEDFL
P11506	GIIHPGEDFLCLEGKEFNRRI
P11506	VAVIVAFTGACITQDSPLKAV
P11506	FDGIFRNPIFCTIVLGTFAIQ
P11506	IVQFGGKPFSCSPLQLDQWMW
P11506	SPLQLDQWMWCIFIGLGELVW
P63085	YIGEGAYGMVCSAYDNLNKVR
P63085	KTQHLSNDHICYFLYQILRGL
P63085	LLNTTCDLKICDFGLARVADP
P63085	TKSIDIWSVGCILAEMLSNRP
P63085	LGSPSQEDLNCIINLKARNYL
O09172	LLNWGRLRKKCPSTHSEELRD
O09172	PSTHSEELRDCIQKTLNEWSS
O09172	SSTRSAVDMACSVLGVAQLDS
O09172	PNSNQVNLASCCVMPPDLTAF
O09172	NSNQVNLASCCVMPPDLTAFA
P19096	ETLLGYSMVGCQRAMMANRLS
P19096	KGPSIALDTACSSSLLALQNA
P19096	NAYQAIRSGECPAALVGGINL
P19096	KLGMLSPDGTCRSFDDSGSGY
P19096	RSFDDSGSGYCRSEAVVAVLL
P19096	PSGEVQEQLICSLYQPAGLAP
P19096	QELNGITRSLCAFRQAPLLIG
P19096	STNKRPLWFICSGMGTQWRGM
P19096	IIGHSLGEVACGYADGCLSQR
P19096	GEVACGYADGCLSQREAVLAA
P19096	AVLAAYWRGQCIKDAHLPPGS
P19096	MAAVGLSWEECKQRCPAGVVP
P19096	GLSWEECKQRCPAGVVPACHN
P19096	QRCPAGVVPACHNSEDTVTIS
P19096	AVLKRGVKSSCTIIPLMKRDH
P19096	ESPDHYLVDHCIDGRVIFPGT
P19096	YDYGPQFQGICEATLEGEQGK
P19096	TQVADVTTSRCLGITVSGGIH
P19096	FVFTPHMEAECLSESTALQKE
P19096	STALQKELQLCKGLARALQTK
P19096	HGLPRLLAAACQLQLNGNLQL
P19096	GLLNSQALKACVDTALENLST
P19096	SSLGALDLLVCNCALATLGDP
P19096	LGALDLLVCNCALATLGDPAL
P19096	KGHALGETLACLPSEVQPAPS
P19096	RSFYGTALFLCRRAIPQEKPI
P19096	SQPVWLTAMDCPTSGVVGLVN
P19096	PTSGVVGLVNCLRKEPGGHRI
P19096	AIPGKWASRDCMLGMEFSGRD
P19096	LGMEFSGRDRCGRRVMGLVPA
P19096	AAISIALSLGCRVFTTVGSAE
P19096	AEEKLQASVRCLAQHGRFLEI
P19096	IRDGVVKPLKCTVFPKAQVED
P19096	TLISAISKTFCPAHKSYIITG
P19096	GFANSTMERICEQRRHDGLPG
P19096	GGTLPQRISSCMEVLDLFLNQ
P19096	KLSVPTYGLQCTQAAPLDSIP
P19096	IPNLAAYYIDCIKQVQPEGPY
P19096	YRIAGYSFGACVAFEMCSQLQ
P19096	SFGACVAFEMCSQLQAQQGPA
P19096	QSYRAKMTPGCEAEAEAEALC
P19096	CEAEAEAEALCFFIKQFLDVE
P19096	LGADYNLSQVCDGKVSVHIIE
P60670	KIYRSRDPQLCRHGPLGKCVH
P60670	QLCRHGPLGKCVHCVPLEPFD
P60670	RHGPLGKCVHCVPLEPFDEDY
P60670	ENISCKIKSGCEGHLPWPNGI
P60670	EGHLPWPNGICTKCQPSAITL
P60670	LPWPNGICTKCQPSAITLNRQ
P60670	KDTYFLSSEECITAGDFQNKH
P60670	GDFQNKHPNICRLSPDGHFGS
P60670	HFEGYQVSNQCMALVRDECLL
P60670	NQCMALVRDECLLPCKDAPEL
P60670	ALVRDECLLPCKDAPELGYAK
P60670	SEQWATIEQLCSTVGVQLPGL
P60670	ARAATSAMWACQHCTFMNQPG
P60670	ATSAMWACQHCTFMNQPGTGH
Q8VCH0	ESSSALQAAPCSAGFLQASAS
Q8VCH0	RTPIGRASRGCFKDTTPDELL
Q8VCH0	RNGSYDIGMACGVESMTLSQR
Q8VCH0	NEAFASQAVYCVEKLGIPAEK
Q8VCH0	GRRAYGVVSMCIGTGMGAAAV
P50453	TFAIRLLKILCQDNPSHNVFC
P50453	CQDNPSHNVFCSPVSISSALA
P50453	TANRLFGEKTCQFLSTFKESC
P50453	CQFLSTFKESCLQFYHAELKE
P50453	EKLTAWTKPDCMKSTEVEVLL
P50453	EGTEAAAASSCFVVAECCMES
P50453	AASSCFVVAECCMESGPRFCA
P50453	ASSCFVVAECCMESGPRFCAD
P60603	DRVKMGFVMGCAVGMAAGALF
P60603	AAGALFGTFSCLRIGMRGREL
Q9CQ62	AFFAGVSRLPCDPGPQRFFSF
Q9CQ62	EELANLATFLCSDYASWINGA
P54823	STKGNEFEDYCLKRELLMGIF
P54823	RELALQVSQICIQVSKHMGGA
P54823	RLQINQSIIFCNSSQRVELLA
P54823	AKKISQLGYSCFYIHAKMRQE
P54823	RVFHDFRNGLCRNLVCTDLFT
P54823	FRNGLCRNLVCTDLFTRGIDI
Q9Y6I9	DNPHMVPPDKCRCAVGSILSE
Q9Y6I9	PHMVPPDKCRCAVGSILSEGE
Q9Y6I9	LDTYIKERKLCAYPRLEIYQE
Q9Y6I9	IYQEDQIHFMCPLARQGDFYV
Q99MK8	DLFQPYIEEICQNLRGDVFQK
Q99MK8	FIESDKFTRFCQWKNVELNIH
Q99MK8	GRGGFGEVYGCRKADTGKMYA
Q99MK8	ADTGKMYAMKCLDKKRIKMKQ
Q99MK8	IMLSLVSTGDCPFIVCMSYAF
Q99MK8	VSTGDCPFIVCMSYAFHTPDK
Q99MK8	DSSADWFSLGCMLFKLLRGHS
Q99MK8	HEEDYALGKDCIVHGYMSKMG
Q99MK8	IRGGKQFVLQCDSDPELVQWK
Q6QEF8	VSKVTWDSSFCAVNPKFLAII
Q6QEF8	HTAPVLDIDWCPHNDNVIASA
Q6QEF8	DMHPDVIHSVCWNSNGSLLAT
Q6QEF8	NSNGSLLATTCKDKTLRIIDP
Q6QEF8	YDPDSSIVYLCGKGDSSIRYF
Q6QEF8	MPKRGLDVSKCEIARFYKLHE
Q8BXG3	TNPGEQFYMFCTLAAWLINKT
Q8BXG3	KLKSGYGEQVCYVLDCLAEEA
Q8BXG3	YGEQVCYVLDCLAEEALKYIG
P29680	MSLCKNAELACEVTLQPLRRY
P29680	EGPRFTSPVTCKADVDKLPIP
P29680	QWLEAMAETGCDALGLDWTTD
Q6IRU5	CDFNPKSSKQCKDVSRLRSVL
Q9D0K2	RSSRGALHKGCVCYFSVSTRH
Q9D0K2	SRGALHKGCVCYFSVSTRHHT
Q9D0K2	ATLLVGGFGLCGIPENLIGAL
Q9D0K2	KSARNFNLPMCKAAGTTVVEV
Q9D0K2	KCTLPLTGKQCVNRIITEKGV
Q13144	ATGVQETFVFCCWKAAQIKEH
Q13144	TGVQETFVFCCWKAAQIKEHL
Q13144	IKEHLLKSKWCRPTSLNVVRI
Q13144	KESSPSHPTRCHEDNVVVAVD
Q13144	GVEVRYDLLDCHISICSPQVA
Q13144	YDLLDCHISICSPQVAQLFTD
Q13144	VSNLHMYSAVCADVIRRWVYP
Q13144	ANFTDSTTQSCTHSRHNIYRG
Q13144	LGSGTVIGSNCFITNSVIGPG
Q13144	FITNSVIGPGCHIGDNVVLDQ
Q13144	AGAQIHQSLLCDNAEVKERVT
Q13144	LQRGKEENISCDNLVLEINSL
Q8BZB2	NTLGKVASGICDNLLTCVIRA
Q8BZB2	ASGICDNLLTCVIRAWDLNKP
Q8BZB2	AWDLNKPLLFCPAMNTAMWEH
Q8BZB2	LKAFGYVEIPCVSKKLVCGDQ
Q8BZB2	EIPCVSKKLVCGDQGLGAMAE
Q6IFX4	TISSSTPPQNCSGNTNFRTNS
Q6IFX4	FRTNSSSNKSCCHDGQSTGCA
Q6IFX4	RTNSSSNKSCCHDGQSTGCAL
Q6IFX4	SCCHDGQSTGCALQTPQGQGC
Q6IFX4	CALQTPQGQGCGSSPCLYRCP
Q6IFX4	PQGQGCGSSPCLYRCPHYLIR
Q6IFX4	GCGSSPCLYRCPHYLIRTYSF
Q6IFX4	YLIRTYSFHPCLDDGSRCTEG
Q6IFX4	FHPCLDDGSRCTEGINTHEKE
Q6IFX4	ADLEDKIQEACSKALPILCPD
Q6IFX4	EACSKALPILCPDYLSYYTTI
Q6IFX4	TIEELQQKILCTKAENSRLVS
Q6IFX4	RVQSLTEELLCLKTNHEEEVN
Q6IFX4	NHEEEVNSLQCQLGDRINIEV
Q6IFX4	DLNQILQEMRCRYESIMETNR
Q6IFX4	QVVSSSQQQQCCQKDIIELRR
Q6IFX4	VVSSSQQQQCCQKDIIELRRT
Q6IFX4	AQHRMRESQECILTETEARYT
Q6IFX4	VLLDIKSRLECEIATYRSLLE
Q6IFX4	LLESLDGRLPCNPCATKWEPS
Q6IFX4	SLDGRLPCNPCATKWEPSCQA
Q6IFX4	NPCATKWEPSCQARAMECFTP
Q6IFX4	EPSCQARAMECFTPVYTSSSL
Q6IFX4	SSSLPGIHKPCRASGPPSRIL
Q9Z130	SRYHQIGSGKCEIKVAQPKEV
Q15365	GARINISEGNCPERIITLTGP
Q15365	QCGSLIGKGGCKIKEIRESTG
Q15365	IAGVPQSVTECVKQICLVMLE
Q15365	QSVTECVKQICLVMLETLSQS
Q15365	QPMPASSPVICAGGQDRCSDA
Q15365	PVICAGGQDRCSDAAGYPHAT
Q15365	ELTIPNNLIGCIIGRQGANIN
P01876	TSPKVFPLSLCSTQPDGNVVI
P01876	TQPDGNVVIACLVQGFFPQEP
P01876	SSQLTLPATQCLAGKSVTCHV
P01876	TQCLAGKSVTCHVKHYTNPSQ
P01876	TNPSQDVTVPCPVPSTPPTPS
P01876	PSTPPTPSPSCCHPRLSLHRP
P01876	STPPTPSPSCCHPRLSLHRPA
P01876	LLLGSEANLTCTLTGLRDASG
P01876	AVQGPPERDLCGCYSVSSVLP
P01876	QGPPERDLCGCYSVSSVLPGC
P01876	CYSVSSVLPGCAEPWNHGKTF
Q922F4	DSVLDVVRKECEHCDCLQGFQ
Q922F4	LDVVRKECEHCDCLQGFQLTH
Q922F4	VVRKECEHCDCLQGFQLTHSL
Q922F4	QLVENTDETYCIDNEALYDIC
Q922F4	CIDNEALYDICFRTLKLTTPT
Q922F4	MFDAKNMMAACDPRHGRYLTV
Q922F4	WIPNNVKVAVCDIPPRGLKMA
P40926	GYLGPEQLPDCLKGCDVVVIP
P40926	PEQLPDCLKGCDVVVIPAGVP
P40926	ATIVATLTAACAQHCPEAMIC
P40926	ATLTAACAQHCPEAMICVIAN
P40926	CAQHCPEAMICVIANPVNSTI
P40926	AMNGKEGVVECSFVKSQETEC
P59215	KERKADSKMVCDVVSRMEDTE
P59215	QRSERKKWIHCFEDVTAIIFC
P59215	CFEDVTAIIFCVALSGYDQVL
P59215	HESLMLFDSICNNKFFIDTSI
P59215	EKIKKSPLTICFPEYPGSNTY
P59215	KNRSPNKEIYCHMTCATDTNN
P59215	PNKEIYCHMTCATDTNNIQVV
Q60936	FYVPEIVDELCSPHVLTTELI
Q60936	GLSQEVRNEICYNILVLCLRE
Q60936	NEICYNILVLCLRELFEFHVM
Q60936	ICSKLKARFPCKAMFEEAYSN
P61018	GENVEEAFLKCARTILNKIDS
Q922Q8	DPVLAKVAGDCLDEKQCKQCA
Q922Q8	LKVLLLLLLLCVAGGLVVCRV
Q922Q8	LLCVAGGLVVCRVTGLHQQPL
Q922Q8	RVTGLHQQPLCTSVNTIYDNA
Q9D6Y9	RGYESFGIHRCSDGGIYCKEW
Q9D6Y9	IHRCSDGGIYCKEWAPGAEGV
Q9D6Y9	LPRIKDLGYNCIQLMAIMEHA
Q9D6Y9	SNIRWWLEEYCFDGFRFDGVT
Q9D6Y9	AEDVSGMPALCSPTSQGGGGF
Q9D6Y9	DRDMNRLEERCGWLSAPQAYV
P0A7M9	HDLNLDVCSKCHPFFTGKQRD
P61514	IEISQHAKYTCSFCGKTKMKR
P61514	MKRRAVGIWHCGSCMKTVAGG
P61514	RAVGIWHCGSCMKTVAGGAWT
O75533	PSLLPFLKAVCKSKKSWQARH
O75533	IVQQIAILMGCAILPHLRSLV
O75533	KKIVLKVVKQCCGTDGVEANY
O75533	KIVLKVVKQCCGTDGVEANYI
O75533	KRVKPYLPQICGTVLWRLNNK
O75533	ISRTAVVMKTCQEEKLMGHLG
O75533	KNRHEKVQENCIDLVGRIADR
O75533	LKVQERQNRVCTTVAIAIVAE
O75533	TVAIAIVAETCSPFTVLPALM
O75533	HMSLGVYGFGCEDSLNHLLNY
O75533	LEGLRVAIGPCRMLQYCLQGL
O75533	AIGPCRMLQYCLQGLFHPARK
P30084	VRGPLRPPVRCPAWRPFASGA
P30084	KEMQNLSFQDCYSSKFLKHWD
P30084	AVNGYAFGGGCELAMMCDIIY
P30084	FGGGCELAMMCDIIYAGEKAQ
P14869	LEGVRNVASVCLQIGYPTVAS
P00403	DHALMIIFLICFLVLYALFLT
P63168	SEEMQQDSVECATQALEKYNI
Q9DBF1	IGEVQEYVDVCDYAAGLSRMI
Q9DBF1	NAIALITGNVCLWKGAPTTSL
Q9DBF1	LEDNLLPGAICSLVCGGADIG
Q9DBF1	LLPGAICSLVCGGADIGTTMA
Q9DBF1	FAAVGTAGQRCTTVRRLFLHE
Q8C460	EVRRVLDASGCSMLAPLQTGA
Q8C460	KVLGSHLLSPCGVPELCSIST
Q8C460	LLSPCGVPELCSISTRKLAAH
Q8C460	YFLVLDFEATCDKPQIHPQEI
Q8C460	PVVHPQLTPFCTELTGIIQAM
Q8C460	DPNVKSIFVTCGDWDLKVMLP
Q8C460	WDLKVMLPGQCHYLGLPVADY
Q8C460	IGRPHSGIDDCKNIANIMKTL
Q9JLV5	IFRDQVVRYGCIRDHLRQTLL
Q9JLV5	VVDRGAIRNACQMLMILGLEG
Q9JLV5	INEEIERVMHCLDKSTEEPIV
Q9JLV5	LKNGKTEDLACMYKLFSRVPN
Q9JLV5	SRVPNGLKTMCECMSCYLREQ
Q9JLV5	VPNGLKTMCECMSCYLREQGK
Q9JLV5	GLKTMCECMSCYLREQGKALV
Q9JLV5	KNMISKLKTECGCQFTSKLEG
Q9JLV5	MISKLKTECGCQFTSKLEGMF
Q9JLV5	YWPTQSATPKCNIPPAPRHAF
Q99N28	SALPLLLLLACSWAPGGANLS
Q99N28	VVAGGTVVLKCQVKDHEDSSL
Q99N28	VALADEGEYTCSIFTMPVRTA
Q99N28	LREKETATLNCQSSGSKPAAQ
Q99N28	PREGQKLLLHCEGRGNPVPQQ
Q99N28	LNKSDSGTYGCTATSNMGSYT
Q9Z2I8	KYIGLDGNIACFVNGAGLAMA
Q9Z2I8	VNGAGLAMATCDIIFLNGGKP
Q9Z2I8	LVNIFGGIVNCAIIANGITKA
Q9Z2I8	AIIANGITKACRELELKVPLV
P14824	SRSNKQRQEICQNYKSLYGKD
P14824	AISGVGTDEKCLIEILASRTN
P14824	FEKLMLAVVKCIRSTPEYFAE
P14824	GEYKKALLKLCGGDDDAAGQF
P77252	DSVLLLEKLGCRVNFPEKQGC
P77252	CRVNFPEKQGCCGQPAINSGY
P77252	RVNFPEKQGCCGQPAINSGYI
P77252	DDPIISPAGSCTYAVKSYPTY
P77252	LQGRAVYHPSCSLARKLGVKD
P77252	ELLTFAEQDTCCGFGGTFSVK
P77252	LLTFAEQDTCCGFGGTFSVKM
P77252	PEYLIGADVSCLLNISGRLQR
Q9JJL8	ARQGLRSRGRCVCSQNPRRSF
Q9JJL8	QGLRSRGRCVCSQNPRRSFAT
Q9JJL8	ELPYLDMESVCACPEKAARSL
Q9JJL8	PYLDMESVCACPEKAARSLEL
Q9JJL8	DLLRGAVFEGCGMTPNANPSQ
Q9JJL8	AFRDLPVRMVCASTCYRAETD
Q9JJL8	LPVRMVCASTCYRAETDTGKE
Q9JJL8	QFAHTVNATACAVPRVLIALL
P53811	LIKEFRVVLPCSVQEYQVGQL
P53811	LANTPDCPRMCAYKLVTIKFK
Q9CXW4	PMRELRIRKLCLNICVGESGD
Q9CXW4	LRIRKLCLNICVGESGDRLTR
Q9CXW4	SIADKKRRTGCIGAKHRISKE
Q9CWJ9	AKNHARVTVVCEPEDYAGVAA
Q9CWJ9	LNGAPGFINLCDALNAWQLVT
Q9CWJ9	VPLSEDEARVCMVYDLYPTLT
Q9CWJ9	IGAGQQSRIHCTRLAGDKANS
Q9CWJ9	STADKVVIEACDELGIVLAHT
Q9DBC7	ALLKDSIVQLCTTRPERPMAF
Q9DBC7	LEKEEARQIQCLQKTGIRTDS
Q9DBC7	ATVVARGPLKCVKLDRPRFER
Q9DBC7	RPRFERVLGPCSDILKRNIQQ
Q16543	QKEKEELDRGCRECKRKVAEC
Q16543	KEELDRGCRECKRKVAECQRK
Q16543	CRECKRKVAECQRKLKELEVA
Q16543	KYLSDNVHLVCEETANYLVIW
Q16543	EETANYLVIWCIDLEVEEKCA
Q16543	WCIDLEVEEKCALMEQVAHQT
Q16543	AKSLKVDPRACFRQFFTKIKT
P60202	PFASLVATGLCFFGVALFCGC
P60202	GLCFFGVALFCGCGHEALTGT
P60202	CFFGVALFCGCGHEALTGTEK
P60202	QHQAHSLERVCHCLGKWLGHP
P60202	QAHSLERVCHCLGKWLGHPDK
P60202	LTVVWLLVFACSAVPVYIYFN
P60202	VYIYFNTWTTCQSIAFPSKTS
P60202	LPWNAFPGKVCGSNLLSICKT
P47934	PVEFLGGQPLCMNQYYQILSS
P47934	MNQYYQILSSCRVPGPKQDSV
P47934	LQFIVAEDGSCGMVYEHAAAE
P47934	STSQVPAKTDCVMFFGPVVPD
P47934	GPVVPDGYGICYNPMEAHINF
P47934	INFSVSAYNSCAETNAARMAH
P97370	SVEEQKNLTSCPDGAPFIQHG
P97370	FIQHGPDYRACQFPVSLLEEC
P97370	CQFPVSLLEECSGVTDANFGY
P97370	ANFGYSKGQPCILVKMNRIID
P00586	PGASFFDIEECRDKASPYEVM
P00586	IATCRKGVTACHIALAAYLCG
P00586	ACHIALAAYLCGKPDVAIYDG
Q7TNG8	TQRLSPWRSFCSRGSQGGLSQ
Q7TNG8	VDQVSRVASLCYNQGVPIIPF
Q7TNG8	GTGTGVEGGVCAVQGGVCINL
Q7TNG8	GGVCAVQGGVCINLTHMDQIT
Q7TNG8	PVDPGADASLCGMAATGASGT
Q7TNG8	PAPEATVAATCAFPSVQAAVD
Q7TNG8	EFLDDVMMDACNRHSKLNCPV
Q7TNG8	DACNRHSKLNCPVAPTLFLEF
Q7TNG8	VGHVGDGNFHCILLVDPDDAE
Q99KC8	EDDYSRDVFSCNVGNLQPGAK
Q99KC8	YQLSEQSANSCLNIQKPTVPL
Q99KC8	QHGIERVQSNCSLSPIQYLTD
Q99KC8	LLLLKSLPMGCYFNIYGFGSS
Q99KC8	EVKLNSKKHRCFSFGIGQGAS
Q99KC8	ALGSLKFALQCAVDNISLSWD
Q99KC8	MPQVESTGAVCLKHILQGRSL
Q99KC8	RSLRVPAYDLCSAESANLVLK
Q99KC8	SANLVLKKSACSAIQKKKTNS
Q99KC8	WLHANGTDLKCEWELLERKAV
P31040	GLSEAGFNTACVTKLFPTRSH
P31040	KFGKGGQAHRCCCVADRTGHS
P31040	FGKGGQAHRCCCVADRTGHSL
P31040	GKGGQAHRCCCVADRTGHSLL
P31040	ALDLLMENGECRGVIALCIED
P31040	NGECRGVIALCIEDGSIHRIR
P31040	TGGYGRTYFSCTSAHTSTGDG
P31040	TAMITRAGLPCQDLEFVQFHP
P31040	FHPTGIYGAGCLITEGCRGEG
P31040	YGAGCLITEGCRGEGGILINS
P31040	MTLEIREGRGCGPEKDHVYLQ
P31040	QDQIVPGLYACGEAACASVHG
P31040	PGLYACGEAACASVHGANRLG
P31040	LLDLVVFGRACALSIEESCRP
P31040	RACALSIEESCRPGDKVPPIK
P31040	ETLELQNLMLCALQTIYGAEA
P31040	VIDKTLNEADCATVPPAIRSY
P17174	PILGLAEFRSCASRLALGDDS
P17174	PEFSIVVLHACAHNPTGIDPT
P17174	YFVSEGFEFFCAQSFSKNFGL
Q9UNM6	LQVLDFVQDPCFAQGDGLIKL
Q9UNM6	AQLLRKIQLLCLMEMTFTRPA
Q9UNM6	KGMKDRLEFWCTDVKSMEMLV
Q99832	IPQLVSNISACQVIAEAVRTT
Q99832	KVEQRKLLEKCAMTALSSKLI
Q99832	TQYFADRDMFCAGRVPEEDLK
Q99832	EEDLKRTMMACGGSIQTSVNA
Q99832	NALSADVLGRCQVFEETQIGG
Q99832	NALTAASEAACLIVSVDETIK
Q8R3F5	AVARRRPPSQCSVLLFPGQGC
Q8R3F5	CSVLLFPGQGCQAVGMGSGLL
Q8R3F5	RVLGYDLLELCLRGPQEDLDR
Q8R3F5	HHLQPAVIDNCVAAAGFSVGE
Q8R3F5	GQRQSNFSFACLEAQEHCKSL
Q8R3F5	SFACLEAQEHCKSLGIENPVC
Q8R3F5	CKSLGIENPVCQVSNYLFPDC
Q8R3F5	CQVSNYLFPDCRVISGHLEAL
Q8R3F5	PGQQLGSILKCCNRQAWKSYS
Q8R3F5	GQQLGSILKCCNRQAWKSYSH
Q61753	KVLISDSLDPCCRKILQDGGL
Q61753	KEELIAELQDCEGLIVRSATK
Q61753	GNSLSAAELTCGMIMCLARQI
Q61753	AAELTCGMIMCLARQIPQATA
Q61753	QLPLEEIWPLCDFITVHTPLL
Q61753	GLLNDSTFAQCKKGVRVVNCA
Q61753	QCKKGVRVVNCARGGIVDEGA
Q61753	ALLRALQSGQCAGAALDVFTE
Q61753	ALVDHENVISCPHLGASTKEA
Q61753	GASTKEAQSRCGEEIAVQFVD
Q61753	GVPGEQGSGECLLTVALAGAP
Q60598	FGVQTDRQDKCALGWDHQEKL
Q60598	MIDDGWWRGVCKGRYGLFPAN
P07724	LIAFSQYLQKCSYDEHAKLVQ
P07724	VQEVTDFAKTCVADESAANCD
P07724	TCVADESAANCDKSLHTLFGD
P07724	SLHTLFGDKLCAIPNLRENYG
P07724	LRENYGELADCCTKQEPERNE
P07724	RENYGELADCCTKQEPERNEC
P07724	CTKQEPERNECFLQHKDDNPS
P07724	PFERPEAEAMCTSFKENPTTF
P07724	AEQYNEILTQCCAEADKESCL
P07724	EQYNEILTQCCAEADKESCLT
P07724	QCCAEADKESCLTPKLDGVKE
P07724	LVSSVRQRMKCSSMQKFGERA
P07724	DDRAELAKYMCENQATISSKL
P07724	CDKPLLKKAHCLSEVEHDTMP
P07724	AADFVEDQEVCKNYAEAKDVF
P07724	EEPKNLVKTNCDLYEKLGEYG
P07724	ARNLGRVGTKCCTLPEDQRLP
P07724	RNLGRVGTKCCTLPEDQRLPC
P07724	DYLSAILNRVCLLHEKTPVSE
P07724	MDDFAQFLDTCCKAADKDTCF
P07724	DDFAQFLDTCCKAADKDTCFS
Q9Z1G3	WLISAPGEKTCQQTWEKLHAA
Q9Z1G3	VLSEDQDSYLCNVTLFRKAVD
Q3UZY0	SFRDGVVKKPCSPKTLPLKKS
Q3UZY0	SGIQREPSRSCHSIYYHASQN
Q3UZY0	RYRLQELRIRCVARKFLYLWI
Q3UZY0	WWVSQREWKLCVRADCHYRYY
Q3UZY0	REWKLCVRADCHYRYYLYNLI
Q3UZY0	AEHHDTKQKMCQAWKSWLIYM
Q3UZY0	ALEFRRQSVLCFWWSKWRWRL
Q3UZY0	LKAWLKYLQICRVKRWQNEMA
Q3UZY0	HRATVLQIHFCDWQWAWEWRQ
Q3UZY0	EHRQHYLLYSCFRAFKDNVTQ
Q3UZY0	SHYRVTVLHKCVRVWLRYVHK
Q3UZY0	RQKMSQHRENCLAERMAILQA
Q3UZY0	WFVWHQQAAVCQLERQQQAMA
Q3UZY0	LSRAWSMWRECLALRLEEQQK
Q3UZY0	LRLEEQQKLKCAALHSQCILL
Q3UZY0	KLKCAALHSQCILLRRALQKW
Q3UZY0	QARVHYSRTLCSKVLVQWREV
Q3UZY0	LQNWFQHWRFCSQRAAQQRFQ
Q3UZY0	MARWKAHHLGCIRKKFLQRQA
Q3UZY0	QLLAQRLSRACFCQWRKQLAV
Q3UZY0	LAQRLSRACFCQWRKQLAVRK
Q3UZY0	QQVQAAHSLHCAVRHCAELWK
Q3UZY0	AHSLHCAVRHCAELWKKKVLG
Q3UZY0	GSLAGAAGEPCHLDLNAARSS
Q3UZY0	PSIPGPQPWGCPSLPRDLDPQ
Q3UZY0	YQTTKQNLWSCQRQANSLRRW
Q3UZY0	LEAQRQPVGTCIARVRALRRA
Q922B1	AGGPRPRGSACGPLVALGEHG
Q922B1	PLVALGEHGYCAWLSAGVGAW
Q922B1	RAAGSLLTDECRTLQNCETGK
Q922B1	HKDKVDRLIICVFLEKDEGIY
P23610	QLGRELRAQECLPYAAWCQLA
P23610	AQECLPYAAWCQLAVARCQQA
P23610	AAWCQLAVARCQQALFHGPGE
P23610	LGQPAAAAALCLELAAALRDL
P23610	ALQALGEAASCQLLARDYTGA
P23610	LGAFSDVLVRCEVSRVLLLLL
O75390	ARLLGTKNASCLVLAARHASA
O75390	VLRKTDPRYTCQREFALKHLP
P48507	PSTHSEELHDCIQKTLNEWSS
P48507	SSTRSAVDMACSVLGVAQLDS
P48507	PNSNQVNLASCCVMPPDLTAF
P48507	NSNQVNLASCCVMPPDLTAFA
Q8NHW5	LEGVRNVASVCLQTGYPTVAS
Q62523	QLPPQPREKVCSIDLEIDSLS
Q62523	SVAVNESCGKCNQPLARAQPA
Q62523	RALGQLFHITCFTCHQCQQQL
Q62523	GQLFHITCFTCHQCQQQLQGQ
Q62523	FHITCFTCHQCQQQLQGQQFY
Q62523	QFYSLEGAPYCEGCYTDTLEK
Q62523	SLEGAPYCEGCYTDTLEKCNT
Q62523	EGCYTDTLEKCNTCGQPITDR
Q62523	YTDTLEKCNTCGQPITDRMLR
Q62523	RATGKAYHPQCFTCVVCACPL
Q62523	GKAYHPQCFTCVVCACPLEGT
Q62523	YHPQCFTCVVCACPLEGTSFI
Q62523	PQCFTCVVCACPLEGTSFIVD
Q62523	FIVDQANQPHCVPDYHKQYAP
Q62523	PDYHKQYAPRCSVCSEPIMPE
Q62523	HKQYAPRCSVCSEPIMPEPGR
Q62523	VALDKNFHMKCYKCEDCGKPL
Q62523	DKNFHMKCYKCEDCGKPLSIE
Q62523	FHMKCYKCEDCGKPLSIEADD
Q62523	PLSIEADDNGCFPLDGHVLCR
Q62523	GCFPLDGHVLCRKCHSARAQT
Q9ER72	LGGPQGRDEPCRLQASKGRRV
Q9ER72	QWSPPAGTEPCRLRLYNSLTR
Q9ER72	PQDGKKVTWYCCGPTVYDASH
Q9ER72	QDGKKVTWYCCGPTVYDASHM
Q9ER72	RDYFQYDVFYCMNITDIDDKI
Q9ER72	ASKPGEPSWPCPWGKGRPGWH
Q9ER72	GKGRPGWHIECSAMAGTLLGA
Q9ER72	AQSEAYFENDCWVRYFLHTGH
Q9ER72	GKKTAVHEALCDNIDTRTVME
Q9ER72	MEEMRALVSQCNLYMAARKAE
Q924M7	LGQWIAENPDCLGSKVKNTFN
Q924M7	AIALTSFQGLCGFRPVEEIVT
Q924M7	LHQQHPGDIGCFAIYFLNLLT
Q924M7	NVPHAYLKGDCVECMACSDNT
Q924M7	HAYLKGDCVECMACSDNTVRA
Q924M7	LKGDCVECMACSDNTVRAGLT
P62878	LWAWDIVVDNCAICRNHIMDL
P62878	WDIVVDNCAICRNHIMDLCIE
P62878	AICRNHIMDLCIECQANQASA
P62878	RNHIMDLCIECQANQASATSE
P62878	ANQASATSEECTVAWGVCNHA
P62878	SEECTVAWGVCNHAFHFHCIS
P62878	GVCNHAFHFHCISRWLKTRQV
P61247	LITEDVQGKNCLTNFHGMDLT
P61247	HGMDLTRDKMCSMVKKWQTMI
P93002	SDGREVSFHRCVLSARSSFFK
P93002	VRPPPKGVSECADENCCHVAC
P93002	KGVSECADENCCHVACRPAVD
P93002	CADENCCHVACRPAVDFMLEV
P93002	TLVILKLANICGKACMKLLDR
P93002	LKLANICGKACMKLLDRCKEI
P93002	GKACMKLLDRCKEIIVKSNVD
P93002	KEDHTNLDDACALHFAVAYCN
P93002	ACALHFAVAYCNVKTATDLLK
P93002	IAKQATMAVECNNIPEQCKHS
P93002	AVECNNIPEQCKHSLKGRLCV
P93002	QCKHSLKGRLCVEILEQEDKR
P93002	AMEIAEMKGTCEFIVTSLEPD
P93002	VELGKRFFPRCSAVLDQIMNC
P93002	CSAVLDQIMNCEDLTQLACGE
P93002	MNCEDLTQLACGEDDTAEKRL
Q9WUA3	GSNIVEAKWDCVSSILQVGGT
Q9WUA3	VGGTIIGSARCKAFRSREGRL
Q9WUA3	RSREGRLKAACNLARLGITNL
Q9WUA3	NLARLGITNLCVIGGDGSLTG
Q9WUA3	GMVGSIDNDFCGTDMTIGTDS
Q9WUA3	TFVLEVMGRHCGYLALVSALT
Q9WUA3	GYLALVSALTCGADWVFLPES
Q9WUA3	PPEEDWEENMCLKLSENRARK
Q9WUA3	LLEATPETPACVVSLRGNQAV
Q9WUA3	NQAVRLPLMECVQMTQDVQKA
Q9WUA3	AAAREKHEAFCVPMVMVPATV
Q9WUA3	DTALNTITDTCDRIKQSASGT
Q9WUA3	VFIIETMGGYCGYLANMGALA
Q9WUA3	QRGLVLRNESCSVNYTTDFIY
Q9WUA3	YSEEGKGVFDCRKNVLGHMQQ
Q9WUA3	GKKFVSDDSICVLGICKRDLL
Q9WUA3	SDDSICVLGICKRDLLFQPVA
P98078	NPFLTNGVTSCSLPRPKPQAS
P98078	PASPPPPTVWCPTTSVAPNAW
P33937	QEAIKWDKAPCRFCGTGCGVL
P33937	IKWDKAPCRFCGTGCGVLVGT
P33937	KAPCRFCGTGCGVLVGTQQGR
P33937	PDAPVNRGLNCIKGYFLPKIM
P33937	SNNIDPNARHCMASAVVGFMR
P33937	RTFGMDEPMGCYDDIEQADAF
P33937	LLTGKISQPGCGPFSLTGQPS
P33937	PFSLTGQPSACGTAREVGTFA
P33937	VVTNEKHRDICEKKWNIPSGT
P33937	DGKLNVYWTMCTNNMQAGPNI
Q8K0Z7	AASLRMTAVPCFRVRCLGFRV
Q8K0Z7	MTAVPCFRVRCLGFRVGPWGA
Q8K0Z7	WGASQHANPGCGAAPHRTLHV
Q8K0Z7	NSSLANILELCRSKNMPKSTI
Q8K0Z7	IEALSNSGPKCHLDIKYILNK
Q8K0Z7	VRKKLDSLGLCPVSCSMEFIP
Q8K0Z7	LDSLGLCPVSCSMEFIPHSKV
P14780	PLVLVLLVLGCCFAAPRQRQS
P14780	LVLVLLVLGCCFAAPRQRQST
P14780	TRFGNADGAACHFPFIFEGRS
P14780	FIFEGRSYSACTTDGRSDGLP
P14780	TDGRSDGLPWCSTTANYDTDD
P14780	NYDTDDRFGFCPSERLYTQDG
P14780	TQDGNADGKPCQFPFIFQGQS
P14780	FIFQGQSYSACTTDGRSDGYR
P14780	TDGRSDGYRWCATTANYDRDK
P14780	NYDRDKLFGFCPTRADSTVMG
P14780	VMGGNSAGELCVFPFTFLGKE
P14780	FTFLGKEYSTCTSEGRGDGRL
P14780	SEGRGDGRLWCATTSNFDSDK
P14780	NFDSDKKWGFCPDQGYSLFLV
P14780	TPQPTAPPTVCPTGPPTVHPS
P14780	TVPLSPVDDACNVNIFDAIAE
P14780	VFQYREKAYFCQDRFYWRVSS
P62736	CEEEDSTALVCDNGSGLCKAG
P62736	ALVCDNGSGLCKAGFAGDDAP
Q9Z110	GSAVVTRGDECGLALGRLASI
Q9Z110	MAIPVLEARACAAAGQSGLMA
Q9Z110	YEAMFTQYSICAAQILVTNLD
Q9Z110	LLVIFESRPDCLPQVAALAIA
Q9Z110	VNTREEVEDLCRLDKIIDLII
Q9Z110	IPVMGHSEGICHMYVDSEASV
Q9Z110	KVTRLVRDSKCEYPAACNALE
Q9Z110	RDSKCEYPAACNALETLLIHR
Q9Z110	EFFLQHVDSACVFWNASTRFS
Q9CRB2	SRRLTRKLYKCIKKAVKQKQI
Q9CRB2	AGDTLPIEVYCHLPVLCEDQN
Q9CRB2	IEVYCHLPVLCEDQNLPYVYI
Q9CRB2	GAATGSKRPTCVIMVKPHEEY
Q9CRB2	HEEYQETYDKCLEEVQALPTP
Q91Z53	GWSSWSPLWMCGYGLSQSTVG
Q91Z53	AAESDFIVVSCSLTPDTMGLC
Q91Z53	CSLTPDTMGLCSKDFFQKMKN
Q62188	KWREWADGKSCCDYALHVDIT
Q62188	WREWADGKSCCDYALHVDITH
Q62188	SNTELYEIFTCLGELGAIAQV
Q62188	GDLQLSGSAHCTFSTAQKAIG
Q62188	ELRGAPLVVICQGKIMLEDGN
Q9D8B4	TYITTALGGICGIIGSAYRVS
Q9D8B4	AIGAMFGLTTCVSAQVREKPD
Q9D8B4	THSYGTAAMGCVYMGTAAALF
Q9DB05	KNWSAAGNAFCQAAQLHLQLQ
Q9DB05	QLQSKHDAATCFVDAGNAFKK
Q9DB05	KKADPQEAINCLMRAIEIYTD
Q9DB05	GEESNSSANKCLLKVAGYAAQ
Q9DB05	AKDYFFKAALCHFCIDMLNAK
Q9DB05	YFFKAALCHFCIDMLNAKLAV
Q9DB05	LFPAFSDSRECKLMKKLLEAH
Q9D404	KGPNHSVSTACTTGAHAVGDS
Q9D404	DVMVAGGTDSCISPLSLAGFS
Q9D404	LSSNPDPKLACRPFHPERDGF
Q9D404	PDPEGEGALRCMAAAVKDAGV
Q9D404	AIKRLFRDHACALAISSTKGA
Q9D404	AVEATFTALACYHQKLPPTLN
Q9D404	QKLPPTLNLDCTEPEFDLNYV
Q9D404	ESQEWKAEGRCIGLTNSFGFG
Q60864	GDYQKAYEDGCKTVDLKPDWG
Q60864	VHFEKGDYNKCRELCEKAIEV
Q60864	KGDYNKCRELCEKAIEVGREN
Q60864	EHRTPDVLKKCQQAEKILKEQ
Q60864	DAKLYSNRAACYTKLLEFQLA
Q60864	LLEFQLALKDCEECIQLEPTF
Q60864	FQLALKDCEECIQLEPTFIKG
P20337	NAQVILVGNKCDMEEERVVPT
Q9D0R2	SWKTTPYQIACGISQGLADNT
Q9D0R2	WDLDRPLETDCTLELLKFEDE
Q9D0R2	GEAMERVYGGCLCYGPPIENG
Q9D0R2	AMERVYGGCLCYGPPIENGFY
Q9D0R2	SNDFSSLETLCKKIIKEKQTF
Q9D0R2	LEMFKYNKFKCRILNEKVNTP
Q9D0R2	VNTPTTTVYRCGPLIDLCRGP
Q9D0R2	VYRCGPLIDLCRGPHVRHTGK
Q9D0R2	YFFHELSPGSCFFLPKGAYIY
Q9D0R2	KEQFALKPMNCPGHCLMFDHR
Q9D0R2	ALKPMNCPGHCLMFDHRPRSW
Q9D0R2	RFQQDDAHIFCAMEQIEDEIK
Q9D0R2	MEQIEDEIKGCLDFLRTVYSV
Q9D0R2	IKDAIGRYHQCATIQLDFQLP
Q9D0R2	QVMVVPVGPTCDEYAQKVRQQ
P35505	DNSKPPVYGACRLLDMELEMA
P35505	KQDPKPLPYLCHSQPYTFDIN
P35505	QQLTHHSVNGCNLRPGDLLAS
B2RYG6	PLGSDSEGVNCLAYDEAIMAQ
B2RYG6	IEGGRTVKEFCQQEVEPMCKE
B2RYG6	EFCQQEVEPMCKESDHIHIIA
P16615	LLVRILLLAACISFVLAWFEE
P16615	EQLSKVISLICIAVWIINIGH
P16615	PEGLPAVITTCLALGTRRMAK
P16615	RSLPSVETLGCTSVICSDKTG
P16615	VETLGCTSVICSDKTGTLTTN
P16615	GTLTTNQMSVCRMFILDRVEG
P16615	FILDRVEGDTCSLNEFTITGS
P16615	EVHKDDKPVNCHQYDGLVELA
P16615	YDGLVELATICALCNDSALDY
P16615	LVELATICALCNDSALDYNEA
P16615	VGEATETALTCLVEKMNVFDT
P16615	GLSKIERANACNSVIKQLMKK
P16615	KGAPEGVIDRCTHIRVGSTKV
P16615	KYETNLTFVGCVGMLDPPRIE
P16615	RIEVASSVKLCRQAGIRVIMI
P16615	GDNKGTAVAICRRIGIFGQDE
P16615	ELNPSAQRDACLNARCFARVE
P16615	AQRDACLNARCFARVEPSHKS
P16615	LISSNVGEVVCIFLTAALGFP
P16615	WLFFRYLAIGCYVGAATVGAA
P16615	SFYQLSHFLQCKEDNPDFEGV
P16615	EDNPDFEGVDCAIFESPYPMT
P16615	ALSVLVTIEMCNALNSLSENQ
P16615	WENIWLVGSICLSMSLHFLIL
P16615	ARNYLEPGKECVQPATKSCSF
P16615	KECVQPATKSCSFSACTDGIS
P16615	PATKSCSFSACTDGISWPFVL
Q01518	GLPSGPSAGSCPPPPPPCPPP
Q01518	AGSCPPPPPPCPPPPPVSTIS
Q01518	PPPPPVSTISCSYESASRSSL
Q01518	ELKQVAYIYKCVNTTLQIKGK
Q01518	GKINSITVDNCKKLGLVFDDV
Q01518	PTISINKTDGCHAYLSKNSLD
Q01518	HAYLSKNSLDCEIVSAKSSEM
Q91WN4	GGGLVGALNACFLAKRNFQVD
Q91WN4	GPDKVPRDVTCDLVVGCDGAY
Q91WN4	RDVTCDLVVGCDGAYSTVRAH
Q91WN4	KNGEYAMEPNCLHIWPRNAYM
Q91WN4	ALPNMDKSFTCTLFMPFEEFE
Q91WN4	LPAQPMISVKCSPFHLKSHCV
Q91WN4	GQGMNAGFEDCLVFDELMDKF
Q91WN4	MDKFNNNLSMCLPEFSRFRIP
Q8CIB5	ALDGIRMPDGCYADGTWELSV
Q8CIB5	LLKTHWTLDKCGIQADAKLQF
Q8CIB5	DRVFKAVSDICKTFNIRHPEE
Q8CIB5	KWALLLEEIECTEEEMMMFAA
Q8CIB5	LTLKGYKQYWCTFKDTSISCY
Q8CIB5	WCTFKDTSISCYKSREESSGT
Q8CIB5	AEGMNEIWLRCDNEKQYAHWM
Q8CIB5	EKQYAHWMAACRLASKGKTMA
Q8CIB5	DQITTDVNPECLVSPRYLKKY
Q8CIB5	FADEVRLSFICTEVDCKVVHE
Q8CIB5	RLSFICTEVDCKVVHEFIGGY
Q12931	AAVPGGKPILCPRRTTAQLGP
Q12931	TKIIIHLKSDCKEFSSEARVR
Q12931	MKKKDTEVLFCFEQFDELTLL
Q12931	KFEDRSPAAECLSEKETEELM
Q8TCG1	FTSNQILTSECLSCLVELLED
Q8TCG1	NQILTSECLSCLVELLEDPNI
Q8TCG1	SSHTDSVFLQCIQLLQKLTYN
Q8TCG1	QSSEDELKMPCLGLLANLCRH
Q8TCG1	MPCLGLLANLCRHNLSVQTHI
Q8TCG1	YLTRYEHFSSCLHQVLGLLNG
Q8TCG1	SKVLELLLAFCSVTQLRHMLT
Q8TCG1	GSATLGSHTKCLEPTVALLRW
Q8TCG1	LSQPLDGSENCSVLALELFKE
Q8TCG1	IFEDVIDAANCSSADRFVTLL
Q8TCG1	NLDEALTRKKCERIAKAIEVL
Q8TCG1	AKAIEVLLTLCGDDTLKMHIA
Q8TCG1	HIAKILTTVKCTTLIEQQFTY
Q8TCG1	FGTKVADSELCKLAADVILKT
Q8TCG1	SNHSFPTSIKCLTPHLKDGVP
Q8TCG1	QSGMVVKDQICDVRISDIMDV
Q8TCG1	QADRLIAQHRCQRTQAETEAR
Q8TCG1	EKKNKDLQITCDSLNKQIETV
Q8VBT1	VLARSKLESLCRELQRHNKTL
Q8VBT1	TATWKARFENCNKALLDMIEE
Q8VBT1	EKALRAKEYECFVMKIQRLEN
Q8VBT1	VMKIQRLENLCRALQEERKEL
Q8VBT1	VGAQAVAEGVCEATPAPTASC
Q8VBT1	CEATPAPTASCTPAEAELQSQ
Q53GI3	EEALSRLRELCRRWLRPELLS
Q53GI3	EELQAWVREHCPESGEEAVAV
Q53GI3	ERLDPARRDFCRESAQKDSGS
Q53GI3	FQGKRPLFSKCGSTHEDRVEK
Q53GI3	PTDSEEHGNKCKQSFHMVTWH
Q53GI3	RQLHEERPYKCGNCGKSFKQR
Q53GI3	HEERPYKCGNCGKSFKQRSDL
Q53GI3	RIHTGEKPYGCQECGKSFSQS
Q53GI3	TGEKPYGCQECGKSFSQSAAL
Q53GI3	RTHTGEKPYTCLKCGERFRQN
Q53GI3	TGEKPYTCLKCGERFRQNSHL
Q53GI3	STHSRDKHFKCEECGETCHIS
Q53GI3	SRDKHFKCEECGETCHISNLF
Q53GI3	HFKCEECGETCHISNLFRHQR
Q53GI3	RLHKGERPYKCEECEKSFKQR
Q53GI3	KGERPYKCEECEKSFKQRSDL
Q53GI3	RIHTGEKPYGCSVCGKRFNQS
Q53GI3	TGEKPYGCSVCGKRFNQSATL
Q53GI3	RIHTGEKPYKCLECGERFRQS
Q53GI3	TGEKPYKCLECGERFRQSTHL
P29067	TRVFKKSSPNCKLTVYLGKRD
P29067	KDRKVFVTLTCAFRYGREDLD
P29067	FFFTIPQNLPCSVTLQPGPED
P29067	QPGPEDTGKACGVDFEIRAFC
P29067	CGVDFEIRAFCAKSIEEKSHK
P29067	RVSVRQYADICLFSTAQYKCP
P29067	ICLFSTAQYKCPVAQLEQDDQ
P29067	DDQVSPSSTFCKVYTITPLLS
Q9JLJ2	LWSKKSGLERCQVLLEAARII
Q9JLJ2	IFEARLDVDTCWQCLEYYAGL
Q9JLJ2	ARLDVDTCWQCLEYYAGLAAS
Q9JLJ2	GYTRREPLGVCVGIGAWNYPF
Q9JLJ2	GAWNYPFQIACWKSAPALACG
Q9JLJ2	ACWKSAPALACGNAMIFKPSP
Q9JLJ2	QGGAATGQFLCHHREVAKISF
Q9JLJ2	MANFLTQGQVCCNGTRVFVQK
Q9JLJ2	ANFLTQGQVCCNGTRVFVQKE
Q9JLJ2	LAKEQGATVLCGGEVYVPEDP
Q9JLJ2	KLKHGYYMTPCILTNCRDDMT
Q9JLJ2	YYMTPCILTNCRDDMTCVKEE
Q9JLJ2	ILTNCRDDMTCVKEEIFGPVM
Q9JLJ2	RVAAELQAGTCYINNYNVSPV
Q9JLJ2	IEYYSQLKTVCVEMGDVESAF
Q6ZWU9	SPNSYFMDVKCPGCYKITTVF
Q6ZWU9	SYFMDVKCPGCYKITTVFSHA
Q6ZWU9	VFSHAQTVVLCVGCSTVLCQP
Q6ZWU9	HAQTVVLCVGCSTVLCQPTGG
Q6ZWU9	VLCVGCSTVLCQPTGGKARLT
Q8K010	GGTFTDVFAQCPGGHVRVLKL
Q8K010	EPGAGSPVKGCTGDLLEIQQP
Q8K010	VRIVPRGHTACADAYLTPTIQ
Q8K010	ESAGAHPGPACYRKGGPVTVT
Q8K010	LGRLLPASFPCIFGPGEDQPL
Q8K010	EVNSFLASGPCPASQLSLEEV
Q8K010	GFVRVANEAMCRPIRALTQAR
Q8K010	GHDPSAHVLACFGGAGGQHAC
Q8K010	ADVVHEAQEPCSLSYTPETFA
Q8K010	DQRLSRLEEQCVDALQAQGFS
Q8K010	FLHLRYQGTDCALMVSANQHP
Q8K010	VSANQHPATTCSPRAGDFGAA
Q8K010	GPPHVEKVTQCYFEGGYQETP
Q8K010	LGYGHQLQGPCLIIDNNSTIL
Q8K010	NNSTILVEPGCQAEVIETGDI
Q8K010	TNIKERLDFSCALFGPDGGLV
Q8K010	ALQAPGKISGCSGTRNLHDNL
Q8K010	KDHMDDGSPICLHVQINLNQG
Q8K010	RAITLSALIYCLRCLVGRDIP
Q8K010	TLSALIYCLRCLVGRDIPLNQ
Q8K010	VGRDIPLNQGCLAPVQVIIPK
Q8K010	VDVILGAFGACAASQGCMNNV
Q8K010	AFGACAASQGCMNNVTLGNAR
Q8K010	SVTVYPGDAFCLHTPGGGGYG
Q8NBI5	VATLLTGLLECLGFAGVLFGW
Q8NBI5	FKNEDYFKDLCGPDAGPIGNA
Q8NBI5	PIGNATGQADCKAQDERFSLI
Q8NBI5	LRASFIFISVCSTWHVARTFL
Q8NBI5	AFAFTQFGVLCAPWNGLLMDR
Q8NBI5	TGSSTLAVALCSTVPSLALTS
Q8NBI5	VPSLALTSLLCLGFALCASVP
Q8NBI5	TSLLCLGFALCASVPILPLQY
Q8NBI5	FFHPFLVYRECRTWKESPSAI
P62761	KQWYKGFLKDCPSGRLNLEEF
Q9DCL9	AGIKTAFTKKCGETAFIAPQC
Q9DCL9	CGETAFIAPQCEMIPIEWVCR
Q9DCL9	QCEMIPIEWVCRRIATGSFLK
Q9DCL9	SEEQLIAAKFCFAGLVIGQTE
Q9DCL9	ILEKSWLPQDCTLVDMKIEFG
Q9DCL9	VELLLKSDSQCRVVVLMGSTS
Q9DCL9	LGHCEKIKKACGNFGIPCELR
Q9DCL9	KKACGNFGIPCELRVTSAHKG
Q9DCL9	SGNTAYPVISCPPITPDWGAQ
Q9DCL9	SSLRLPSGIGCSTILSPEGSA
Q9CPV4	EEFEEGCKAACNGPYDGKWSK
Q9CPV4	AAAFGRIAFSCPQKELPDLED
Q9CPV4	ILADPDGHEICFVGDEAFREL
Q8BUV3	RVGVLTVSDSCFRNLAEDRSG
Q8BUV3	EEIKETLIDWCDEKELNLILT
Q8BUV3	TPLGMLSRPVCGIRGKTLIIN
Q8BUV3	LPGSKKGSQECFQFILPALPH
Q8BUV3	HKQTEDKGVQCEEEEEEKKDS
Q8BUV3	VGSLKARLPSCSSTYSVSEVQ
Q8BUV3	TYSVSEVQSRCSSKENILRAS
Q8BUV3	MRVTTGAPIPCGADAVVQVED
Q8BUV3	PIGHDIKRGECVLAKGTHMGP
Q8BUV3	PGNPVSAVVTCNLFVVPALRK
Q8BUV3	RPTIIKARLSCDVKLDPRPEY
Q8BUV3	KLDPRPEYHRCILTWHHQEPL
Q06830	DRAEEFKKLNCQVIGASVDSH
Q06830	VIGASVDSHFCHLAWVNTPKK
Q8C522	GLATEAHVRICQRFAGSERFA
Q8C522	SLMDRALIPHCSEGKDLYILT
Q8C522	TIPEFVWLAACCAVPGEGWAM
Q8C522	IPEFVWLAACCAVPGEGWAMG
Q8C522	PHKPQLFQDNCGEMEQDTEKM
Q8C522	AKQAINTVESCLYHLGEATVS
Q8C522	KVIRAFLRILCCLLKAVCRAL
Q8C522	VIRAFLRILCCLLKAVCRALS
Q8C522	RILCCLLKAVCRALSIPLRVL
Q8C522	VYTVGAIPIVCKDIAVGLGGT
Q9WVL0	KILQSTAGKYCVGDEVSMADV
Q9WVL0	VGDEVSMADVCLVPQVANAER
P84095	VVGDGAVGKTCLLICYTTNAF
P84095	GAVGKTCLLICYTTNAFPKEY
P84095	SYPQTNVFVICFSIASPPSYE
P84095	NVRHKWHPEVCHHCPDVPILL
P84095	HKWHPEVCHHCPDVPILLVGT
Q7L5N1	DAAVVPSVMACGVTGSVSVAL
Q7L5N1	HEILREAYALCHCLPVLSTDK
Q7L5N1	ILREAYALCHCLPVLSTDKFK
Q7L5N1	DKFKTDFYDQCNDVGLMAYLG
Q7L5N1	MAYLGTITKTCNTMNQFVNKF
P04906	TIVYFPVRGRCEATRMLLADQ
P04906	LLVHQVLAPGCLDNFPLLSAY
O75891	GQSLFGQEVYCHLRKEGHEVV
O75891	LGAELNVLPFCSQFIPMEIIS
O75891	DTGDLLLQKECEVLPDDTVST
O75891	DKVPGAWTEACEQKLTFFNST
O75891	VRLVEEVKELCDGLELENEDV
O75891	KLRGDDEEGECSIDYVEMAVN
O75891	TINPTDGSVICQVSLAQVTDV
O75891	IQTFRYFAGWCDKIQGSTIPI
O75891	TLTRKEPVGVCGIIIPWNYPL
O75891	LMMLSWKTAACLAAGNTVVIK
O75891	GKSPLIIFADCDLNKAVQMGM
O75891	SSVFFNKGENCIAAGRLFVED
O75891	HAHLVKLMEYCQHGVKEGATL
O75891	HGVKEGATLVCGGNQVPRPGF
P07335	PELYAELRAKCTPSGFTLDDA
P07335	VRTGRSIRGFCLPPHCSRGER
P07335	SIRGFCLPPHCSRGERRAIEK
Q9ESW4	NHWKKTTAGLCLLTWGGHWLY
Q9ESW4	HCDNLLRRAACQEAQVFGNQL
Q9ESW4	KATVFLNPAACKGKARTLFEK
Q9ESW4	LMSKEDFMNICIEPDTVSKGD
Q9ESW4	DPGLRAAGTECLQASHCTLVL
Q9ESW4	AGTECLQASHCTLVLPEGTEG
O00463	AYSEEHKGMPCGFIRQNSGNS
O00463	FVERLEERYKCAFCHSVLHNP
O00463	RLEERYKCAFCHSVLHNPHQT
O00463	SVLHNPHQTGCGHRFCQHCIL
O00463	PHQTGCGHRFCQHCILSLREL
O00463	TGCGHRFCQHCILSLRELNTV
O00463	SLRELNTVPICPVDKEVIKSQ
O00463	IKSQEVFKDNCCKREVLNLYV
O00463	KSQEVFKDNCCKREVLNLYVY
O00463	KREVLNLYVYCSNAPGCNAKV
O00463	LYVYCSNAPGCNAKVILGRYQ
O00463	LGRYQDHLQQCLFQPVQCSNE
O00463	LQQCLFQPVQCSNEKCREPVL
O00463	FQPVQCSNEKCREPVLRKDLK
O00463	SASCQFRKEKCLYCKKDVVVI
O00463	CQFRKEKCLYCKKDVVVINLQ
O00463	INLQNHEENLCPEYPVFCPNN
O00463	ENLCPEYPVFCPNNCAKIILK
O00463	PEYPVFCPNNCAKIILKTEVD
O00463	KTEVDEHLAVCPEAEQDCPFK
O00463	LAVCPEAEQDCPFKHYGCAVT
O00463	EQDCPFKHYGCAVTDKRRNLQ
O00463	EERFKLLEGTCYNGKLIWKVT
O00463	IFSQSFYTSRCGYRLCARAYL
O00463	FYTSRCGYRLCARAYLNGDGS
O00463	PDGEMNIASGCPRFVAHSVLE
P35285	SIVVAIAGNKCDLTDVREVME
Q14764	QALRLRARKECWDRDGKERVT
Q14764	PITTLGPHNYCVILDPVGPDG
Q14764	PKRPHARRALCLLLGPDFFTD
Q14764	FSVPDFVGDACKAIASRVRGA
P02042	NFRLLGNVLVCVLARNFGKEF
Q9Y3C5	RDGSEKKIRECVICMMDFVYG
Q9Y3C5	SEKKIRECVICMMDFVYGDPI
Q9Y3C5	VYGDPIRFLPCMHIYHLDCID
Q9Y3C5	LPCMHIYHLDCIDDWLMRSFT
Q9Y3C5	IDDWLMRSFTCPSCMEPVDAA
Q9Y3C5	WLMRSFTCPSCMEPVDAALLS
Q8VDN2	PPTTPEWVKFCRQLFGGFSML
Q8VDN2	SMLLWIGAILCFLAYGIRSAT
Q8VDN2	VLSAVVIITGCFSYYQEAKSS
Q8VDN2	PEGLLATVTVCLTLTAKRMAR
Q8VDN2	LTAKRMARKNCLVKNLEAVET
Q8VDN2	ESALLKCIEVCCGSVMEMREK
Q8VDN2	SALLKCIEVCCGSVMEMREKY
Q8VDN2	GGLGERVLGFCHLLLPDEQFP
Q8VDN2	DDVNFPVDNLCFVGLISMIDP
Q8VDN2	RAAVPDAVGKCRSAGIKVIMV
Q8VDN2	PLPLGTVTILCIDLGTDMVPA
Q8VDN2	YEQRKIVEFTCHTAFFVSIVV
Q8VDN2	VVVQWADLVICKTRRNSVFQQ
Q8VDN2	ETALAAFLSYCPGMGAALRMY
Q8VDN2	MYPLKPTWWFCAFPYSLLIFV
P42574	YKMDYPEMGLCIIINNKNFHK
P42574	EDHSKRSSFVCVLLSHGEEGI
P42574	KITNFFRGDRCRSLTGKPKLF
P42574	IQACRGTELDCGIETDSGVDD
P42574	TDSGVDDDMACHKIPVEADFL
P42574	KDGSWFIQSLCAMLKQYADKL
P42574	ATFHAKKQIPCIVSMLTKELY
Q9CZ30	SQASAENFPFCTIDPNESRVP
Q9CZ30	PVPDERFDFLCQYHKPASKIP
Q9CZ30	GNAFLSHISACDGIFHLTRAF
P55036	NVGLITLANDCEVLTTLTPDT
P29401	TAAGSGHPTSCCSAAEIMAVL
P29401	AAGSGHPTSCCSAAEIMAVLF
P29401	GSLGQGLGAACGMAYTGKYFD
P29401	YFDKASYRVYCLLGDGELSEG
P29401	QHQMDIYQKRCEAFGWHAIIV
P29401	IVDGHSVEELCKAFGQAKHQP
P29401	KKEHPDRFIECYIAEQNMVSI
P29401	EQNMVSIAVGCATRNRTVPFC
P29401	AAISESNINLCGSHCGVSIGE
P29401	ESNINLCGSHCGVSIGEDGPS
P29401	VELAANTKGICFIRTSRPENA
Q6P4T2	DMEGDEAVVRCTLSANLVASG
Q6P4T2	ILKTASDDRECENQLVLLLGF
Q6P4T2	LRQHRMMILYCTLLASAQSEP
Q6P4T2	ALETDENLLLCAPTGAGKTNV
Q6P4T2	GAGKTNVALMCMLREIGKHIN
Q6P4T2	VAELTGDHQLCKEEISATQII
Q6P4T2	EEISATQIIVCTPEKWDIITR
Q6P4T2	GKTARAIRDMCLEKDTLGLFL
Q6P4T2	TEVLRTEAEQCKNLELKDLLP
Q6P4T2	AQLTDKTLNLCKMIDKRMWQS
Q6P4T2	MIDKRMWQSMCPLRQFRKLPE
Q6P4T2	IRVVSDRWLSCETQLPVSFRH
Q6P4T2	GAPTGSGKTICAEFAILRMLL
Q6P4T2	RMLLQNSEGRCVYITPMEALA
Q6P4T2	GENGPVLEVICSRMRYISSQI
Q6P4T2	NAKDVAHWLGCSATSTFNFHP
Q6P4T2	RLTAIDILTTCAADIQRQRFL
Q6P4T2	ADIQRQRFLHCTEKDLIPYLE
Q6P4T2	IQVVVASRSLCWGMNVAAHLV
Q6P4T2	NRPLQDDEGRCVIMCQGSKKD
Q6P4T2	QDDEGRCVIMCQGSKKDFFKK
Q6P4T2	PLPVESHLDHCMHDHFNAEIV
Q6P4T2	QTLSDLEQSKCISIEDEMDVA
Q6P4T2	LSKAIRLIQACVDVLSSNGWL
Q6P4T2	PHFTSEHIKRCTDKGVESVFD
Q6P4T2	DSQIADVARFCNRYPNIELSY
Q6P4T2	LYFMSDAYMGCDQEYKFSVDV
Q9JIS5	AQQYETILRECGHGRFQWTLY
Q9JIS5	GLADRLGRRQCLLISLSVNSV
Q9JIS5	FVQGYGTFLFCRLLSGVGIGG
Q9JIS5	EKRGEHLSWLCMFWMIGGVYA
Q9JIS5	FHSWRVFVLVCAFPSVFAIGA
Q9JIS5	GGQVWGNFLSCFSPEYRRITL
Q9JIS5	VSFEDSLFEECYFEDVTSSNT
Q9JIS5	VTSSNTFFRNCTFINTVFYNT
Q9JIS5	NSTFLHNKEGCPLDVTGTGEG
Q9JIS5	RMLAGSSVLSCVSCFFLSFGN
Q9JIS5	AGSSVLSCVSCFFLSFGNSES
Q9JIS5	NSESAMIALLCLFGGVSIASW
Q9JIS5	TTAFGFLNALCKLAAVLGISI
Q9WVQ5	MSGCQAQGDCCSRPCGAQDKE
Q9WVQ5	QAQGDCCSRPCGAQDKEHPRF
Q9WVQ5	EHPRFLIPELCKQFYHLGWVT
Q9WVQ5	GETWEKAKTMCECYDYLFDIA
Q9WVQ5	TWEKAKTMCECYDYLFDIAVS
Q8LF48	SSDASLSASACLSKDSAAYQY
Q8LF48	VIVAAQRTALCKAKRGSFKDT
Q8LF48	LGPGSQRASECRMAAFYAGFP
Q8LF48	NVKKFEQAHNCLLPMGITSEN
Q8LF48	NEAFASQFVYCRNKLGLDAEK
Q8LF48	GHPLGATGARCVATLLHEMKR
Q8LF48	LHEMKRRGKDCRFGVVSMCIG
Q8LF48	KDCRFGVVSMCIGSGMGAAAV
Q9EST5	STLEPLKRLDCLKSLDLFGCE
P42704	KLLQKVFNDTCRSGGLGGSHA
P42704	GSHALLLLRSCGSLLPELKLE
P42704	VTYQRLIASYCNVGDIEGASK
P42704	YVSEILEKVTCERRYIPDAMN
P42704	EDVALQILLACPVSKEDGPSV
P42704	SVFGSFFLQHCVTMNTPVEKL
P42704	NTPVEKLTDYCKKLKEVQMHS
P42704	HSFPLQFTLHCALLANKTDLA
P42704	QETYTDYVIPCFDSVNSARAI
P42704	SARAILQENGCLSDSDMFSQA
P42704	TELLYKDGRYCQEPRGPTEAV
P42704	DVLKQLILVLCSEENMQKALE
P42704	TGGYAALINLCCRHDKVEDAL
P42704	GGYAALINLCCRHDKVEDALN
P42704	LSTALEVAIDCYEKYKVLPRI
P42704	KVLPRIHDVLCKLVEKGETDL
P42704	RARSARLQWFCDRCVANNQVE
P42704	LVELTQKLFECDRDQMYYNLL
P42704	PDFQKDILIACRLNQKKGAYD
P42704	VDDARALLQRCGAIAEQTPIL
Q9UBF2	FNETPINPRRCLHILTKILYL
Q9UBF2	QSNDQTLRRMCYLTIKEMATI
Q9UBF2	VYRGPAIRALCRITDGTMLQA
Q9UBF2	KSGLKSQFAYCMLIRIASRLL
Q9UBF2	ESPLFDFIESCLRNKHEMVIY
Q9UBF2	AASAIIHLPNCTARELAPAVS
Q9UBF2	VVVVQAISALCQKYPRKHSVM
Q9UBF2	GFEYKRAIVDCIISIVEENPE
Q9UBF2	ESKEAGLAHLCEFIEDCEHTV
Q9UBF2	LAHLCEFIEDCEHTVLATKIL
Q9UBF2	LPSILVLLQRCMMDTDDEVRD
Q9UBF2	TEAETEYFVRCIKHMFTNHIV
Q9UBF2	FTNHIVFQFDCTNTLNDQLLE
Q9UBF2	EPSDSYEVLSCIPAPSLPYNQ
Q9UBF2	PSLPYNQPGICYTLVRLPDDD
Q9UBF2	DPTAVAGSFSCTMKFTVRDCD
Q9UBF2	SCTMKFTVRDCDPNTGVPDED
Q9UBF2	NIITFLGMQPCERSDKVPENK
Q8K2C6	IAPGRFISQLCCRRKPPASPQ
Q8K2C6	APGRFISQLCCRRKPPASPQS
Q8K2C6	KPPASPQSKICLTMARPSSNM
Q8K2C6	PSSNMADFRKCFANAKHIAII
Q8K2C6	EIHGTLFKTRCTSCGTVAENY
Q8K2C6	GTLFKTRCTSCGTVAENYRSP
Q8K2C6	TVAENYRSPICPALAGKGAPE
Q8K2C6	ARIPVDKLPRCEEAGCGGLLR
Q8K2C6	DKLPRCEEAGCGGLLRPHVVW
Q8K2C6	LEEVDRELALCDLCLVVGTSS
Q8K2C6	VDRELALCDLCLVVGTSSVVY
Q62277	WVFAIFAFATCGSYTGELRLS
Q62277	YTGELRLSVECANKTESALNI
Q62277	PENIIKEMPMCRQTGNTCKEL
Q62277	MPMCRQTGNTCKELRDPVTSG
P84103	AVRELDGRTLCGCRVRVELSN
P84103	RELDGRTLCGCRVRVELSNGE
P32067	ETRALEGKMGCLLKFSGDLDD
P32067	KFSGDLDDQTCREDLHFLFSN
P48039	RPSWLASALACVLIFTIVVDI
P48039	NNGWNLGYLHCQVSGFLMGLS
P48039	DKLYSSKNSLCYVLLIWLLTL
P48039	TLQYDPRIYSCTFAQSVSSAY
P48039	FLVPMIIVIFCYLRIWILVLQ
P48039	MFVVFVLFAICWAPLNFIGLA
P48039	ASYYMAYFNSCLNAIIYGLLN
P48039	KEYRRIIVSLCTARVFFVDSS
P00888	AGRDPRLLVVCGPCSIHDPET
P00888	DPRLLVVCGPCSIHDPETALE
P00888	AGLRPSLMVDCSHGNSNKDYR
P00888	MKYGVSVTDACISWEMTDALL
Q9D826	AIVIGAGIQGCFTAYHLAKHS
Q9D826	EDFYTMMMKECYQTWAQLERE
Q9D826	KALRALQHIICQLGGTVCDGE
Q9D826	HIICQLGGTVCDGEKVVEIRP
Q9D826	LPLQTLRINVCYWREKVPGSY
Q9D826	GSYGVSQAFPCILGLDLAPHH
Q9D826	ASEYPGLMKICYHHGDNVDPE
Q9D826	GDNVDPEERDCPKTFSDIQDV
P97478	SEYGRGLIIRCHSSGMTLDNI
P97478	ALLKRIIQAGCSAAIYLSERF
P23508	STMVTADMDNCSDLNSELQRV
P23508	RVLTGLENVVCGRKKSSCSLS
P23508	NVVCGRKKSSCSLSVAEVDKH
P23508	IEQLTTASEHCDLAIKTVEEI
P23508	EENESLTAMLCSKEEELNRTK
P23508	AEHLAHSLQDCSNIQEIFQTL
P23508	NDLLTITLEECKSNAERMSML
P23508	LRLALQYSEQCIEAYELLLAL
P23508	ITQMLKRAHDCRKTAENAAKA
P23508	KALLMKLDGSCGGAFAVAGCS
P23508	SCGGAFAVAGCSVQPWESLSS
P23508	TSTTSSTASSCDTEFTKEDEQ
P23508	SGSKDKPGKECADAASPALSL
P23508	ALSLAELRTTCSENELAAEFT
P63318	DSEGGPRPLFCRKGALRQKVV
P63318	TARFFKQPTFCSHCTDFIWGI
P63318	FFKQPTFCSHCTDFIWGIGKQ
P63318	IWGIGKQGLQCQVCSFVVHRR
P63318	IGKQGLQCQVCSFVVHRRCHE
P63318	QVCSFVVHRRCHEFVTFECPG
P63318	RRCHEFVTFECPGAGKGPQTD
P63318	RLHSYSSPTFCDHCGSLLYGL
P63318	SYSSPTFCDHCGSLLYGLVHQ
P63318	LYGLVHQGMKCSCCEMNVHRR
P63318	GLVHQGMKCSCCEMNVHRRCV
P63318	LVHQGMKCSCCEMNVHRRCVR
P63318	SCCEMNVHRRCVRSVPSLCGV
P63318	RRCVRSVPSLCGVDHTERRGR
P63318	PSPSPTDSKRCFFGASPGRLH
P63318	DVIVQDDDVDCTLVEKRVLAL
P63318	GHIKITDFGMCKENVFPGSTT
P63318	VFPGSTTRTFCGTPDYIAPEI
P63318	KSLSREAVAICKGFLTKHPGK
P63318	EIAPPFRPRPCGRSGENFDKF
P80313	IPQLVSNISACQVIAEAVRTT
P80313	EEDLKRTMMACGGSIQTSVNA
P80313	NALVPDVLGHCQVFEETQIGG
P80313	KALEIIPRQLCDNAGFDATNI
Q8BK64	VGQPALKTETCKAKSAPSKSQ
Q8BK64	AKPVGVKIPTCKITLKETFLT
Q8BK64	FIDKNGETELCMEGRGIPAPE
Q9Y272	DSELSIPAKNCYRMVILGSSK
Q9Y272	LRQQILDTKSCLKNKTKENVD
Q9Y272	KENVDVPLVICGNKGDRDFYR
Q9Y272	EQLVGDDPQRCAYFEISAKKN
Q9Y272	DLHRKVSVQYCDVLHKKALRN
Q61699	VVGLDVGSQSCYIAVARAGGI
Q61699	ETIANEFSDRCTPSVISFGSK
Q61699	ENNLKKPVTDCVISVPSFFTD
Q61699	LDAAQIVGLNCLRLMNDMTAV
Q61699	MGHSSFQVSACAFNKGKLKVL
Q61699	NFDEKLVEHFCAEFKTKYKLD
Q61699	IRALLRLHQECEKLKKLMSSN
Q61699	NSTDLPLNIECFMNDKDVSGK
Q61699	KMNRSQFEELCAELLQKIEVP
Q61699	LNADEAVARGCALQCAILSPA
Q61699	EAVARGCALQCAILSPAFKVR
Q61699	DGSSLEADMECPNQRPTESSD
Q61699	ECVYEFRDKLCGPYEKFICEQ
Q61699	KLCGPYEKFICEQEHEKFLRL
Q61699	RAKVKELNNVCEPVVTQPKPK
Q61699	GAEAPHQNGECHPNEKGSVNM
P51859	SGYQSSQKKSCAAEPEVEPEA
P97821	AVLLLVLLGVCTVRSDTPANC
P97821	CTVRSDTPANCTYPDLLGTWV
P97821	GPRSSRSDINCSVMEATEEKV
P97821	EVRGHTAISYCHETMTGWVHD
P97821	VHDVLGRNWACFVGKKVESHI
P97821	YVSPVRNQESCGSCYSFASMG
P97821	PVRNQESCGSCYSFASMGMLE
P97821	PILSPQEVVSCSPYAQGCDGG
P97821	VVSCSPYAQGCDGGFPYLIAG
P97821	AQDFGVVEESCFPYTAKDSPC
P97821	CFPYTAKDSPCKPRENCLRYY
P97821	KDSPCKPRENCLRYYSSDYYY
P97821	YYYVGGFYGGCNEALMKLELV
P05977	AFLLFDRTGECKITLSQVGDV
P02769	VNELTEFAKTCVADESHAGCE
P02769	TCVADESHAGCEKSLHTLFGD
P02769	SLHTLFGDELCKVASLRETYG
P02769	LRETYGDMADCCEKQEPERNE
P02769	RETYGDMADCCEKQEPERNEC
P02769	CEKQEPERNECFLSHKDDSPD
P02769	PKLKPDPNTLCDEFKADEKKF
P02769	ANKYNGVFQECCQAEDKGACL
P02769	NKYNGVFQECCQAEDKGACLL
P02769	ECCQAEDKGACLLPKIETMRE
P02769	LASSARQRLRCASIQKFGERA
P02769	VTDLTKVHKECCHGDLLECAD
P02769	TDLTKVHKECCHGDLLECADD
P02769	KECCHGDLLECADDRADLAKY
P02769	QDTISSKLKECCDKPLLEKSH
P02769	DTISSKLKECCDKPLLEKSHC
P02769	CDKPLLEKSHCIAEVEKDAIP
P02769	TADFAEDKDVCKNYQEAKDAF
P02769	AKEYEATLEECCAKDDPHACY
P02769	KEYEATLEECCAKDDPHACYS
P02769	DEPQNLIKQNCDQFEKLGEYG
P02769	SRSLGKVGTRCCTKPESERMP
P02769	RSLGKVGTRCCTKPESERMPC
P02769	DYLSLILNRLCVLHEKTPVSE
P02769	KTPVSEKVTKCCTESLVNRRP
P02769	TPVSEKVTKCCTESLVNRRPC
P02769	CTESLVNRRPCFSALTPDETY
[truncated: 13,518 more rows]
